# Supplementary material for: Functional Metabolomics Describes the Yeast Biosynthetic Regulome
Source: Cell. 2016 Oct 6;167(2):553–565.e12. doi: 10.1016/j.cell.2016.09.007 (PMC5055083; doi:10.1016/j.cell.2016.09.007)
Supplement: Table S1. Enrichment Analysis of Gene Function, Related to Figures 2, 4, 5, and 6 — Gene set enrichment analysis, and functional enrichment analysis, of gene deletions dependent on their metabolomics signature. [file mmc1.xls]

## Sheet: cluster_associations
cluster ID	ORF	Gene
001	YAL028W	FRT2
001	YBL091C-A	SCS22
001	YBR001C	NTH2
001	YBR046C	ZTA1
001	YBR047W	FMP23
001	YBR059C	AKL1
001	YBR074W	PFF1
001	YBR130C	SHE3
001	YCL001W-B
001	YCR001W
001	YCR059C	YIH1
001	YCR066W	RAD18
001	YDL109C
001	YDL129W
001	YDL133W	SRF1
001	YDL218W
001	YDR001C	NTH1
001	YDR178W	SDH4
001	YDR192C	NUP42
001	YDR198C	RKM2
001	YDR215C
001	YEL040W	UTR2
001	YER020W	GPA2
001	YER087C-B	SBH1
001	YER116C	SLX8
001	YER187W
001	YGL013C	PDR1
001	YGL089C	MF(ALPHA)2
001	YGL199C
001	YGR035W-A
001	YGR143W	SKN1
001	YGR213C	RTA1
001	YHR038W	RRF1
001	YHR139C-A
001	YHR150W	PEX28
001	YHR153C	SPO16
001	YIL047C	SYG1
001	YIR018C-A
001	YJL020C	BBC1
001	YJL161W	FMP33
001	YJL181W
001	YJL196C	ELO1
001	YKL007W	CAP1
001	YKL026C	GPX1
001	YKL090W	CUE2
001	YKL151C
001	YKL198C	PTK1
001	YKL217W	JEN1
001	YKR049C	FMP46
001	YLL058W
001	YLR019W	PSR2
001	YLR049C
001	YLR053C
001	YLR063W	BMT6
001	YLR126C
001	YLR134W	PDC5
001	YLR137W	RKM5
001	YLR299W	ECM38
001	YLR307W	CDA1
001	YLR371W	ROM2
001	YML005W	TRM12
001	YML018C
001	YML035C	AMD1
001	YML047W-A
001	YML079W
001	YML123C	PHO84
001	YMR154C	RIM13
001	YMR175W	SIP18
001	YMR195W	ICY1
001	YMR274C	RCE1
001	YMR306W	FKS3
001	YNL037C	IDH1
001	YNL128W	TEP1
001	YNL134C
001	YNL234W
001	YNR065C
001	YNR068C
001	YOL048C	RRT8
001	YOR050C
001	YOR138C	RUP1
001	YOR273C	TPO4
001	YOR365C
001	YOR385W
001	YPL019C	VTC3
001	YPR130C
001	YPR197C
002	YAL027W	SAW1
002	YBL094C
002	YBR012C
002	YBR114W	RAD16
002	YCR048W	ARE1
002	YDR031W	MIX14
002	YDR071C	PAA1
002	YDR262W
002	YDR264C	AKR1
002	YDR304C	CPR5
002	YDR522C	SPS2
002	YER007C-A	TMA20
002	YER064C	VHR2
002	YFR020W
002	YGL051W	MST27
002	YGL056C	SDS23
002	YGL131C	SNT2
002	YGL141W	HUL5
002	YGL161C	YIP5
002	YGL258W	VEL1
002	YGR097W	ASK10
002	YGR107W
002	YGR108W	CLB1
002	YGR122W
002	YGR226C
002	YHR154W	RTT107
002	YHR155W	YSP1
002	YHR181W	SVP26
002	YKL055C	OAR1
002	YKL067W	YNK1
002	YKL077W
002	YKL100C	YPF1
002	YKL106C-A
002	YKL107W
002	YKL114C	APN1
002	YKL133C
002	YKL174C	TPO5
002	YKL177W
002	YKL178C	STE3
002	YKR032W
002	YLR252W
002	YLR327C	TMA10
002	YLR341W	SPO77
002	YLR431C	ATG23
002	YMR231W	PEP5
002	YNL176C	TDA7
002	YNL254C	RTC4
002	YNR031C	SSK2
002	YOL099C
002	YOL137W	BSC6
002	YOR039W	CKB2
002	YOR111W
002	YOR131C
002	YOR209C	NPT1
002	YOR374W	ALD4
002	YOR377W	ATF1
002	YPL001W	HAT1
002	YPR196W
003	YBL054W	TOD6
003	YBR042C	CST26
003	YBR072W	HSP26
003	YCL063W	VAC17
003	YCR049C
003	YDL194W	SNF3
003	YDL206W
003	YDL238C	GUD1
003	YDR475C	JIP4
003	YER030W	CHZ1
003	YER032W	FIR1
003	YER049W	TPA1
003	YER053C	PIC2
003	YER063W	THO1
003	YER066C-A
003	YER077C	MRX1
003	YFL040W
003	YGR130C
003	YGR136W	LSB1
003	YGR137W
003	YHR123W	EPT1
003	YHR159W	TDA11
003	YIR038C	GTT1
003	YJL197W	UBP12
003	YJR128W
003	YJR129C	EFM3
003	YKL017C	HCS1
003	YKL061W	BLI1
003	YKL130C	SHE2
003	YKL138C	MRPL31
003	YKL142W	MRP8
003	YKR005C
003	YKR087C	OMA1
003	YKR090W	PXL1
003	YLR016C	PML1
003	YLR028C	ADE16
003	YLR037C	PAU23
003	YLR456W
003	YML052W	SUR7
003	YML117W	NAB6
003	YNL089C
003	YNL092W
003	YNL123W	NMA111
003	YNL145W	MFA2
003	YNL146W
003	YNR040W
003	YNR062C
003	YOL091W	SPO21
003	YOL162W
003	YOR238W
003	YOR313C	SPS4
003	YOR324C	FRT1
003	YOR380W	RDR1
003	YOR381W	FRE3
003	YPL199C
003	YPL248C	GAL4
004	YBR056W
004	YBR156C	SLI15
004	YBR158W	AMN1
004	YBR159W	IFA38
004	YCR100C
004	YDL086W
004	YDL197C	ASF2
004	YDR104C	SPO71
004	YDR110W	FOB1
004	YDR132C
004	YDR536W	STL1
004	YEL001C	IRC22
004	YFR034C	PHO4
004	YFR049W	YMR31
004	YFR053C	HXK1
004	YGR232W	NAS6
004	YJR126C	VPS70
004	YJR134C	SGM1
004	YLR207W	HRD3
004	YLR251W	SYM1
004	YMR085W
004	YMR180C	CTL1
004	YMR278W	PRM15
004	YMR285C	NGL2
004	YMR302C	YME2
004	YNL146C-A
004	YNL194C
004	YNL295W	MRX6
004	YNL327W	EGT2
004	YNL330C	RPD3
004	YNL334C	SNO2
004	YNR012W	URK1
004	YOL013W-B
004	YOL019W-A
004	YOR086C	TCB1
004	YOR197W	MCA1
004	YOR215C	AIM41
004	YPL003W	ULA1
004	YPL023C	MET12
004	YPL025C
004	YPL035C
004	YPL038W	MET31
004	YPL039W
004	YPL040C	ISM1
004	YPL096W	PNG1
004	YPL147W	PXA1
004	YPL187W	MF(ALPHA)1
004	YPR001W	CIT3
004	YPR098C
004	YPR106W	ISR1
004	YPR114W
004	YPR117W
004	YPR147C
004	YPR148C
004	YPR149W	NCE102
005	YBL003C	HTA2
005	YBR220C
005	YBR284W
005	YCR009C	RVS161
005	YDL110C	TMA17
005	YDL117W	CYK3
005	YDL171C	GLT1
005	YDR137W	RGP1
005	YDR217C	RAD9
005	YDR349C	YPS7
005	YEL003W	GIM4
005	YER177W	BMH1
005	YGL108C
005	YGR212W	SLI1
005	YHL006C	SHU1
005	YHR039C	MSC7
005	YHR049W	FSH1
005	YJL004C	SYS1
005	YJL013C	MAD3
005	YJL092W	SRS2
005	YJR030C
005	YJR031C	GEA1
005	YKL190W	CNB1
005	YKR055W	RHO4
005	YLL020C
005	YLR097C	HRT3
005	YLR171W
005	YLR414C	PUN1
005	YLR436C	ECM30
005	YLR453C	RIF2
005	YML048W	GSF2
005	YMR003W	AIM34
005	YMR016C	SOK2
005	YMR034C
005	YMR158C-A
005	YMR246W	FAA4
005	YMR252C
005	YOR005C	DNL4
005	YOR012W
005	YOR014W	RTS1
005	YOR018W	ROD1
005	YOR029W
005	YOR045W	TOM6
005	YOR083W	WHI5
005	YOR343C
005	YOR344C	TYE7
005	YOR378W	AMF1
005	YPL119C	DBP1
005	YPL141C	FRK1
005	YPL149W	ATG5
005	YPL152W	RRD2
005	YPL214C	THI6
005	YPL216W
005	YPR032W	SRO7
005	YPR101W	SNT309
006	YAL020C	ATS1
006	YAL042C-A
006	YAL059W	ECM1
006	YBL051C	PIN4
006	YBL063W	KIP1
006	YBR013C
006	YBR033W	EDS1
006	YBR105C	VID24
006	YDR093W	DNF2
006	YDR153C	ENT5
006	YER011W	TIR1
006	YER019C-A	SBH2
006	YER035W	EDC2
006	YER071C	TDA2
006	YGL015C
006	YGR040W	KSS1
006	YGR053C
006	YGR123C	PPT1
006	YGR144W	THI4
006	YGR239C	PEX21
006	YGR258C	RAD2
006	YHR006W	STP2
006	YHR127W
006	YHR194W	MDM31
006	YIL141W
006	YJL037W	IRC18
006	YJL055W
006	YJL132W
006	YJL193W
006	YJR091C	JSN1
006	YJR097W	JJJ3
006	YJR146W
006	YKL068W	NUP100
006	YKL079W	SMY1
006	YKR053C	YSR3
006	YKR097W	PCK1
006	YLL045C	RPL8B
006	YLL053C
006	YLR057W	MNL2
006	YLR064W	PER33
006	YLR248W	RCK2
006	YLR324W	PEX30
006	YLR331C	JIP3
006	YML068W	ITT1
006	YML100W	TSL1
006	YMR320W
006	YNL144C
006	YNR024W	MPP6
006	YNR066C
006	YOL160W
006	YPL168W	MRX4
006	YPR118W	MRI1
007	YAL023C	PMT2
007	YBL008W	HIR1
007	YBL066C	SEF1
007	YBR053C
007	YBR296C	PHO89
007	YCR102C
007	YDL001W	RMD1
007	YDL213C	NOP6
007	YDR022C	ATG31
007	YDR185C	UPS3
007	YDR257C	RKM4
007	YER048C	CAJ1
007	YER067W	RGI1
007	YER113C	TMN3
007	YFL041W	FET5
007	YFR014C	CMK1
007	YGL077C	HNM1
007	YGL170C	SPO74
007	YGL241W	KAP114
007	YGL261C	PAU11
007	YGR068C	ART5
007	YGR100W	MDR1
007	YGR134W	CAF130
007	YGR199W	PMT6
007	YGR210C
007	YHR079C-A	SAE3
007	YIL014W	MNT3
007	YIL160C	POT1
007	YIR039C	YPS6
007	YJL105W	SET4
007	YJL124C	LSM1
007	YJL157C	FAR1
007	YJL158C	CIS3
007	YKL127W	PGM1
007	YKL214C	YRA2
007	YKR018C
007	YLR348C	DIC1
007	YLR351C	NIT3
007	YLR352W
007	YML014W	TRM9
007	YML072C	TCB3
007	YML128C	MSC1
007	YNL046W
007	YNR019W	ARE2
007	YNR061C
007	YOL080C	REX4
007	YOR213C	SAS5
007	YOR320C	GNT1
007	YOR348C	PUT4
007	YPL181W	CTI6
007	YPL264C
008	YBL021C	HAP3
008	YBR005W	RCR1
008	YBR030W	RKM3
008	YBR283C	SSH1
008	YCL001W-A
008	YDL223C	HBT1
008	YDL224C	WHI4
008	YDR026C	NSI1
008	YDR046C	BAP3
008	YDR233C	RTN1
008	YDR363W	ESC2
008	YDR537C
008	YER019W	ISC1
008	YER143W	DDI1
008	YER175C	TMT1
008	YFL015C
008	YGL016W	KAP122
008	YGL060W	YBP2
008	YGL079W	KXD1
008	YGL146C	RRT6
008	YGL160W	AIM14
008	YGL174W	BUD13
008	YGL231C	EMC4
008	YGR127W
008	YGR138C	TPO2
008	YHR049C-A
008	YHR078W
008	YIR026C	YVH1
008	YLL005C	SPO75
008	YLR120C	YPS1
008	YML104C	MDM1
008	YMR132C	JLP2
008	YMR316C-A
008	YNL020C	ARK1
008	YNL024C
008	YNL028W
008	YNL043C
008	YNL045W	LAP2
008	YNL085W	MKT1
008	YNL115C
008	YNR007C	ATG3
008	YNR022C	MRPL50
008	YNR032W	PPG1
008	YNR039C	ZRG17
008	YOR178C	GAC1
008	YOR223W	DSC3
008	YOR322C	LDB19
008	YOR357C	SNX3
008	YPR006C	ICL2
008	YPR020W	ATP20
008	YPR027C
009	YBR084W	MIS1
009	YBR270C	BIT2
009	YBR294W	SUL1
009	YCR032W	BPH1
009	YDR269C
009	YDR273W	DON1
009	YDR277C	MTH1
009	YDR279W	RNH202
009	YDR285W	ZIP1
009	YDR286C
009	YDR317W	HIM1
009	YDR336W	MRX8
009	YDR411C	DFM1
009	YEL071W	DLD3
009	YER119C-A
009	YER120W	SCS2
009	YGL159W
009	YGL223C	COG1
009	YGR039W
009	YGR052W	FMP48
009	YGR223C	HSV2
009	YIL001W
009	YIL016W	SNL1
009	YIL025C
009	YIL044C	AGE2
009	YIL045W	PIG2
009	YIR030C	DCG1
009	YKL105C	SEG2
009	YKR033C
009	YKR106W	GEX2
009	YLR346C
009	YLR390W-A	CCW14
009	YLR394W	CST9
009	YLR438W	CAR2
009	YLR454W	FMP27
009	YML042W	CAT2
009	YML047C	PRM6
009	YML129C	COX14
009	YMR044W	IOC4
009	YMR148W	OSW5
009	YMR284W	YKU70
009	YMR305C	SCW10
009	YNL140C
009	YNL142W	MEP2
009	YOL151W	GRE2
009	YOL155C	HPF1
009	YOR090C	PTC5
009	YOR108W	LEU9
009	YOR121C
009	YOR289W
010	YAL039C	CYC3
010	YAL044W-A
010	YBR014C	GRX7
010	YBR020W	GAL1
010	YBR057C	MUM2
010	YBR071W
010	YCR005C	CIT2
010	YCR006C
010	YDR035W	ARO3
010	YDR175C	RSM24
010	YGR281W	YOR1
010	YGR282C	BGL2
010	YGR283C
010	YGR286C	BIO2
010	YHL045W
010	YHR140W
010	YIL009C-A	EST3
010	YIL099W	SGA1
010	YIL100W
010	YIL103W	DPH1
010	YIL108W
010	YIR029W	DAL2
010	YKL162C-A
010	YKR078W
010	YLL006W-A
010	YLR067C	PET309
010	YML054C-A
010	YML062C	MFT1
010	YML095C	RAD10
010	YMR072W	ABF2
010	YMR102C
010	YMR135C	GID8
010	YMR311C	GLC8
010	YMR313C	TGL3
010	YMR315W
010	YMR319C	FET4
010	YNL057W
010	YNL058C
010	YNR074C	AIF1
010	YOL077W-A	ATP19
010	YOL086W-A	MHF1
010	YOL097W-A
010	YOL107W
010	YOR303W	CPA1
010	YPL119C-A
010	YPL137C	GIP3
010	YPL189C-A	COA2
010	YPR108W-A
011	YAL018C	LDS1
011	YAL068C	PAU8
011	YBL039W-B
011	YBR224W
011	YCL024W	KCC4
011	YDL149W	ATG9
011	YDL199C
011	YDL203C	ACK1
011	YDR010C
011	YDR084C	TVP23
011	YDR098C	GRX3
011	YDR147W	EKI1
011	YER001W	MNN1
011	YER149C	PEA2
011	YER158C
011	YFL054C
011	YGL039W
011	YGL041C
011	YGL221C	NIF3
011	YGL243W	TAD1
011	YGR202C	PCT1
011	YGR256W	GND2
011	YGR259C
011	YGR266W
011	YHR016C	YSC84
011	YIL089W
011	YJL134W	LCB3
011	YJL172W	CPS1
011	YJL190C	RPS22A
011	YJR082C	EAF6
011	YKR041W
011	YLL040C	VPS13
011	YLR011W	LOT6
011	YLR138W	NHA1
011	YLR353W	BUD8
011	YLR356W	ATG33
011	YML008C	ERG6
011	YML087C	AIM33
011	YMR008C	PLB1
011	YNL035C
011	YNL212W	VID27
011	YOL019W
011	YOL141W	PPM2
011	YOR091W	TMA46
011	YOR225W
011	YOR243C	PUS7
011	YOR296W
011	YPR151C	SUE1
012	YAR029W
012	YBL082C	ALG3
012	YBL106C	SRO77
012	YCR016W
012	YDL159W	STE7
012	YEL024W	RIP1
012	YHL007C	STE20
012	YHL009C	YAP3
012	YHL022C	SPO11
012	YHL028W	WSC4
012	YHL036W	MUP3
012	YHL037C
012	YHL040C	ARN1
012	YHL042W
012	YHL047C	ARN2
012	YHR061C	GIC1
012	YHR103W	SBE22
012	YHR109W	CTM1
012	YHR117W	TOM71
012	YHR126C	ANS1
012	YHR160C	PEX18
012	YHR184W	SSP1
012	YHR209W	CRG1
012	YIL029C
012	YIL038C	NOT3
012	YIL042C	PKP1
012	YIL049W	DFG10
012	YIL064W	EFM4
012	YIL065C	FIS1
012	YIL073C	SPO22
012	YJL062W-A	COA3
012	YJL096W	MRPL49
012	YML021C	UNG1
012	YMR158W-B
012	YMR164C	MSS11
012	YMR174C	PAI3
012	YMR215W	GAS3
012	YNL190W
012	YNL301C	RPL18B
012	YNR013C	PHO91
012	YNR059W	MNT4
012	YNR070W	PDR18
012	YOR165W	SEY1
012	YOR175C	ALE1
012	YOR253W	NAT5
012	YPL174C	NIP100
012	YPR044C	OPI11
013	YBL048W	RRT1
013	YBR076W	ECM8
013	YBR274W	CHK1
013	YCL026C-A	FRM2
013	YDR494W	RSM28
013	YDR525W-A	SNA2
013	YEL008W
013	YGL184C	STR3
013	YHR063C	PAN5
013	YHR125W
013	YHR142W	CHS7
013	YHR143W	DSE2
013	YHR149C	SKG6
013	YHR179W	OYE2
013	YHR192W	LNP1
013	YIL111W	COX5B
013	YIL158W	AIM20
013	YJL028W
013	YJL048C	UBX6
013	YJL080C	SCP160
013	YJL138C	TIF2
013	YJR062C	NTA1
013	YKL109W	HAP4
013	YKR040C
013	YLL010C	PSR1
013	YLR266C	PDR8
013	YLR286C	CTS1
013	YLR395C	COX8
013	YML078W	CPR3
013	YMR009W	ADI1
013	YMR018W
013	YMR030W	RSF1
013	YMR194C-A
013	YMR315W-A
013	YNL009W	IDP3
013	YNL130C-A	DGR1
013	YOL159C-A
013	YOL164W-A
013	YOR020W-A
013	YOR114W
013	YOR228C	MCP1
013	YOR246C	ENV9
013	YOR371C	GPB1
013	YPR031W	NTO1
013	YPR050C
013	YPR059C
014	YBR051W
014	YBR064W
014	YCL028W	RNQ1
014	YCR082W	AHC2
014	YCR085W
014	YDL176W
014	YDL215C	GDH2
014	YFL026W	STE2
014	YFR022W	ROG3
014	YGL253W	HXK2
014	YGR031W	IMO32
014	YGR033C	TIM21
014	YGR287C	IMA1
014	YGR288W	MAL13
014	YHR021W-A	ECM12
014	YHR135C	YCK1
014	YIR019C	FLO11
014	YIR020W-A
014	YIR036C	IRC24
014	YJL120W
014	YLL025W	PAU17
014	YLR034C	SMF3
014	YLR374C
014	YML090W
014	YML101C	CUE4
014	YML119W
014	YMR069W	NAT4
014	YMR074C
014	YMR114C
014	YMR118C	SHH3
014	YMR119W-A
014	YNL094W	APP1
014	YNL108C
014	YNL139C	THO2
014	YNL159C	ASI2
014	YOR022C
014	YOR092W	ECM3
014	YOR334W	MRS2
014	YPL014W
014	YPR036W	VMA13
014	YPR054W	SMK1
014	YPR095C	SYT1
014	YPR126C
014	YPR129W	SCD6
015	YAL034C	FUN19
015	YAR035C-A
015	YBL009W	ALK2
015	YBR043C	QDR3
015	YBR045C	GIP1
015	YCL039W	GID7
015	YDR018C
015	YDR163W	CWC15
015	YDR218C	SPR28
015	YDR508C	GNP1
015	YEL067C
015	YER038W-A
015	YER039C	HVG1
015	YER041W	YEN1
015	YER042W	MXR1
015	YER044C-A	MEI4
015	YER051W	JHD1
015	YER054C	GIP2
015	YER062C	GPP2
015	YER075C	PTP3
015	YER180C	ISC10
015	YGL205W	POX1
015	YGL208W	SIP2
015	YGL236C	MTO1
015	YGR126W
015	YGR173W	RBG2
015	YGR221C	TOS2
015	YJL044C	GYP6
015	YJL045W
015	YJL049W
015	YJL052W	TDH1
015	YJR005W	APL1
015	YJR015W
015	YJR084W
015	YMR014W	BUD22
015	YNL027W	CRZ1
015	YOL007C	CSI2
015	YOL064C	MET22
015	YOL082W	ATG19
015	YOR185C	GSP2
015	YOR307C	SLY41
015	YPR069C	SPE3
015	YPR201W	ARR3
016	YAL008W	FUN14
016	YAL009W	SPO7
016	YBR107C	IML3
016	YBR116C
016	YBR119W	MUD1
016	YDL009C
016	YDL010W	GRX6
016	YDL025C	RTK1
016	YDR073W	SNF11
016	YDR385W	EFT2
016	YDR409W	SIZ1
016	YDR420W	HKR1
016	YER056C-A	RPL34A
016	YER074W	RPS24A
016	YER131W	RPS26B
016	YER161C	SPT2
016	YGL163C	RAD54
016	YGR146C	ECL1
016	YHR022C
016	YHR029C	YHI9
016	YJL137C	GLG2
016	YJR035W	RAD26
016	YJR049C	UTR1
016	YJR051W	OSM1
016	YJR052W	RAD7
016	YJR060W	CBF1
016	YKL063C
016	YLL002W	RTT109
016	YLR098C	CHA4
016	YLR169W
016	YLR170C	APS1
016	YMR258C	ROY1
016	YMR272C	SCS7
016	YNL156C	NSG2
016	YNL164C	IBD2
016	YNL167C	SKO1
016	YNL281W	HCH1
016	YNL289W	PCL1
016	YOR085W	OST3
016	YPL112C	PEX25
016	YPL221W	FLC1
017	YAL017W	PSK1
017	YBL055C
017	YBL068W	PRS4
017	YBL069W	AST1
017	YBL101C	ECM21
017	YCR073W-A	SOL2
017	YDR179C	CSN9
017	YDR210W
017	YDR333C	RQC1
017	YDR539W	FDC1
017	YFL007W	BLM10
017	YFL046W	FMP32
017	YFR007W	YFH7
017	YGL067W	NPY1
017	YGL235W
017	YGL251C	HFM1
017	YGR269W
017	YIL071C	PCI8
017	YIL146C	ATG32
017	YJL060W	BNA3
017	YJL135W
017	YKR009C	FOX2
017	YKR021W	ALY1
017	YKR070W
017	YLL026W	HSP104
017	YLR199C	PBA1
017	YLR227C	ADY4
017	YLR300W	EXG1
017	YLR319C	BUD6
017	YLR428C
017	YML029W	USA1
017	YML059C	NTE1
017	YML116W	ATR1
017	YMR065W	KAR5
017	YMR110C	HFD1
017	YNL093W	YPT53
017	YNL223W	ATG4
017	YOR384W	FRE5
017	YPL008W	CHL1
017	YPL068C
017	YPL200W	CSM4
018	YAR023C
018	YBR008C	FLR1
018	YBR292C
018	YCL057W	PRD1
018	YCR023C
018	YDL070W	BDF2
018	YDL121C
018	YDR032C	PST2
018	YDR103W	STE5
018	YDR258C	HSP78
018	YDR281C	PHM6
018	YDR490C	PKH1
018	YER098W	UBP9
018	YER115C	SPR6
018	YER150W	SPI1
018	YFL003C	MSH4
018	YGL181W	GTS1
018	YGL216W	KIP3
018	YGR238C	KEL2
018	YGR250C
018	YGR260W	TNA1
018	YHR137W	ARO9
018	YHR176W	FMO1
018	YIL070C	MAM33
018	YIL122W	POG1
018	YIL131C	FKH1
018	YIL155C	GUT2
018	YJL065C	DLS1
018	YJL118W
018	YKL103C	APE1
018	YKR010C	TOF2
018	YKR031C	SPO14
018	YKR060W	UTP30
018	YKR061W	KTR2
018	YLR400W
018	YMR054W	STV1
018	YOL147C	PEX11
018	YOR152C	ATG40
018	YPR049C	ATG11
018	YPR075C	OPY2
019	YAL022C	FUN26
019	YAR002C-A	ERP1
019	YAR047C
019	YCL050C	APA1
019	YCL069W	VBA3
019	YCR014C	POL4
019	YCR091W	KIN82
019	YDL114W
019	YDR070C	FMP16
019	YDR458C	HEH2
019	YDR476C
019	YDR506C	GMC1
019	YER132C	PMD1
019	YFL047W	RGD2
019	YGL090W	LIF1
019	YGR044C	RME1
019	YGR194C	XKS1
019	YHR043C	DOG2
019	YHR047C	AAP1
019	YHR075C	PPE1
019	YHR092C	HXT4
019	YIL066C	RNR3
019	YJL133W	MRS3
019	YJR056C
019	YKL086W	SRX1
019	YKL092C	BUD2
019	YKL096W-A	CWP2
019	YLR211C	ATG38
019	YLR315W	NKP2
019	YLR455W	PDP3
019	YMR125W	STO1
019	YMR160W
019	YMR226C
019	YNL205C
019	YNL230C	ELA1
019	YNL231C	PDR16
019	YOL003C	PFA4
019	YOL115W	PAP2
019	YOL152W	FRE7
019	YOR293C-A
020	YBL045C	COR1
020	YDL067C	COX9
020	YDL107W	MSS2
020	YDR116C	MRPL1
020	YDR197W	CBS2
020	YDR230W
020	YEL059C-A	SOM1
020	YER153C	PET122
020	YFR033C	QCR6
020	YGR043C	NQM1
020	YGR062C	COX18
020	YGR112W	SHY1
020	YGR174C	CBP4
020	YGR222W	PET54
020	YHL008C
020	YHR008C	SOD2
020	YHR035W	NEL1
020	YHR076W	PTC7
020	YHR124W	NDT80
020	YHR130C
020	YJL166W	QCR8
020	YJL209W	CBP1
020	YJR004C	SAG1
020	YKL087C	CYT2
020	YKR036C	CAF4
020	YLL018C-A	COX19
020	YLR038C	COX12
020	YLR203C	MSS51
020	YML017W	PSP2
020	YML060W	OGG1
020	YML110C	COQ5
020	YMR067C	UBX4
020	YMR078C	CTF18
020	YMR167W	MLH1
020	YNL117W	MLS1
020	YOL008W	COQ10
020	YOR125C	CAT5
020	YPL132W	COX11
020	YPL259C	APM1
020	YPR191W	QCR2
021	YAL036C	RBG1
021	YCL057C-A	MIC10
021	YCR089W	FIG2
021	YGR042W
021	YGR181W	TIM13
021	YGR230W	BNS1
021	YGR290W
021	YHL014C	YLF2
021	YIR020C
021	YIR025W	MND2
021	YIR027C	DAL1
021	YKL010C	UFD4
021	YKL065C	YET1
021	YKR076W	ECM4
021	YKR102W	FLO10
021	YLR176C	RFX1
021	YLR178C	TFS1
021	YLR206W	ENT2
021	YLR375W	STP3
021	YLR446W
021	YMR082C
021	YMR090W
021	YMR155W
021	YMR234W	RNH1
021	YMR276W	DSK2
021	YMR294W-A
021	YMR310C
021	YNL253W	TEX1
021	YOL016C	CMK2
021	YOR009W	TIR4
021	YOR019W
021	YOR021C	SFM1
021	YOR129C	AFI1
021	YOR285W	RDL1
021	YPL136W
021	YPL159C	PET20
021	YPL167C	REV3
021	YPL171C	OYE3
021	YPL186C	UIP4
021	YPL219W	PCL8
022	YAR030C
022	YCL027W	FUS1
022	YCL056C	PEX34
022	YDL179W	PCL9
022	YDR055W	PST1
022	YDR221W	GTB1
022	YDR251W	PAM1
022	YDR524C	AGE1
022	YGL151W	NUT1
022	YGR058W	PEF1
022	YHL010C	ETP1
022	YHL021C	AIM17
022	YHL026C
022	YHL035C	VMR1
022	YIL027C	EMC5
022	YJL062W	LAS21
022	YJL083W	TAX4
022	YJL112W	MDV1
022	YJL213W
022	YJR154W
022	YKL188C	PXA2
022	YKR058W	GLG1
022	YLL007C	LMO1
022	YLR083C	EMP70
022	YLR095C	IOC2
022	YML056C	IMD4
022	YML082W
022	YMR153C-A
022	YMR247C	RKR1
022	YOR352W	TFB6
022	YPL103C	FMP30
022	YPL113C
022	YPL121C	MEI5
022	YPL140C	MKK2
022	YPL150W
022	YPL164C	MLH3
022	YPL182C
022	YPL202C	AFT2
022	YPR040W	TIP41
023	YBL037W	APL3
023	YBL052C	SAS3
023	YBR067C	TIP1
023	YCL038C	ATG22
023	YDL078C	MDH3
023	YDR278C
023	YDR294C	DPL1
023	YDR399W	HPT1
023	YEL009C	GCN4
023	YEL010W
023	YER073W	ALD5
023	YER097W
023	YER137C
023	YGL157W	ARI1
023	YGL158W	RCK1
023	YGL230C
023	YGL257C	MNT2
023	YGR028W	MSP1
023	YGR067C
023	YGR118W	RPS23A
023	YHR114W	BZZ1
023	YJL003W	COX16
023	YJL127C-B
023	YJL215C
023	YKL215C	OXP1
023	YLL049W	LDB18
023	YLR214W	FRE1
023	YLR241W	CSC1
023	YML074C	FPR3
023	YML075C	HMG1
023	YMR254C
023	YNL233W	BNI4
023	YNL294C	RIM21
023	YNR029C
023	YNR057C	BIO4
023	YOL125W	TRM13
023	YOR161C	PNS1
023	YOR367W	SCP1
023	YPR022C
024	YAL064C-A	TDA8
024	YBR280C	SAF1
024	YBR285W
024	YCR092C	MSH3
024	YCR107W	AAD3
024	YDR275W	BSC2
024	YDR291W	HRQ1
024	YDR305C	HNT2
024	YDR465C	RMT2
024	YDR509W
024	YDR515W	SLF1
024	YDR516C	EMI2
024	YDR519W	FPR2
024	YDR534C	FIT1
024	YER089C	PTC2
024	YFL033C	RIM15
024	YFL049W	SWP82
024	YFR009W	GCN20
024	YGL118C
024	YGL190C	CDC55
024	YGR163W	GTR2
024	YGR292W	MAL12
024	YHR087W	RTC3
024	YHR146W	CRP1
024	YIL039W	TED1
024	YIL067C
024	YIL102C
024	YKR017C	HEL1
024	YKR094C	RPL40B
024	YLR073C	RFU1
024	YLR285C-A
024	YLR313C	SPH1
024	YMR052W	FAR3
024	YMR053C	STB2
024	YMR101C	SRT1
024	YMR129W	POM152
024	YPR008W	HAA1
024	YPR159C-A
024	YPR192W	AQY1
025	YAL037W
025	YAR020C	PAU7
025	YBL099W	ATP1
025	YBR072C-A
025	YCR098C	GIT1
025	YDL241W
025	YDR009W	GAL3
025	YDR015C
025	YDR036C	EHD3
025	YDR461W	MFA1
025	YDR463W	STP1
025	YEL047C	FRD1
025	YFR032C-B
025	YFR039C	OSW7
025	YGL035C	MIG1
025	YGR010W	NMA2
025	YGR017W
025	YHR182W
025	YIL076W	SEC28
025	YKL185W	ASH1
025	YLL032C
025	YLL062C	MHT1
025	YLR263W	RED1
025	YLR362W	STE11
025	YLR398C	SKI2
025	YLR401C	DUS3
025	YLR434C
025	YMR206W
025	YMR225C	MRPL44
025	YMR250W	GAD1
025	YOR081C	TGL5
025	YOR154W	SLP1
025	YOR195W	SLK19
025	YOR314W
025	YPL074W	YTA6
025	YPL152W-A
025	YPL165C	SET6
025	YPL277C
026	YCR076C	FUB1
026	YCR077C	PAT1
026	YDL033C	SLM3
026	YDL127W	PCL2
026	YDR169C	STB3
026	YER080W	AIM9
026	YFR047C	BNA6
026	YGL004C	RPN14
026	YGL005C	COG7
026	YGL014W	PUF4
026	YGL085W	LCL3
026	YGL198W	YIP4
026	YGL250W	RMR1
026	YGL254W	FZF1
026	YGR227W	DIE2
026	YIL166C
026	YIR018W	YAP5
026	YIR028W	DAL4
026	YIR042C
026	YJL084C	ALY2
026	YJL144W
026	YKR066C	CCP1
026	YLR225C
026	YLR285W	NNT1
026	YMR086W	SEG1
026	YNL237W	YTP1
026	YNL328C	MDJ2
026	YNR071C
026	YOL063C	CRT10
026	YOL089C	HAL9
026	YOR166C	SWT1
026	YOR239W	ABP140
026	YPL037C	EGD1
026	YPL081W	RPS9A
026	YPL091W	GLR1
026	YPL138C	SPP1
026	YPL189W	GUP2
026	YPR123C
027	YBR104W	YMC2
027	YDL161W	ENT1
027	YDR154C
027	YDR155C	CPR1
027	YDR206W	EBS1
027	YDR249C
027	YDR270W	CCC2
027	YDR533C	HSP31
027	YEL022W	GEA2
027	YER015W	FAA2
027	YER128W	VFA1
027	YER176W	ECM32
027	YFR016C
027	YGL045W	RIM8
027	YGL117W
027	YGL121C	GPG1
027	YGL177W
027	YGR132C	PHB1
027	YGR231C	PHB2
027	YHL027W	RIM101
027	YHR151C	MTC6
027	YJR008W	MHO1
027	YJR040W	GEF1
027	YJR143C	PMT4
027	YJR151C	DAN4
027	YJR151W-A
027	YKL018C-A
027	YLL041C	SDH2
027	YLL055W	YCT1
027	YLL056C
027	YLL057C	JLP1
027	YLR046C
027	YML057C-A
027	YML124C	TUB3
027	YOR275C	RIM20
027	YOR304C-A	BIL1
027	YOR321W	PMT3
027	YOR363C	PIP2
028	YAL029C	MYO4
028	YAL065C
028	YBL036C
028	YBL078C	ATG8
028	YBR065C	ECM2
028	YCL047C	POF1
028	YCR027C	RHB1
028	YCR088W	ABP1
028	YFL028C	CAF16
028	YFR018C
028	YGL262W
028	YGR008C	STF2
028	YGR021W
028	YGR022C
028	YGR110W	CLD1
028	YGR117C
028	YGR149W
028	YGR248W	SOL4
028	YHR157W	REC104
028	YIR001C	SGN1
028	YJR103W	URA8
028	YKL097C
028	YKL115C
028	YKL132C	RMA1
028	YKL163W	PIR3
028	YKR046C	PET10
028	YKR093W	PTR2
028	YLR004C	THI73
028	YLR017W	MEU1
028	YMR068W	AVO2
028	YMR088C	VBA1
028	YMR173W	DDR48
028	YMR255W	GFD1
028	YOL163W
028	YOR172W	YRM1
028	YOR351C	MEK1
028	YPL088W
028	YPR079W	MRL1
029	YBL065W
029	YBL091C	MAP2
029	YCL048W	SPS22
029	YCR015C	CTO1
029	YCR021C	HSP30
029	YCR051W
029	YCR099C
029	YDL175C	AIR2
029	YDL211C
029	YDR003W	RCR2
029	YDR488C	PAC11
029	YDR540C	IRC4
029	YFL027C	GYP8
029	YFR006W
029	YFR054C
029	YGR234W	YHB1
029	YGR237C
029	YIL072W	HOP1
029	YJL007C
029	YKR064W	OAF3
029	YLR318W	EST2
029	YLR444C
029	YLR461W	PAU4
029	YMR133W	REC114
029	YMR169C	ALD3
029	YMR172C-A
029	YMR182W-A
029	YMR210W
029	YMR219W	ESC1
029	YNL129W	NRK1
029	YNL268W	LYP1
029	YNR064C
029	YOR007C	SGT2
029	YOR013W	IRC11
029	YOR284W	HUA2
029	YOR332W	VMA4
029	YOR368W	RAD17
030	YAR050W	FLO1
030	YBR073W	RDH54
030	YCL022C
030	YDL124W
030	YDL137W	ARF2
030	YDL177C
030	YDL233W	MFG1
030	YDR131C
030	YER046W-A
030	YER067C-A
030	YFL044C	OTU1
030	YGL179C	TOS3
030	YGR014W	MSB2
030	YGR131W	FHN1
030	YGR161W-C
030	YGR224W	AZR1
030	YJL075C	APQ13
030	YJR037W
030	YKL129C	MYO3
030	YKL140W	TGL1
030	YKR030W	GMH1
030	YLL061W	MMP1
030	YLR023C	IZH3
030	YLR044C	PDC1
030	YLR349W
030	YLR361C-A
030	YML003W
030	YMR020W	FMS1
030	YNR028W	CPR8
030	YNR032C-A	HUB1
030	YNR060W	FRE4
030	YOL038C-A
030	YOR034C-A
030	YOR349W	CIN1
030	YOR376W-A
030	YPL245W
030	YPR078C
031	YBR137W
031	YBR201W	DER1
031	YBR205W	KTR3
031	YBR230C	OM14
031	YBR261C	TAE1
031	YCL014W	BUD3
031	YDL144C
031	YDL169C	UGX2
031	YDL170W	UGA3
031	YDR271C
031	YDR318W	MCM21
031	YDR319C	YFT2
031	YDR332W	IRC3
031	YDR451C	YHP1
031	YER016W	BIM1
031	YGR088W	CTT1
031	YHR017W	YSC83
031	YHR091C	MSR1
031	YJL047C-A
031	YJL146W	IDS2
031	YJR003C	MRX12
031	YJR047C	ANB1
031	YJR058C	APS2
031	YJR096W
031	YKL157W	APE2
031	YLR247C	IRC20
031	YLR429W	CRN1
031	YML058W-A	HUG1
031	YMR317W
031	YNL005C	MRP7
031	YNL042W-B
031	YNL090W	RHO2
031	YNR033W	ABZ1
031	YOR268C
031	YPL260W
031	YPR026W	ATH1
032	YCR024C-A	PMP1
032	YDL046W	NPC2
032	YDL123W	SNA4
032	YDL231C	BRE4
032	YDR051C	DET1
032	YDR191W	HST4
032	YDR538W	PAD1
032	YER060W	FCY21
032	YER183C	FAU1
032	YFL019C
032	YFL052W	ZNF1
032	YFL055W	AGP3
032	YFR017C	IGD1
032	YGL196W	DSD1
032	YHL012W
032	YHR086W	NAM8
032	YHR136C	SPL2
032	YIL139C	REV7
032	YIR003W	AIM21
032	YIR014W
032	YIR016W
032	YJL042W	MHP1
032	YJL082W	IML2
032	YKL128C	PMU1
032	YKR013W	PRY2
032	YKR045C
032	YLR081W	GAL2
032	YLR413W	INA1
032	YNL083W	SAL1
032	YNR063W
032	YOL013C	HRD1
032	YOR231W	MKK1
032	YOR245C	DGA1
032	YOR382W	FIT2
032	YPR096C
033	YAL015C	NTG1
033	YAL031C	GIP4
033	YAL062W	GDH3
033	YAR027W	UIP3
033	YBR182C	SMP1
033	YBR183W	YPC1
033	YDL022W	GPD1
033	YDL023C
033	YDR467C
033	YDR483W	KRE2
033	YDR501W	PLM2
033	YDR503C	LPP1
033	YER027C	GAL83
033	YER044C	ERG28
033	YER117W	RPL23B
033	YFL012W
033	YGR051C
033	YGR084C	MRP13
033	YHR096C	HXT5
033	YIL140W	AXL2
033	YJL058C	BIT61
033	YJR009C	TDH2
033	YJR120W
033	YKR003W	OSH6
033	YLR377C	FBP1
033	YLR416C
033	YML113W	DAT1
033	YML118W	NGL3
033	YMR105W-A
033	YNL029C	KTR5
033	YNL155W	CUZ1
033	YNR002C	ATO2
033	YOL164W	BDS1
033	YOR115C	TRS33
033	YPL073C
034	YBR032W
034	YBR044C	TCM62
034	YBR068C	BAP2
034	YBR269C	SDH8
034	YBR290W	BSD2
034	YCR036W	RBK1
034	YCR106W	RDS1
034	YDL204W	RTN2
034	YER046W	SPO73
034	YER142C	MAG1
034	YER144C	UBP5
034	YFR056C
034	YFR057W
034	YGL176C
034	YGR249W	MGA1
034	YHL039W	EFM1
034	YHR004C	NEM1
034	YIR024C	INA22
034	YIR031C	DAL7
034	YJL089W	SIP4
034	YKL091C
034	YKL106W	AAT1
034	YMR188C	MRPS17
034	YMR201C	RAD14
034	YMR232W	FUS2
034	YMR237W	BCH1
034	YNL063W	MTQ1
034	YOL032W	OPI10
034	YOL062C	APM4
034	YOL065C	INP54
034	YOL072W	THP1
034	YOL076W	MDM20
034	YPL213W	LEA1
034	YPL269W	KAR9
034	YPR200C	ARR2
035	YAL051W	OAF1
035	YBR028C	YPK3
035	YBR255W	MTC4
035	YDL201W	TRM8
035	YDR161W
035	YDR222W
035	YDR321W	ASP1
035	YFL050C	ALR2
035	YFL051C
035	YFR031C-A	RPL2A
035	YGL036W
035	YGL197W	MDS3
035	YGR268C	HUA1
035	YHR210C
035	YIL127C	RRT14
035	YJL187C	SWE1
035	YLR295C	ATP14
035	YLR297W
035	YLR311C
035	YLR312C	ATG39
035	YLR329W	REC102
035	YLR342W	FKS1
035	YML080W	DUS1
035	YMR015C	ERG5
035	YMR198W	CIK1
035	YNL004W	HRB1
035	YNL008C	ASI3
035	YNL023C	FAP1
035	YNR025C
035	YNR049C	MSO1
035	YNR056C	BIO5
035	YOR366W
035	YPR028W	YOP1
035	YPR153W
036	YBL038W	MRPL16
036	YBL080C	PET112
036	YBR175W	SWD3
036	YBR250W	SPO23
036	YDL049C	KNH1
036	YDL113C	ATG20
036	YDL146W	LDB17
036	YDL202W	MRPL11
036	YDR078C	SHU2
036	YDR322C-A	TIM11
036	YDR518W	EUG1
036	YGL064C	MRH4
036	YGL107C	RMD9
036	YGR102C	GTF1
036	YGR150C	CCM1
036	YGR171C	MSM1
036	YGR215W	RSM27
036	YHR030C	SLT2
036	YKL170W	MRPL38
036	YKR085C	MRPL20
036	YLR114C	AVL9
036	YMR228W	MTF1
036	YMR267W	PPA2
036	YMR286W	MRPL33
036	YMR293C	HER2
036	YNL055C	POR1
036	YNL160W	YGP1
036	YNL177C	MRPL22
036	YOR205C	GEP3
036	YPL029W	SUV3
036	YPL078C	ATP4
036	YPL173W	MRPL40
036	YPR047W	MSF1
036	YPR116W	RRG8
037	YBR018C	GAL7
037	YBR031W	RPL4A
037	YBR113W
037	YBR144C
037	YBR150C	TBS1
037	YCR060W	TAH1
037	YDR272W	GLO2
037	YDR287W	INM2
037	YDR445C
037	YEL068C
037	YGR093W	DRN1
037	YGR236C	SPG1
037	YIL024C
037	YKL062W	MSN4
037	YKL068W-A
037	YKL072W	STB6
037	YKL167C	MRP49
037	YKL202W
037	YLR193C	UPS1
037	YML009C	MRPL39
037	YML081C-A	ATP18
037	YMR124W	EPO1
037	YMR151W	YIM2
037	YMR181C
037	YNL208W
037	YNL227C	JJJ1
037	YOR156C	NFI1
037	YOR333C
037	YPL015C	HST2
037	YPL208W	RKM1
037	YPL240C	HSP82
037	YPR011C
037	YPR166C	MRP2
038	YBR023C	CHS3
038	YBR162W-A	YSY6
038	YBR184W
038	YBR263W	SHM1
038	YDL200C	MGT1
038	YDR261C	EXG2
038	YDR263C	DIN7
038	YDR309C	GIC2
038	YER004W	FMP52
038	YFL063W
038	YGL242C
038	YHR003C	TCD1
038	YHR048W	YHK8
038	YIL113W	SDP1
038	YJL059W	YHC3
038	YJL067W
038	YKL005C	BYE1
038	YKL116C	PRR1
038	YKL136W
038	YKL162C
038	YKL171W	NNK1
038	YKL220C	FRE2
038	YKL222C
038	YKR098C	UBP11
038	YLR280C
038	YLR376C	PSY3
038	YLR427W	MAG2
038	YNL073W	MSK1
038	YNL336W	COS1
038	YNR008W	LRO1
038	YPL247C
038	YPR097W
039	YBR048W	RPS11B
039	YBR093C	PHO5
039	YBR189W	RPS9B
039	YCR031C	RPS14A
039	YDL061C	RPS29B
039	YDL083C	RPS16B
039	YDR156W	RPA14
039	YDR241W	BUD26
039	YDR363W-A	SEM1
039	YGR054W
039	YGR055W	MUP1
039	YGR160W
039	YHR203C	RPS4B
039	YIL040W	APQ12
039	YJR032W	CPR7
039	YKR057W	RPS21A
039	YLR048W	RPS0B
039	YLR068W	FYV7
039	YLR264W	RPS28B
039	YLR367W	RPS22B
039	YLR441C	RPS1A
039	YML024W	RPS17A
039	YML026C	RPS18B
039	YMR230W	RPS10B
039	YNL001W	DOM34
039	YNL096C	RPS7B
039	YNL302C	RPS19B
039	YOL121C	RPS19A
039	YOR167C	RPS28A
039	YOR191W	ULS1
039	YOR235W	IRC13
039	YPL157W	TGS1
040	YDR105C	TMS1
040	YDR107C	TMN2
040	YDR133C
040	YDR491C
040	YER101C	AST2
040	YER184C	TOG1
040	YFL011W	HXT10
040	YGL021W	ALK1
040	YGL191W	COX13
040	YGL224C	SDT1
040	YGR016W
040	YGR026W
040	YGR273C
040	YHR044C	DOG1
040	YHR073W	OSH3
040	YHR105W	YPT35
040	YHR108W	GGA2
040	YIL056W	VHR1
040	YIL136W	OM45
040	YJL064W
040	YKL191W	DPH2
040	YLR189C	ATG26
040	YML027W	YOX1
040	YMR056C	AAC1
040	YMR081C	ISF1
040	YMR303C	ADH2
040	YOL088C	MPD2
040	YOR316C-A
040	YPL067C
040	YPL077C
040	YPR073C	LTP1
040	YPR172W
041	YBR089C-A	NHP6B
041	YDL134C	PPH21
041	YDL162C
041	YDL187C
041	YDR085C	AFR1
041	YDR528W	HLR1
041	YER119C	AVT6
041	YGL132W
041	YGL260W
041	YGR011W
041	YGR176W
041	YGR209C	TRX2
041	YHL041W
041	YHR014W	SPO13
041	YHR131C
041	YKL025C	PAN3
041	YKL043W	PHD1
041	YLR210W	CLB4
041	YLR213C	CRR1
041	YLR257W
041	YML054C	CYB2
041	YMR111C
041	YMR153W	NUP53
041	YMR193W	MRPL24
041	YNL098C	RAS2
041	YOR190W	SPR1
041	YPL006W	NCR1
041	YPL089C	RLM1
041	YPL155C	KIP2
041	YPL170W	DAP1
041	YPL192C	PRM3
042	YAL016C-B
042	YAL037C-A
042	YAL067W-A
042	YBL008W-A
042	YBL029C-A
042	YBL100W-C
042	YBR296C-A
042	YDL085C-A
042	YDL159W-A
042	YDR169C-A
042	YDR246W-A
042	YEL046C	GLY1
042	YER180C-A	SLO1
042	YGR041W	BUD9
042	YGR070W	ROM1
042	YGR121C	MEP1
042	YGR146C-A
042	YGR169C-A	LSO2
042	YGR174W-A
042	YHL015W-A
042	YHR007C-A
042	YHR022C-A
042	YIL134C-A
042	YJL152W
042	YKR103W	NFT1
042	YLR080W	EMP46
042	YLR370C	ARC18
042	YOR105W
042	YOR118W	RTC5
042	YOR179C	SYC1
043	YAL067C	SEO1
043	YBR056W-A
043	YCL025C	AGP1
043	YCR020C	PET18
043	YDL242W
043	YDR075W	PPH3
043	YDR252W	BTT1
043	YDR338C
043	YFR012W-A
043	YFR015C	GSY1
043	YGR037C	ACB1
043	YHR001W-A	QCR10
043	YHR046C	INM1
043	YHR051W	COX6
043	YHR121W	LSM12
043	YHR139C	SPS100
043	YIL059C
043	YIL060W
043	YIL074C	SER33
043	YIL087C	AIM19
043	YLR107W	REX3
043	YLR174W	IDP2
043	YLR296W
043	YML057W	CMP2
043	YNL269W	BSC4
043	YNL335W	DDI3
043	YOL013W-A
043	YOR242C	SSP2
043	YPL236C	ENV7
043	YPR122W	AXL1
044	YAR031W	PRM9
044	YBR063C
044	YBR273C	UBX7
044	YCL042W
044	YDL096C	OPI6
044	YDL112W	TRM3
044	YDL155W	CLB3
044	YDR129C	SAC6
044	YDR173C	ARG82
044	YDR283C	GCN2
044	YDR440W	DOT1
044	YEL005C	VAB2
044	YGR049W	SCM4
044	YHR033W
044	YJL078C	PRY3
044	YJL198W	PHO90
044	YKL137W	CMC1
044	YLL060C	GTT2
044	YLR001C
044	YLR047C	FRE8
044	YML120C	NDI1
044	YMR096W	SNZ1
044	YMR170C	ALD2
044	YNL277W-A
044	YOL002C	IZH2
044	YOR318C
044	YOR328W	PDR10
044	YOR339C	UBC11
044	YOR347C	PYK2
045	YAL060W	BDH1
045	YBL006C	LDB7
045	YBR271W	EFM2
045	YCR086W	CSM1
045	YDL076C	RXT3
045	YDR165W	TRM82
045	YDR193W
045	YDR433W
045	YEL065W	SIT1
045	YJL038C	LOH1
045	YJL063C	MRPL8
045	YJL066C	MPM1
045	YJL117W	PHO86
045	YJL145W	SFH5
045	YJL171C
045	YJL191W	RPS14B
045	YJL205C	NCE101
045	YJL216C	IMA5
045	YJL217W	REE1
045	YLR096W	KIN2
045	YNL011C
045	YNL013C
045	YNL068C	FKH2
045	YNL303W
045	YNL304W	YPT11
045	YOL030W	GAS5
045	YOR264W	DSE3
045	YPR065W	ROX1
045	YPR155C	NCA2
046	YBR069C	TAT1
046	YDR143C	SAN1
046	YDR379W	RGA2
046	YEL072W	RMD6
046	YER005W	YND1
046	YGL209W	MIG2
046	YGL210W	YPT32
046	YGR141W	VPS62
046	YGR161C	RTS3
046	YJL218W
046	YJR010C-A	SPC1
046	YJR020W
046	YJR080C	AIM24
046	YJR094C	IME1
046	YJR095W	SFC1
046	YJR098C
046	YKL030W
046	YKL050C
046	YLR102C	APC9
046	YLR133W	CKI1
046	YMR253C
046	YNL125C	ESBP6
046	YNL191W	DUG3
046	YNL193W
046	YNL196C	SLZ1
046	YNL211C	MRX7
046	YNL242W	ATG2
046	YPL051W	ARL3
046	YPL222W	FMP40
047	YBL103C	RTG3
047	YBR084C-A	RPL19A
047	YDL130W	RPP1B
047	YDL191W	RPL35A
047	YDR101C	ARX1
047	YDR471W	RPL27B
047	YEL062W	NPR2
047	YFR032C-A	RPL29
047	YGL029W	CGR1
047	YGL031C	RPL24A
047	YGL076C	RPL7A
047	YGL147C	RPL9A
047	YGR111W
047	YHL033C	RPL8A
047	YHR066W	SSF1
047	YIL110W	HPM1
047	YJL077C	ICS3
047	YJL079C	PRY1
047	YJL177W	RPL17B
047	YLR184W
047	YLR185W	RPL37A
047	YLR448W	RPL6B
047	YMR242W-A
047	YNL067W-A
047	YNL069C	RPL16B
047	YPL080C
047	YPL262W	FUM1
047	YPR133W-A	TOM5
048	YCR010C	ADY2
048	YCR043C
048	YDR401W
048	YDR421W	ARO80
048	YEL014C
048	YEL016C	NPP2
048	YEL033W	MTC7
048	YEL048C	TCA17
048	YHL002W	HSE1
048	YIL037C	PRM2
048	YJL098W	SAP185
048	YJR021C	REC107
048	YLR036C
048	YMR063W	RIM9
048	YMR289W	ABZ2
048	YNL270C	ALP1
048	YNL321W	VNX1
048	YNL332W	THI12
048	YOL039W	RPP2A
048	YOR027W	STI1
048	YOR044W	IRC23
048	YOR049C	RSB1
048	YOR052C	TMC1
048	YOR064C	YNG1
048	YOR267C	HRK1
048	YPL009C	RQC2
048	YPR109W
048	YPR127W
049	YAR035W	YAT1
049	YBR024W	SCO2
049	YBR040W	FIG1
049	YBR272C	HSM3
049	YCL029C	BIK1
049	YDL229W	SSB1
049	YDR184C	ATC1
049	YDR220C
049	YDR239C
049	YDR250C
049	YEL043W
049	YER056C	FCY2
049	YFL048C	EMP47
049	YJL022W
049	YJL030W	MAD2
049	YKL015W	PUT3
049	YKR067W	GPT2
049	YLR035C	MLH2
049	YML009C-A
049	YMR004W	MVP1
049	YMR087W
049	YMR194C-B	CMC4
049	YMR221C
049	YNL105W	RRT16
049	YOR142W	LSC1
049	YOR327C	SNC2
049	YPL176C	TRE1
050	YAL048C	GEM1
050	YBL044W
050	YDL044C	MTF2
050	YDL062W
050	YDL063C	SYO1
050	YDR042C
050	YDR231C	COX20
050	YDR268W	MSW1
050	YDR350C	ATP22
050	YDR405W	MRP20
050	YDR507C	GIN4
050	YDR523C	SPS1
050	YER103W	SSA4
050	YER154W	OXA1
050	YKL003C	MRP17
050	YKR006C	MRPL13
050	YLR260W	LCB5
050	YLR439W	MRPL4
050	YMR035W	IMP2
050	YMR066W	SOV1
050	YMR084W
050	YMR089C	YTA12
050	YMR287C	DSS1
050	YNL170W
050	YOR201C	MRM1
[truncated: 2,679 more rows]

## Sheet: GSEA_all_GOterms
GOID	Term	GeneCount	Pvalue	adjPvalue
GO:0000002	mitochondrial genome maintenance	37	0	0
GO:0000122	negative regulation of transcription from RNA polymerase II promoter	107	0	0
GO:0000306	extrinsic component of vacuolar membrane	7	0	0
GO:0000313	organellar ribosome	78	0	0
GO:0000428	DNA-directed RNA polymerase complex	27	0	0
GO:0000462	maturation of SSU-rRNA from tricistronic rRNA transcript (SSU-rRNA, 5.8S rRNA, LSU-rRNA)	33	0	0
GO:0000469	cleavage involved in rRNA processing	18	0.0001	0.0022242
GO:0000988	protein binding transcription factor activity	76	0	0
GO:0000989	transcription factor binding transcription factor activity	71	0	0
GO:0001076	RNA polymerase II transcription factor binding transcription factor activity	35	0	0
GO:0001104	RNA polymerase II transcription cofactor activity	12	0	0
GO:0001105	RNA polymerase II transcription coactivator activity	7	0	0
GO:0001190	RNA polymerase II transcription factor binding transcription factor activity involved in positive regulation of transcription	9	0	0
GO:0002181	cytoplasmic translation	126	0	0
GO:0003676	nucleic acid binding	644	0	0
GO:0003682	chromatin binding	61	0.0001	0.0022242
GO:0003712	transcription cofactor activity	34	0	0
GO:0003713	transcription coactivator activity	16	0	0
GO:0003723	RNA binding	274	0	0
GO:0003735	structural constituent of ribosome	178	0	0
GO:0004375	glycine dehydrogenase (decarboxylating) activity	4	0	0
GO:0005198	structural molecule activity	250	0	0
GO:0005488	binding	1819	0	0
GO:0005515	protein binding	488	0	0
GO:0005622	intracellular	3474	0	0
GO:0005623	cell	3703	0	0
GO:0005654	nucleoplasm	109	0	0
GO:0005737	cytoplasm	2969	0	0
GO:0005739	mitochondrion	868	0	0
GO:0005759	mitochondrial matrix	167	0	0
GO:0005761	mitochondrial ribosome	78	0	0
GO:0005829	cytosol	354	0	0
GO:0005840	ribosome	278	0	0
GO:0005960	glycine cleavage complex	4	0	0
GO:0005967	mitochondrial pyruvate dehydrogenase complex	5	0	0
GO:0006082	organic acid metabolic process	296	0.0003	0.0057841
GO:0006086	acetyl-CoA biosynthetic process from pyruvate	4	0	0
GO:0006139	nucleobase-containing compound metabolic process	1232	0	0
GO:0006325	chromatin organization	183	0	0
GO:0006342	chromatin silencing	111	0.0004	0.0074586
GO:0006351	transcription, DNA-templated	510	0	0
GO:0006354	DNA-templated transcription, elongation	59	0	0
GO:0006355	regulation of transcription, DNA-templated	493	0	0
GO:0006357	regulation of transcription from RNA polymerase II promoter	313	0	0
GO:0006364	rRNA processing	88	0	0
GO:0006366	transcription from RNA polymerase II promoter	335	0	0
GO:0006368	transcription elongation from RNA polymerase II promoter	51	0	0
GO:0006396	RNA processing	247	0	0
GO:0006412	translation	311	0	0
GO:0006520	cellular amino acid metabolic process	173	0	0
GO:0006544	glycine metabolic process	7	0.0002	0.0041
GO:0006546	glycine catabolic process	4	0	0
GO:0006553	lysine metabolic process	6	0	0
GO:0006605	protein targeting	193	0	0
GO:0006725	cellular aromatic compound metabolic process	1275	0	0
GO:0006730	one-carbon metabolic process	10	0.0002	0.0041
GO:0006807	nitrogen compound metabolic process	1449	0	0
GO:0006886	intracellular protein transport	254	0	0
GO:0006914	autophagy	91	0	0
GO:0006996	organelle organization	1033	0	0
GO:0007005	mitochondrion organization	273	0	0
GO:0008104	protein localization	476	0	0
GO:0008152	metabolic process	2741	0	0
GO:0008652	cellular amino acid biosynthetic process	83	0	0
GO:0009058	biosynthetic process	1316	0	0
GO:0009059	macromolecule biosynthetic process	990	0	0
GO:0009071	serine family amino acid catabolic process	6	0	0
GO:0009085	lysine biosynthetic process	5	0	0
GO:0009249	protein lipoylation	3	0	0
GO:0009605	response to external stimulus	131	0	0
GO:0009889	regulation of biosynthetic process	623	0	0
GO:0009890	negative regulation of biosynthetic process	244	0	0
GO:0009891	positive regulation of biosynthetic process	250	0	0
GO:0009892	negative regulation of metabolic process	297	0	0
GO:0009893	positive regulation of metabolic process	295	0	0
GO:0009987	cellular process	3251	0	0
GO:0009991	response to extracellular stimulus	126	0	0
GO:0010008	endosome membrane	74	0	0
GO:0010467	gene expression	1033	0	0
GO:0010468	regulation of gene expression	606	0	0
GO:0010556	regulation of macromolecule biosynthetic process	598	0	0
GO:0010557	positive regulation of macromolecule biosynthetic process	240	0	0
GO:0010558	negative regulation of macromolecule biosynthetic process	226	0	0
GO:0010604	positive regulation of macromolecule metabolic process	275	0	0
GO:0010605	negative regulation of macromolecule metabolic process	268	0	0
GO:0010628	positive regulation of gene expression	186	0	0
GO:0010629	negative regulation of gene expression	204	0	0
GO:0015031	protein transport	389	0	0
GO:0015616	DNA translocase activity	13	0.0001	0.0022242
GO:0015934	large ribosomal subunit	111	0	0
GO:0015935	small ribosomal subunit	77	0	0
GO:0016043	cellular component organization	1358	0	0
GO:0016050	vesicle organization	40	0	0
GO:0016053	organic acid biosynthetic process	116	0	0
GO:0016070	RNA metabolic process	789	0	0
GO:0016072	rRNA metabolic process	100	0	0
GO:0016482	cytoplasmic transport	362	0	0
GO:0016568	chromatin modification	154	0	0
GO:0016591	DNA-directed RNA polymerase II, holoenzyme	22	0	0
GO:0016592	mediator complex	14	0	0
GO:0016638	oxidoreductase activity, acting on the CH-NH2 group of donors	11	0.0002	0.0041
GO:0016642	oxidoreductase activity, acting on the CH-NH2 group of donors, disulfide as acceptor	4	0	0
GO:0017038	protein import	75	0	0
GO:0018130	heterocycle biosynthetic process	634	0	0
GO:0019219	regulation of nucleobase-containing compound metabolic process	592	0	0
GO:0019222	regulation of metabolic process	828	0	0
GO:0019438	aromatic compound biosynthetic process	625	0	0
GO:0019538	protein metabolic process	1056	0	0
GO:0019752	carboxylic acid metabolic process	281	0.0006	0.010775
GO:0019878	lysine biosynthetic process via aminoadipic acid	5	0	0
GO:0022613	ribonucleoprotein complex biogenesis	163	0	0
GO:0022625	cytosolic large ribosomal subunit	68	0	0
GO:0022626	cytosolic ribosome	127	0	0
GO:0030490	maturation of SSU-rRNA	39	0	0
GO:0030529	ribonucleoprotein complex	400	0	0
GO:0030880	RNA polymerase complex	27	0	0
GO:0031323	regulation of cellular metabolic process	787	0	0
GO:0031325	positive regulation of cellular metabolic process	292	0	0
GO:0031326	regulation of cellular biosynthetic process	623	0	0
GO:0031327	negative regulation of cellular biosynthetic process	244	0	0
GO:0031328	positive regulation of cellular biosynthetic process	250	0	0
GO:0031667	response to nutrient levels	120	0	0
GO:0031668	cellular response to extracellular stimulus	120	0	0
GO:0031669	cellular response to nutrient levels	114	0	0
GO:0031974	membrane-enclosed lumen	611	0	0
GO:0031981	nuclear lumen	359	0	0
GO:0032543	mitochondrial translation	105	0	0
GO:0032774	RNA biosynthetic process	510	0	0
GO:0032784	regulation of DNA-templated transcription, elongation	29	0	0
GO:0032786	positive regulation of DNA-templated transcription, elongation	28	0	0
GO:0032968	positive regulation of transcription elongation from RNA polymerase II promoter	26	0	0
GO:0032991	macromolecular complex	1251	0	0
GO:0033036	macromolecule localization	575	0	0
GO:0033365	protein localization to organelle	230	0	0
GO:0034448	EGO complex	5	0.0001	0.0022242
GO:0034470	ncRNA processing	162	0	0
GO:0034613	cellular protein localization	324	0	0
GO:0034641	cellular nitrogen compound metabolic process	1333	0	0
GO:0034645	cellular macromolecule biosynthetic process	983	0	0
GO:0034654	nucleobase-containing compound biosynthetic process	597	0	0
GO:0034660	ncRNA metabolic process	192	0	0
GO:0035384	thioester biosynthetic process	6	0	0
GO:0040029	regulation of gene expression, epigenetic	111	0.0004	0.0074586
GO:0042254	ribosome biogenesis	137	0	0
GO:0042273	ribosomal large subunit biogenesis	34	0	0
GO:0042274	ribosomal small subunit biogenesis	54	0	0
GO:0043170	macromolecule metabolic process	1836	0	0
GO:0043226	organelle	2994	0	0
GO:0043227	membrane-bounded organelle	2728	0	0
GO:0043228	non-membrane-bounded organelle	830	0	0
GO:0043229	intracellular organelle	2985	0	0
GO:0043231	intracellular membrane-bounded organelle	2719	0	0
GO:0043232	intracellular non-membrane-bounded organelle	830	0	0
GO:0043233	organelle lumen	565	0	0
GO:0043234	protein complex	865	0	0
GO:0043436	oxoacid metabolic process	296	0.0003	0.0057841
GO:0043933	macromolecular complex subunit organization	385	0.0001	0.0022242
GO:0044085	cellular component biogenesis	564	0	0
GO:0044237	cellular metabolic process	2460	0	0
GO:0044238	primary metabolic process	2389	0	0
GO:0044249	cellular biosynthetic process	1272	0	0
GO:0044260	cellular macromolecule metabolic process	1740	0	0
GO:0044267	cellular protein metabolic process	990	0	0
GO:0044271	cellular nitrogen compound biosynthetic process	645	0	0
GO:0044283	small molecule biosynthetic process	193	0	0
GO:0044391	ribosomal subunit	188	0	0
GO:0044422	organelle part	1829	0	0
GO:0044424	intracellular part	3466	0	0
GO:0044428	nuclear part	517	0	0
GO:0044429	mitochondrial part	477	0	0
GO:0044440	endosomal part	81	0	0
GO:0044444	cytoplasmic part	2097	0	0
GO:0044445	cytosolic part	153	0	0
GO:0044446	intracellular organelle part	1818	0	0
GO:0044451	nucleoplasm part	100	0	0
GO:0044464	cell part	3703	0	0
GO:0044699	single-organism process	2690	0	0
GO:0044710	single-organism metabolic process	1535	0	0
GO:0044711	single-organism biosynthetic process	539	0	0
GO:0044763	single-organism cellular process	2371	0	0
GO:0045184	establishment of protein localization	403	0	0
GO:0045254	pyruvate dehydrogenase complex	5	0	0
GO:0045814	negative regulation of gene expression, epigenetic	111	0.0004	0.0074586
GO:0045892	negative regulation of transcription, DNA-templated	199	0	0
GO:0045893	positive regulation of transcription, DNA-templated	185	0	0
GO:0045934	negative regulation of nucleobase-containing compound metabolic process	220	0	0
GO:0045935	positive regulation of nucleobase-containing compound metabolic process	225	0	0
GO:0045944	positive regulation of transcription from RNA polymerase II promoter	162	0	0
GO:0046394	carboxylic acid biosynthetic process	116	0	0
GO:0046483	heterocycle metabolic process	1283	0	0
GO:0046907	intracellular transport	473	0	0
GO:0048308	organelle inheritance	43	0	0
GO:0048518	positive regulation of biological process	346	0	0
GO:0048522	positive regulation of cellular process	330	0	0
GO:0050789	regulation of biological process	1148	0	0
GO:0050794	regulation of cellular process	1092	0	0
GO:0051171	regulation of nitrogen compound metabolic process	603	0	0
GO:0051172	negative regulation of nitrogen compound metabolic process	223	0	0
GO:0051173	positive regulation of nitrogen compound metabolic process	228	0	0
GO:0051179	localization	1081	0.0001	0.0022242
GO:0051252	regulation of RNA metabolic process	505	0	0
GO:0051253	negative regulation of RNA metabolic process	200	0	0
GO:0051254	positive regulation of RNA metabolic process	213	0	0
GO:0051276	chromosome organization	313	0	0
GO:0051641	cellular localization	613	0	0
GO:0051649	establishment of localization in cell	525	0	0
GO:0051651	maintenance of location in cell	34	0	0
GO:0055029	nuclear DNA-directed RNA polymerase complex	26	0	0
GO:0060255	regulation of macromolecule metabolic process	715	0	0
GO:0065007	biological regulation	1315	0	0
GO:0070013	intracellular organelle lumen	565	0	0
GO:0070461	SAGA-type complex	10	0	0
GO:0070603	SWI/SNF superfamily-type complex	34	0.0001	0.0022242
GO:0070727	cellular macromolecule localization	342	0	0
GO:0071496	cellular response to external stimulus	120	0	0
GO:0071616	acyl-CoA biosynthetic process	6	0	0
GO:0071702	organic substance transport	619	0	0
GO:0071704	organic substance metabolic process	2484	0	0
GO:0071840	cellular component organization or biogenesis	1474	0	0
GO:0072594	establishment of protein localization to organelle	195	0	0
GO:0080090	regulation of primary metabolic process	778	0	0
GO:0090304	nucleic acid metabolic process	989	0	0
GO:0097159	organic cyclic compound binding	1126	0	0
GO:1901360	organic cyclic compound metabolic process	1318	0	0
GO:1901362	organic cyclic compound biosynthetic process	657	0	0
GO:1901363	heterocyclic compound binding	1117	0	0
GO:1901576	organic substance biosynthetic process	1301	0	0
GO:1901605	alpha-amino acid metabolic process	103	0	0
GO:1901607	alpha-amino acid biosynthetic process	62	0	0
GO:1902494	catalytic complex	286	0	0
GO:1902582	single-organism intracellular transport	421	0	0
GO:1902589	single-organism organelle organization	671	0	0
GO:1902679	negative regulation of RNA biosynthetic process	199	0	0
GO:1902680	positive regulation of RNA biosynthetic process	208	0	0
GO:1990204	oxidoreductase complex	29	0	0
GO:1990234	transferase complex	190	0	0
GO:2000112	regulation of cellular macromolecule biosynthetic process	594	0	0
GO:2000113	negative regulation of cellular macromolecule biosynthetic process	226	0	0
GO:2001141	regulation of RNA biosynthetic process	493	0	0
GO:0000315	organellar large ribosomal subunit	42	0	0
GO:0000478	endonucleolytic cleavage involved in rRNA processing	12	0	0
GO:0000479	endonucleolytic cleavage of tricistronic rRNA transcript (SSU-rRNA, 5.8S rRNA, LSU-rRNA)	12	0	0
GO:0005694	chromosome	245	0	0
GO:0005762	mitochondrial large ribosomal subunit	42	0	0
GO:0005768	endosome	125	0.0001	0.0022242
GO:0006085	acetyl-CoA biosynthetic process	5	0.0001	0.0022242
GO:0006259	DNA metabolic process	339	0	0
GO:0006260	DNA replication	85	0	0
GO:0006338	chromatin remodeling	53	0.0001	0.0022242
GO:0006352	DNA-templated transcription, initiation	21	0	0
GO:0006367	transcription initiation from RNA polymerase II promoter	17	0.0001	0.0022242
GO:0006521	regulation of cellular amino acid metabolic process	14	0.0001	0.0022242
GO:0009069	serine family amino acid metabolic process	17	0.0006	0.010775
GO:0009295	nucleoid	20	0	0
GO:0022406	membrane docking	14	0	0
GO:0031324	negative regulation of cellular metabolic process	292	0	0
GO:0033554	cellular response to stress	466	0	0
GO:0034243	regulation of transcription elongation from RNA polymerase II promoter	27	0	0
GO:0034622	cellular macromolecular complex assembly	236	0	0
GO:0042645	mitochondrial nucleoid	20	0	0
GO:0044801	single-organism membrane fusion	45	0	0
GO:0048519	negative regulation of biological process	412	0	0
GO:2000282	regulation of cellular amino acid biosynthetic process	6	0	0
GO:0000011	vacuole inheritance	14	0.0002	0.0041
GO:0000314	organellar small ribosomal subunit	29	0.0001	0.0022242
GO:0000329	fungal-type vacuole membrane	145	0.0038	0.049451
GO:0000460	maturation of 5.8S rRNA	18	0.0003	0.0057841
GO:0000466	maturation of 5.8S rRNA from tricistronic rRNA transcript (SSU-rRNA, 5.8S rRNA, LSU-rRNA)	18	0.0003	0.0057841
GO:0004738	pyruvate dehydrogenase activity	3	0	0
GO:0005763	mitochondrial small ribosomal subunit	29	0.0001	0.0022242
GO:0006414	translational elongation	36	0	0
GO:0006808	regulation of nitrogen utilization	14	0.0004	0.0074586
GO:0006950	response to stress	576	0.0001	0.0022242
GO:0009066	aspartate family amino acid metabolic process	34	0.0009	0.015237
GO:0009267	cellular response to starvation	69	0	0
GO:0010324	membrane invagination	41	0.0001	0.0022242
GO:0016237	microautophagy	41	0.0001	0.0022242
GO:0016514	SWI/SNF complex	7	0.0002	0.0041
GO:0018065	protein-cofactor linkage	5	0.0001	0.0022242
GO:0030904	retromer complex	6	0.0001	0.0022242
GO:0032006	regulation of TOR signaling	5	0.0002	0.0041
GO:0035859	Seh1-associated complex	6	0.0001	0.0022242
GO:0044248	cellular catabolic process	635	0	0
GO:0044427	chromosomal part	214	0	0
GO:0051235	maintenance of location	41	0	0
GO:0065003	macromolecular complex assembly	281	0	0
GO:0065008	regulation of biological quality	343	0	0
GO:0080134	regulation of response to stress	44	0.0002	0.0041
GO:0090544	BAF-type complex	7	0.0002	0.0041
GO:1902534	single-organism membrane invagination	41	0.0001	0.0022242
GO:0001128	RNA polymerase II transcription coactivator activity involved in preinitiation complex assembly	4	0	0
GO:0006360	transcription from RNA polymerase I promoter	30	0	0
GO:0006399	tRNA metabolic process	93	0.0003	0.0057841
GO:0007033	vacuole organization	57	0.0005	0.0091725
GO:0009082	branched-chain amino acid biosynthetic process	4	0.0001	0.0022242
GO:0022627	cytosolic small ribosomal subunit	48	0	0
GO:0031490	chromatin DNA binding	6	0.0004	0.0074586
GO:0031929	TOR signaling	16	0.0006	0.010775
GO:0042594	response to starvation	76	0.0003	0.0057841
GO:0046695	SLIK (SAGA-like) complex	6	0.0002	0.0041
GO:0090501	RNA phosphodiester bond hydrolysis	27	0.0002	0.0041
GO:0007584	response to nutrient	43	0.0001	0.0022242
GO:0016071	mRNA metabolic process	149	0.0001	0.0022242
GO:0016197	endosomal transport	73	0	0
GO:0016458	gene silencing	115	0.0001	0.0022242
GO:0031312	extrinsic component of organelle membrane	35	0	0
GO:0031670	cellular response to nutrient	42	0	0
GO:0032507	maintenance of protein location in cell	27	0.0002	0.0041
GO:0044743	intracellular protein transmembrane import	43	0.0001	0.0022242
GO:0090502	RNA phosphodiester bond hydrolysis, endonucleolytic	17	0.0001	0.0022242
GO:1901566	organonitrogen compound biosynthetic process	217	0.0016	0.024637
GO:0000447	endonucleolytic cleavage in ITS1 to separate SSU-rRNA from 5.8S rRNA and LSU-rRNA from tricistronic rRNA transcript (SSU-rRNA, 5.8S rRNA, LSU-rRNA)	10	0.0002	0.0041
GO:0001098	basal transcription machinery binding	12	0.0002	0.0041
GO:0001099	basal RNA polymerase II transcription machinery binding	12	0.0002	0.0041
GO:0006397	mRNA processing	89	0	0
GO:0006974	cellular response to DNA damage stimulus	219	0	0
GO:0031090	organelle membrane	893	0.0002	0.0041
GO:0031902	late endosome membrane	20	0.0002	0.0041
GO:0048278	vesicle docking	8	0.0005	0.0091725
GO:0051234	establishment of localization	995	0.0005	0.0091725
GO:0061025	membrane fusion	47	0.0004	0.0074586
GO:0065002	intracellular protein transmembrane transport	52	0.0005	0.0091725
GO:0071806	protein transmembrane transport	52	0.0005	0.0091725
GO:0080135	regulation of cellular response to stress	37	0	0
GO:0005634	nucleus	1310	0	0
GO:0007034	vacuolar transport	125	0	0
GO:0016236	macroautophagy	43	0.0001	0.0022242
GO:0042147	retrograde transport, endosome to Golgi	28	0.0012	0.019823
GO:0045185	maintenance of protein location	29	0.0002	0.0041
GO:0051188	cofactor biosynthetic process	69	0.0018	0.026866
GO:0051646	mitochondrion localization	29	0.0009	0.015237
GO:0070772	PAS complex	6	0.0006	0.010775
GO:0006348	chromatin silencing at telomere	62	0.0006	0.010775
GO:0042327	positive regulation of phosphorylation	21	0	0
GO:0061024	membrane organization	204	0	0
GO:0004478	methionine adenosyltransferase activity	2	0.0007	0.012311
GO:0005985	sucrose metabolic process	6	0.0016	0.024637
GO:0005987	sucrose catabolic process	6	0.0016	0.024637
GO:0006549	isoleucine metabolic process	2	0.0007	0.012311
GO:0006906	vesicle fusion	15	0.0014	0.022315
GO:0006913	nucleocytoplasmic transport	99	0.0001	0.0022242
GO:0019464	glycine decarboxylation via glycine cleavage system	2	0.0007	0.012311
GO:0044802	single-organism membrane organization	200	0.0003	0.0057841
GO:0051169	nuclear transport	100	0.0001	0.0022242
GO:0000785	chromatin	120	0	0
GO:0006475	internal protein amino acid acetylation	29	0.0002	0.0041
GO:0016272	prefoldin complex	7	0.0007	0.012311
GO:0016569	covalent chromatin modification	82	0	0
GO:0016570	histone modification	82	0	0
GO:0016573	histone acetylation	29	0.0002	0.0041
GO:0018393	internal peptidyl-lysine acetylation	29	0.0002	0.0041
GO:0018394	peptidyl-lysine acetylation	29	0.0002	0.0041
GO:0033238	regulation of cellular amine metabolic process	18	0.0014	0.022315
GO:0044798	nuclear transcription factor complex	14	0.0008	0.013819
GO:0045764	positive regulation of cellular amino acid metabolic process	6	0.0017	0.025655
GO:0048284	organelle fusion	58	0.0003	0.0057841
GO:0051640	organelle localization	80	0.0001	0.0022242
GO:0071417	cellular response to organonitrogen compound	12	0.0011	0.01826
GO:0071495	cellular response to endogenous stimulus	12	0.0011	0.01826
GO:1901699	cellular response to nitrogen compound	12	0.0011	0.01826
GO:0000124	SAGA complex	9	0.0004	0.0074586
GO:0006551	leucine metabolic process	6	0.0034	0.045108
GO:0051716	cellular response to stimulus	721	0.0003	0.0057841
GO:0006573	valine metabolic process	3	0.0015	0.023308
GO:0008033	tRNA processing	73	0.0003	0.0057841
GO:0016597	amino acid binding	12	0.0009	0.015237
GO:0030684	preribosome	59	0	0
GO:0051052	regulation of DNA metabolic process	70	0.0002	0.0041
GO:0004176	ATP-dependent peptidase activity	2	0.0009	0.015237
GO:0006356	regulation of transcription from RNA polymerase I promoter	19	0.0003	0.0057841
GO:0006896	Golgi to vacuole transport	18	0.0007	0.012311
GO:0008094	DNA-dependent ATPase activity	47	0.0021	0.03041
GO:0016241	regulation of macroautophagy	12	0.0011	0.01826
GO:0031126	snoRNA 3'-end processing	8	0.0013	0.021066
GO:0032266	phosphatidylinositol-3-phosphate binding	23	0.0018	0.026866
GO:0043144	snoRNA processing	8	0.0013	0.021066
GO:0044265	cellular macromolecule catabolic process	278	0	0
GO:0019866	organelle inner membrane	203	0.0003	0.0057841
GO:0032447	protein urmylation	7	0.0007	0.012311
GO:0051604	protein maturation	45	0.0002	0.0041
GO:0090305	nucleic acid phosphodiester bond hydrolysis	89	0.0008	0.013819
GO:2000284	positive regulation of cellular amino acid biosynthetic process	4	0.0003	0.0057841
GO:0016624	oxidoreductase activity, acting on the aldehyde or oxo group of donors, disulfide as acceptor	4	0.0003	0.0057841
GO:0035327	transcriptionally active chromatin	7	0.0011	0.01826
GO:1902275	regulation of chromatin organization	15	0.0004	0.0074586
GO:1903308	regulation of chromatin modification	15	0.0004	0.0074586
GO:0006810	transport	971	0.003	0.040673
GO:0022618	ribonucleoprotein complex assembly	54	0.0001	0.0022242
GO:0070847	core mediator complex	8	0.0014	0.022315
GO:0071824	protein-DNA complex subunit organization	70	0.0001	0.0022242
GO:0000046	autophagic vacuole fusion	2	0.0014	0.022315
GO:0003917	DNA topoisomerase type I activity	2	0.0015	0.023308
GO:0006892	post-Golgi vesicle-mediated transport	54	0.0009	0.015237
GO:0030846	termination of RNA polymerase II transcription, poly(A)-coupled	4	0.001	0.016847
GO:0071826	ribonucleoprotein complex subunit organization	59	0.0005	0.0091725
GO:0005740	mitochondrial envelope	335	0.0002	0.0041
GO:0009056	catabolic process	735	0.0015	0.023308
GO:0044454	nuclear chromosome part	162	0	0
GO:0005743	mitochondrial inner membrane	194	0.0001	0.0022242
GO:0010562	positive regulation of phosphorus metabolic process	34	0.0017	0.025655
GO:0031011	Ino80 complex	9	0.001	0.016847
GO:0034727	piecemeal microautophagy of nucleus	32	0.002	0.029336
GO:0045937	positive regulation of phosphate metabolic process	34	0.0017	0.025655
GO:0051219	phosphoprotein binding	8	0.0021	0.03041
GO:0000123	histone acetyltransferase complex	27	0.0008	0.013819
GO:0003677	DNA binding	367	0.0016	0.024637
GO:0006084	acetyl-CoA metabolic process	9	0.0031	0.041451
GO:0048523	negative regulation of cellular process	400	0	0
GO:0000990	core RNA polymerase binding transcription factor activity	6	0.0017	0.025655
GO:0002097	tRNA wobble base modification	22	0.0004	0.0074586
GO:0009719	response to endogenous stimulus	15	0.0029	0.039713
GO:0010243	response to organonitrogen compound	15	0.0029	0.039713
GO:0051123	RNA polymerase II transcriptional preinitiation complex assembly	11	0.0014	0.022315
GO:1901698	response to nitrogen compound	15	0.0029	0.039713
GO:0006473	protein acetylation	36	0.0001	0.0022242
GO:0031966	mitochondrial membrane	304	0.0001	0.0022242
GO:0006261	DNA-dependent DNA replication	55	0.0003	0.0057841
GO:0044232	organelle membrane contact site	7	0.0021	0.03041
GO:0005667	transcription factor complex	17	0.0017	0.025655
GO:0030906	retromer complex, inner shell	4	0.0014	0.022315
GO:0050848	regulation of calcium-mediated signaling	2	0.0025	0.035228
GO:0050849	negative regulation of calcium-mediated signaling	2	0.0025	0.035228
GO:0072665	protein localization to vacuole	81	0.0008	0.013819
GO:0002098	tRNA wobble uridine modification	21	0.0006	0.010775
GO:0006465	signal peptide processing	4	0.0019	0.028051
GO:0045991	carbon catabolite activation of transcription	21	0.0022	0.031523
GO:0031248	protein acetyltransferase complex	35	0.0003	0.0057841
GO:1902493	acetyltransferase complex	35	0.0003	0.0057841
GO:0000228	nuclear chromosome	185	0.0001	0.0022242
GO:0010507	negative regulation of autophagy	6	0.0024	0.03403
GO:0016242	negative regulation of macroautophagy	5	0.0009	0.015237
GO:0044804	nucleophagy	33	0.0023	0.032749
GO:0001401	mitochondrial sorting and assembly machinery complex	2	0.0031	0.041451
GO:0031123	RNA 3'-end processing	39	0.0015	0.023308
GO:0097042	extrinsic component of fungal-type vacuolar membrane	5	0.0008	0.013819
GO:0000938	GARP complex	3	0.0032	0.042704
GO:0006403	RNA localization	87	0.0003	0.0057841
GO:0031967	organelle envelope	419	0.0003	0.0057841
GO:0031975	envelope	419	0.0003	0.0057841
GO:0042255	ribosome assembly	25	0.0007	0.012311
GO:0070816	phosphorylation of RNA polymerase II C-terminal domain	6	0.0022	0.031523
GO:0000470	maturation of LSU-rRNA	12	0.0027	0.037656
GO:0019898	extrinsic component of membrane	73	0.0004	0.0074586
GO:0006281	DNA repair	181	0.0012	0.019823
GO:0031124	mRNA 3'-end processing	24	0.0015	0.023308
GO:0033202	DNA helicase complex	10	0.0028	0.038812
GO:0005730	nucleolus	105	0.0002	0.0041
GO:0043566	structure-specific DNA binding	68	0.0006	0.010775
GO:0051082	unfolded protein binding	52	0.0013	0.021066
GO:0006625	protein targeting to peroxisome	23	0.0015	0.023308
GO:0043574	peroxisomal transport	23	0.0015	0.023308
GO:0060962	regulation of ribosomal protein gene transcription from RNA polymerase II promoter	7	0.0029	0.039713
GO:0072662	protein localization to peroxisome	23	0.0015	0.023308
GO:0072663	establishment of protein localization to peroxisome	23	0.0015	0.023308
GO:0090575	RNA polymerase II transcription factor complex	13	0.003	0.040673
GO:0000463	maturation of LSU-rRNA from tricistronic rRNA transcript (SSU-rRNA, 5.8S rRNA, LSU-rRNA)	8	0.002	0.029336
GO:0006626	protein targeting to mitochondrion	29	0.0037	0.048334
GO:0016593	Cdc73/Paf1 complex	6	0.0027	0.037656
GO:0070897	DNA-templated transcriptional preinitiation complex assembly	13	0.0018	0.026866
GO:0030905	retromer complex, outer shell	2	0.0037	0.048334
GO:0031080	nuclear pore outer ring	4	0.0019	0.028051
GO:0004022	alcohol dehydrogenase (NAD) activity	5	0.0035	0.046075
GO:0070925	organelle assembly	67	0.0008	0.013819
GO:0006353	DNA-templated transcription, termination	20	0.0008	0.013819
GO:0060963	positive regulation of ribosomal protein gene transcription from RNA polymerase II promoter	3	0.0037	0.048334
GO:0008565	protein transporter activity	37	0.0006	0.010775
GO:0031056	regulation of histone modification	11	0.0015	0.023308
GO:0032958	inositol phosphate biosynthetic process	5	0.0035	0.046075
GO:0019740	nitrogen utilization	20	0.0031	0.041451
GO:0001934	positive regulation of protein phosphorylation	17	0.002	0.029336
GO:0006283	transcription-coupled nucleotide-excision repair	12	0.0024	0.03403
GO:0009451	RNA modification	74	0.0013	0.021066
GO:0000722	telomere maintenance via recombination	18	0.0017	0.025655
GO:0045990	carbon catabolite regulation of transcription	31	0.0018	0.026866
GO:0043412	macromolecule modification	591	0.0007	0.012311
GO:0006302	double-strand break repair	64	0.0009	0.015237
GO:0000991	core RNA polymerase II binding transcription factor activity	4	0.0027	0.037656
GO:0000049	tRNA binding	20	0.0028	0.038812
GO:0000056	ribosomal small subunit export from nucleus	4	0.0029	0.039713
GO:0010506	regulation of autophagy	15	0.0031	0.041451
GO:0031058	positive regulation of histone modification	7	0.0021	0.03041
GO:0060260	regulation of transcription initiation from RNA polymerase II promoter	7	0.0023	0.032749
GO:1903310	positive regulation of chromatin modification	7	0.0021	0.03041
GO:2000142	regulation of DNA-templated transcription, initiation	7	0.0023	0.032749
GO:0034728	nucleosome organization	47	0.0004	0.0074586
GO:0018205	peptidyl-lysine modification	46	0.0011	0.01826
GO:0048193	Golgi vesicle transport	120	0.0022	0.031523
GO:0032042	mitochondrial DNA metabolic process	9	0.0035	0.046075
GO:0004175	endopeptidase activity	40	0.0013	0.021066
GO:0006623	protein targeting to vacuole	80	0.0019	0.028051
GO:0072666	establishment of protein localization to vacuole	80	0.0019	0.028051
GO:0050896	response to stimulus	879	0.0029	0.039713
GO:0006312	mitotic recombination	37	0.0037	0.048334
GO:0097346	INO80-type complex	17	0.0018	0.026866
GO:0043618	regulation of transcription from RNA polymerase II promoter in response to stress	43	0.0017	0.025655
GO:0043620	regulation of DNA-templated transcription in response to stress	43	0.0017	0.025655
GO:0009057	macromolecule catabolic process	304	0.0015	0.023308
GO:0006400	tRNA modification	59	0.0035	0.046075
GO:0070585	protein localization to mitochondrion	36	0.0031	0.041451
GO:0072655	establishment of protein localization to mitochondrion	36	0.0031	0.041451
GO:0008053	mitochondrial fusion	5	0.0034	0.045108
GO:0000993	RNA polymerase II core binding	7	0.003	0.040673
GO:0033523	histone H2B ubiquitination	7	0.003	0.040673
GO:0043130	ubiquitin binding	27	0.003	0.040673
GO:0050657	nucleic acid transport	78	0.0025	0.035228
GO:0000790	nuclear chromatin	104	0.0002	0.0041
GO:0036452	ESCRT complex	13	0.0022	0.031523
GO:1902578	single-organism localization	129	0.0013	0.021066
GO:1902580	single-organism cellular localization	129	0.0013	0.021066
GO:0006402	mRNA catabolic process	73	0.0031	0.041451
GO:0043543	protein acylation	44	0.0013	0.021066
GO:0006461	protein complex assembly	208	0.0009	0.015237
GO:0010608	posttranscriptional regulation of gene expression	107	0.0021	0.03041
GO:0070271	protein complex biogenesis	219	0.0003	0.0057841
GO:0051246	regulation of protein metabolic process	178	0.0019	0.028051
GO:0032268	regulation of cellular protein metabolic process	170	0.0022	0.031523
GO:0065004	protein-DNA complex assembly	46	0.0017	0.025655
GO:0071822	protein complex subunit organization	310	0.0014	0.022315
GO:0005657	replication fork	20	0.0038	0.049451
GO:0051247	positive regulation of protein metabolic process	58	0.0027	0.037656
GO:0032270	positive regulation of cellular protein metabolic process	55	0.0034	0.045108
GO:0030687	preribosome, large subunit precursor	28	0.0028	0.038812
GO:0051168	nuclear export	68	0.0027	0.037656

## Sheet: GSEA_direct_GOterms
GOID	Term	GeneCount	Pvalue	adjPvalue
GO:0015031	protein transport	259	0	0
GO:0002181	cytoplasmic translation	126	0	0
GO:0005739	mitochondrion	847	0	0
GO:0000002	mitochondrial genome maintenance	33	0	0
GO:0006351	transcription, DNA-templated	347	0	0
GO:0006355	regulation of transcription, DNA-templated	360	0	0
GO:0000122	negative regulation of transcription from RNA polymerase II promoter	68	0	0
GO:0032968	positive regulation of transcription elongation from RNA polymerase II promoter	26	0.0001	0.008302
GO:0003723	RNA binding	184	0	0
GO:0005622	intracellular	160	0	0
GO:0009249	protein lipoylation	3	0	0
GO:0006546	glycine catabolic process	4	0	0
GO:0006730	one-carbon metabolic process	9	0	0
GO:0005960	glycine cleavage complex	4	0	0
GO:0004375	glycine dehydrogenase (decarboxylating) activity	4	0	0
GO:0045944	positive regulation of transcription from RNA polymerase II promoter	118	0	0
GO:0015616	DNA translocase activity	13	0	0
GO:0006412	translation	181	0	0
GO:0005759	mitochondrial matrix	78	0	0
GO:0042645	mitochondrial nucleoid	19	0	0
GO:0005840	ribosome	247	0	0
GO:0030529	ribonucleoprotein complex	195	0	0
GO:0003735	structural constituent of ribosome	178	0	0
GO:0032543	mitochondrial translation	82	0	0
GO:0016592	mediator complex	14	0	0
GO:0034448	EGO complex	5	0	0
GO:0008652	cellular amino acid biosynthetic process	39	0	0
GO:0006364	rRNA processing	53	0	0
GO:0006086	acetyl-CoA biosynthetic process from pyruvate	4	0	0
GO:0005967	mitochondrial pyruvate dehydrogenase complex	5	0	0
GO:0016514	SWI/SNF complex	7	0.0001	0.008302
GO:0009082	branched-chain amino acid biosynthetic process	4	0.0004	0.025278
GO:0000011	vacuole inheritance	14	0.0001	0.008302
GO:0019878	lysine biosynthetic process via aminoadipic acid	4	0	0
GO:0009085	lysine biosynthetic process	4	0	0
GO:0001128	RNA polymerase II transcription coactivator activity involved in preinitiation complex assembly	4	0.0001	0.008302
GO:0005634	nucleus	1262	0.0002	0.014113
GO:0006338	chromatin remodeling	38	0	0
GO:0006357	regulation of transcription from RNA polymerase II promoter	81	0	0
GO:0006368	transcription elongation from RNA polymerase II promoter	31	0.0001	0.008302
GO:0022625	cytosolic large ribosomal subunit	68	0	0
GO:0005762	mitochondrial large ribosomal subunit	42	0	0
GO:0022627	cytosolic small ribosomal subunit	48	0	0
GO:0042147	retrograde transport, endosome to Golgi	19	0	0
GO:0035859	Seh1-associated complex	6	0	0
GO:0006623	protein targeting to vacuole	43	0	0
GO:0031902	late endosome membrane	20	0.0001	0.008302
GO:0005763	mitochondrial small ribosomal subunit	29	0.0001	0.008302
GO:0001104	RNA polymerase II transcription cofactor activity	10	0.0001	0.008302
GO:0015631	tubulin binding	7	0.0003	0.019847
GO:0046695	SLIK (SAGA-like) complex	6	0.0001	0.008302
GO:0000462	maturation of SSU-rRNA from tricistronic rRNA transcript (SSU-rRNA, 5.8S rRNA, LSU-rRNA)	24	0.0002	0.014113
GO:0042254	ribosome biogenesis	56	0	0
GO:0019464	glycine decarboxylation via glycine cleavage system	2	0.0005	0.030243
GO:0004478	methionine adenosyltransferase activity	2	0.0005	0.030243
GO:0030120	vesicle coat	2	0.0005	0.030243
GO:0006260	DNA replication	24	0.0002	0.014113
GO:0031126	snoRNA 3'-end processing	4	0.0008	0.04399
GO:0005743	mitochondrial inner membrane	176	0.0001	0.008302
GO:0000124	SAGA complex	9	0.0002	0.014113
GO:0000447	endonucleolytic cleavage in ITS1 to separate SSU-rRNA from 5.8S rRNA and LSU-rRNA from tricistronic rRNA transcript (SSU-rRNA, 5.8S rRNA, LSU-rRNA)	10	0.0001	0.008302
GO:0000436	carbon catabolite activation of transcription from RNA polymerase II promoter	6	0.0002	0.014113
GO:0001076	RNA polymerase II transcription factor binding transcription factor activity	12	0.0003	0.019847
GO:0016272	prefoldin complex	7	0.0008	0.04399
GO:0070772	PAS complex	6	0.0002	0.014113
GO:0004176	ATP-dependent peptidase activity	2	0.0009	0.047632
GO:0048278	vesicle docking	6	0.0004	0.025278
GO:0005987	sucrose catabolic process	6	0.0004	0.025278
GO:0005768	endosome	102	0.0006	0.0348
GO:0006896	Golgi to vacuole transport	18	0.0006	0.0348
GO:0006906	vesicle fusion	11	0.0008	0.04399
GO:0008565	protein transporter activity	25	0.0009	0.047632
GO:0070847	core mediator complex	8	0.0007	0.040051
GO:0006414	translational elongation	17	0.0002	0.014113
GO:0005829	cytosol	210	0.0003	0.019847
GO:0002098	tRNA wobble uridine modification	20	0.0002	0.014113
GO:0005730	nucleolus	99	0.0006	0.0348
GO:0005654	nucleoplasm	16	0.0003	0.019847
GO:0042274	ribosomal small subunit biogenesis	16	0.0009	0.047632
GO:0016568	chromatin modification	75	0.0002	0.014113
