# Supplementary material for: Functional Metabolomics Describes the Yeast Biosynthetic Regulome
Source: Cell. 2016 Oct 6;167(2):553–565.e12. doi: 10.1016/j.cell.2016.09.007 (PMC5055083; doi:10.1016/j.cell.2016.09.007)
Supplement: Table S3. Amino Acid Profiling: Complete Dataset, Related to Figures 1, 2, 3, 4, 5, and 6 — Quantitative data about amino acid concentration changes, as measured by liquid chromatography/selective reaction monitoring in yeast gene deletion strains growing exponentially and in minimal medium. [file mmc3.xls]

## Sheet: Overview
sheet name	description
data_raw	Raw concentration data of the cell extract in [µM]; includes QC sample and slow growing strains.
intracellular_concentration_mM	Intracellular concentration in [mM]. Batch-normalised data, adjusted for dilution and corrected for extraction volume, cell number and volume.
robust_summary_statistics	Robustly estimated values (Minimum Covariance Determinant) for mean, standard deviation and relative standard deviation.
Z-score	Variance scaled concentration values.
p_value_Z-test	Significance of change for each metabolite using the Z-test statistic.
Mahalanobis_distance	Robustly estimated Mahalanobis distance (Minimum Covariance Determinant) for each profile.
p_value_X2-test	Significance of change for each profile using the χ2-test statistic.

## Sheet: data_raw
index	identifier	gene	ORF	batch	alanine	aspartate	glutamate	phenylalanine	glycine	histidine	isoleucine	lysine	leucine	methionine	asparagine	proline	glutamine	arginine	serine	threonine	valine	tryptophan	tyrosine
1	41_G_10	RTG3	YBL103C	01	28.774	18.2711	8.26774	1.61503	2.6671	16.5043	1.18576	0.388831	0.60103	0.0425383	1.35213	0.217746	5.44828	59.882	1.63995	8.34871	3.08872	0.151385	22.1792
2	15_B_11	PTC7	YHR076W	01	62.9155	43.4649	180.166	2.15968	24.4384	72.1235	3.10061	8.55729	1.70156	1.05923	10.1866	9.84839	230.6	50.3615	20.6036	34.6262	11.2109	0.255344	8.13007
3	15_F_2	ECM14	YHR132C	01	65.4721	48.3686	222.688	2.81701	20.1686	47.0255	4.38436	6.56922	2.8779	1.41236	12.6225	12.4216	327.168	38.885	22.1312	41.4537	14.2574	0.328288	14.3395
4	41_E_12		YNR029C	01	74.851	64.3109	266.506	5.00105	28.8891	90.3109	6.41328	12.3047	5.25798	1.85772	15.8978	12.8104	328.481	63.8494	30.813	52.98	18.5499	0.717851	24.6586
5	15_E_10		YHR125W	01	62.1714	55.6863	245.484	2.59851	25.7516	80.3283	4.04798	11.264	2.29885	1.51689	13.667	13.037	334.713	44.3466	26.6091	45.9527	14.9585	0.349895	8.78018
6	43_B_4	FLX1	YIL134W	01	342.632	87.7906	236.775	4.67631	46.9339	154.92	5.83684	32.7617	2.6928	1.77619	22.3272	10.3046	291.959	118.503	25.2987	73.9127	14.7482	0.730794	37.878
7	15_A_10	AAP1	YHR047C	01	75.6642	56.2487	248.921	4.06809	29.9412	84.4195	5.71496	10.3274	3.80155	1.79961	15.481	12.3726	329.746	60.8976	31.3531	51.6583	18.8877	0.525034	16.0944
8	41_C_1	SIW14	YNL032W	01	65.8926	54.6578	273.062	3.86176	18.1696	48.7171	4.85096	16.6962	3.45903	1.75114	16.1169	10.4235	391.535	44.5058	31.5324	39.3047	17.066	0.495803	25.7299
9	41_A_1		YOR345C	01	89.8772	77.1791	332.099	4.64135	25.4914	88.6957	6.25265	13.4361	5.3519	1.7807	18.6632	15.9401	395.886	52.9481	35.1103	54.7664	18.67	0.694959	30.881
10	43_G_11		YNL095C	01	72.7651	55.6658	269.023	2.79694	20.453	71.3302	4.27036	10.2054	2.66237	1.56339	15.4896	12.8139	351.602	34.3062	25.0501	45.817	15.1103	0.39626	12.9716
11	15_A_5	RRF1	YHR038W	01	80.6202	72.4717	292.286	3.90398	32.1548	86.5247	5.77687	13.97	3.9683	1.85572	18.063	15.7742	383.792	51.2969	35.382	59.2735	18.813	0.523375	18.2426
12	41_C_11	SFB2	YNL049C	01	58.4534	50.5333	211.489	2.886	22.5529	59.627	3.53869	9.42629	3.28503	1.29031	12.52	11.3806	282.23	32.2391	24.5064	39.3526	12.1628	0.399198	12.5981
13	43_H_3	MIC27	YNL100W	01	82.544	68.9675	289.861	4.03581	23.3224	76.6027	5.72057	11.556	3.97798	1.75564	16.9443	14.7478	388.84	38.7609	33.6818	53.1545	18.812	0.557653	21.6208
14	41_A_11		YNL013C	01	38.0073	28.0322	142.047	1.69172	10.5182	45.8616	2.5005	6.99506	1.80446	0.819277	7.96616	6.53406	200.267	25.8613	14.2124	23.506	8.20686	0.235344	5.37625
15	41_E_7	MRPL50	YNR022C	01	75.4666	58.027	282.166	3.398	20.6285	58.1973	4.86865	10.5479	3.52296	1.68731	15.0076	13.333	354.612	29.3781	27.7186	45.0987	15.9877	0.495501	17.9058
16	41_B_11	HHF2	YNL030W	01	55.5968	43.7116	200.568	2.81816	18.3155	71.4115	3.81824	11.2098	2.81225	1.10259	12.2272	9.22873	271.98	46.3687	21.9442	35.4302	11.5917	0.424067	15.9249
17	15_B_10	PPE1	YHR075C	01	72.5846	52.39	231.971	3.70613	23.6586	72.2917	5.06062	8.2521	3.56814	1.79533	14.0072	12.1841	313.289	47.7686	28.0251	45.2479	16.2539	0.487589	12.6478
18	28_H_1	SLZ1	YNL196C	01	94.4749	81.2645	330.528	3.73949	23.2851	61.6625	5.68455	10.9985	3.63833	1.68696	17.6707	14.9188	397.676	34.9837	36.1412	61.1405	18.259	0.495252	23.7947
19	41_C_10		YNL046W	01	36.1158	27.9631	126.734	1.03459	7.92079	30.2164	2.17494	5.9447	0.981326	0.734571	6.4066	6.24061	177.772	22.2431	12.0261	21.6981	6.89319	0.145371	4.51437
20	15_H_9		YHR182W	01	76.6275	67.2808	273.51	2.82934	23.8575	68.3852	4.15859	12.5465	2.84093	1.39154	15.4278	13.9857	327.489	28.7321	29.3653	48.4546	14.3605	0.328863	10.3486
21	QC_001			01	66.6002	52.6498	227.159	3.00257	19.793	60.8551	4.37086	9.73285	2.90578	1.36397	13.3605	11.2355	300.81	39.0923	24.1208	41.4833	14.7034	0.410269	13.7364
22	28_D_5	GUP1	YGL084C	01	58.9993	51.612	300.846	1.90774	14.3301	41.3305	3.03044	6.6705	2.12154	0.830644	11.6774	13.8404	288.4	25.8347	20.1744	32.1263	12.1805	0.264223	9.50139
23	41_D_12	PHO91	YNR013C	01	65.6716	52.1418	191.764	2.75611	19.3104	61.0711	3.69016	8.48225	2.03382	1.20684	12.2344	9.78168	276.258	38.4185	21.1063	38.7905	13.3776	0.352545	12.9055
24	43_F_4	SUN4	YNL066W	01	102.584	80.6021	332.924	4.04443	38.2025	95.5148	6.15823	13.449	3.7698	2.26834	21.2354	18.3928	450.388	48.0462	40.5543	72.2617	22.1896	0.571443	19.0704
25	43_G_2	TPM1	YNL079C	01	55.356	44.4358	217.819	2.08458	13.8766	39.0021	3.12003	6.47931	1.9322	1.00652	10.7964	9.88394	271.86	25.6628	18.878	30.5736	11.342	0.293566	11.9769
26	43_A_11	KGD1	YIL125W	01	86.6658	68.4534	264.788	3.9463	22.5812	91.8309	6.29856	12.2534	4.13815	2.08515	21.1313	14.5865	420.344	54.1554	37.5892	62.4049	21.8031	0.54031	17.5324
27	41_B_2	ARK1	YNL020C	01	67.4388	57.2125	253.798	3.3329	19.0022	68.3583	4.70467	10.5103	3.3658	1.61565	15.0459	12.6388	346.452	36.9527	27.3095	45.3086	15.4049	0.481392	15.6203
28	15_G_11	TDA11	YHR159W	01	54.2286	50.4466	219.483	2.28355	16.3472	55.2422	3.39699	7.95206	2.10506	1.24419	11.6306	11.198	305.193	24.8496	21.252	37.6419	12.5094	0.293174	7.87968
29	15_D_1	HXT5	YHR096C	01	86.6123	72.2722	302.284	4.49994	34.7018	78.185	6.41342	13.2978	4.42118	2.07141	17.3466	15.1578	367.465	55.6045	33.7028	63.3657	20.1664	0.620603	20.815
30	15_D_7	TRR2	YHR106W	01	48.5461	41.6992	161.319	2.46108	18.765	49.058	3.14666	8.17172	1.99644	1.11287	9.52578	8.72551	210.622	35.3693	16.4836	32.3389	11.3709	0.281992	10.065
31	43_B_8	REV7	YIL139C	01	75.3408	64.5264	273.375	3.23879	18.5835	73.9799	4.71958	11.5486	2.98	1.62251	16.1185	13.3297	385.483	42.22	28.1477	49.5994	17.2521	0.429259	16.4121
32	28_A_7		YGL036W	01	101.781	100.989	375.18	5.54773	29.0091	87.2343	7.52846	15.1698	6.05002	2.45562	24.126	18.4041	459.545	51.7655	41.6509	73.2681	24.0122	0.771025	31.524
33	28_D_2		YGL081W	01	70.073	64.6786	284.359	2.81249	16.6005	73.9422	4.13735	10.2541	2.59622	1.52872	15.637	12.645	363.545	35.7237	27.5416	44.732	15.5837	0.385675	11.4881
34	15_G_3	MTC6	YHR151C	01	52.7511	47.1137	189.545	2.57901	17.3025	48.8551	3.62544	8.36047	2.33542	1.21219	10.8769	10.4694	257.998	31.5763	18.7406	36.9271	12.6828	0.335754	11.5645
35	28_F_4	SQS1	YNL224C	01	80.0772	72.8757	291.86	3.225	24.0385	81.2534	5.15755	13.6931	3.02387	1.76557	17.8779	13.8622	334.112	49.1093	32.2963	56.4656	18.3752	0.424869	15.0239
36	43_A_10	AYR1	YIL124W	01	74.3325	56.4436	226.748	2.89198	22.2969	67.2966	4.62612	9.51522	2.60768	1.66687	15.4022	11.426	345.852	45.099	28.5865	54.4535	17.2196	0.348279	11.6457
37	43_H_6	INP52	YNL106C	01	80.6639	61.7776	298.634	3.7697	23.0265	46.3032	5.26706	6.83312	3.51484	2.26474	16.0485	14.9854	398.041	18.6504	31.7729	52.7671	18.6268	0.481076	16.781
38	15_G_2	PEX28	YHR150W	01	60.9541	50.3158	231.38	3.10614	18.5679	51.1061	4.23655	7.8627	3.01774	1.52219	12.7456	12.0418	323.364	25.5293	25.6956	42.0412	14.3249	0.420325	14.864
39	41_F_2	SSK2	YNR031C	01	64.3807	53.2007	245.253	3.3937	24.9807	61.3205	4.95164	9.38455	3.11254	1.26863	13.4215	12.1735	323.481	43.6777	28.7114	50.1211	15.682	0.485202	20.7209
40	43_C_2	MLP2	YIL149C	01	73.9821	55.3664	258.616	3.19672	28.5582	65.9624	4.76785	9.77826	2.96445	1.65653	15.6626	12.9763	371.034	35.2422	31.4077	51.1832	16.6094	0.447997	16.1756
41	41_A_9		YNL010W	01	67.0558	56.6584	264.013	2.55979	21.8142	63.971	4.22458	11.819	3.17287	1.35425	14.3315	12.403	354.95	33.1683	29.1493	43.9135	14.5876	0.368554	13.5473
42	28_H_10		YNL184C	01	66.4153	48.9875	182.217	2.59994	16.2661	22.6117	3.52801	5.44518	1.89784	0.134045	11.251	9.99628	225.409	10.2877	15.5057	38.3494	11.7603	0.307322	16.7394
43	QC_002			01	64.5873	49.1943	228.426	3.03555	20.2131	51.8006	4.24643	8.23705	2.79266	1.31595	13.389	10.8447	304.71	31.7142	23.9823	40.8746	14.3338	0.404333	14.2011
44	15_D_8	GGA2	YHR108W	01	59.9895	47.6464	220.641	3.24679	29.4239	52.4891	4.37196	7.02149	2.62824	1.60825	10.0367	12.166	233.764	47.0742	25.5393	40.0938	15.9447	0.384636	12.1489
45	15_C_3	LAM4	YHR080C	01	84.0167	61.1309	258.639	4.90257	40.0805	67.9061	5.80393	9.45902	3.71033	1.96384	14.4762	12.4889	280.986	59.9732	31.598	50.9894	21.2863	0.592067	19.981
46	15_C_2	IRE1	YHR079C	01	55.5167	42.3671	202.084	3.07088	19.9098	48.7821	4.30734	9.21285	2.9778	1.38877	11.6121	10.5211	279.66	38.7983	22.9711	38.0103	14.0887	0.393099	15.4574
47	28_E_11	ELA1	YNL230C	01	68.4637	53.4698	242.715	3.78937	23.6457	47.7273	5.01477	8.09318	3.37791	1.83295	12.7833	12.4317	297.036	38.5058	26.4829	45.6001	16.551	0.460328	19.4009
48	43_D_4		YIL166C	01	79.6288	59.036	288.016	2.97381	23.5144	64.8835	4.86628	10.3064	2.6695	1.66547	16.9404	15.661	400.579	34.9384	32.1466	54.9981	18.2413	0.408283	14.5445
49	43_G_6	MKT1	YNL085W	01	70.3391	49.9969	252.216	3.25539	15.178	47.2501	4.39184	6.98341	3.13691	1.6456	13.2487	12.417	342.834	21.5954	24.8132	41.3085	15.2815	0.463588	16.8232
50	28_E_5	YTP1	YNL237W	01	103.503	83.6487	373.976	3.92115	28.6028	73.3013	6.09709	11.1618	3.89961	2.30242	21.441	18.8879	478.625	35.2842	41.7464	68.7289	22.2171	0.557087	19.6235
51	15_B_12	NMD2	YHR077C	01	62.9703	57.3172	202.424	4.36907	27.8106	51.2494	5.14409	5.95709	3.45695	1.41575	11.3589	10.5389	225.143	44.0241	22.237	46.1418	16.4033	0.549092	21.691
52	41_B_12	HHT2	YNL031C	01	39.4917	31.9118	149.621	2.21124	14.4036	36.3763	3.08258	6.32537	2.37193	0.95175	9.1173	7.93038	222.416	17.7333	17.3192	28.1735	9.44171	0.297404	8.28741
53	41_E_8	MPP6	YNR024W	01	62.639	51.8366	256.7	3.29903	18.1273	46.2389	4.476	6.93744	3.60827	1.59605	12.4076	12.3974	329.826	17.3918	22.956	42.5805	14.6288	0.458835	15.1042
54	43_B_7	TPM2	YIL138C	01	71.1162	54.2617	233.065	3.07234	25.8275	62.7673	4.37191	9.85818	2.60126	1.5129	14.3031	12.0084	332.539	38.6854	26.111	47.5759	15.9076	0.40039	15.42
55	43_E_11	IOC3	YFR013W	01	67.6213	50.7708	250.937	3.01997	21.3325	55.8906	4.61451	8.60392	3.07843	1.93154	15.2443	13.2282	344.619	32.4864	24.6328	48.23	16.2225	0.418993	13.4569
56	15_C_9	HXT4	YHR092C	01	66.1108	52.1449	214.645	3.47435	26.8159	59.8392	4.56631	9.08791	2.74993	1.66945	12.8743	11.6788	282.017	48.0501	25.4156	43.6193	16.7265	0.441279	14.3915
57	43_F_7	TOM7	YNL070W	01	72.4529	56.1717	238.815	2.99114	18.0835	59.1358	3.84527	7.70473	2.38031	1.90008	14.047	12.5454	348.216	32.9558	22.7555	48.4402	12.4051	0.377232	14.0259
58	28_C_2	PUS2	YGL063W	01	90.5801	61.5769	310.37	4.31784	31.4169	61.9441	6.16591	9.11483	3.99002	0.199936	16.4625	16.2858	380.304	41.9411	32.4451	58.3331	20.9421	0.566423	20.948
59	41_F_4	SOL1	YNR034W	01	57.8593	44.9839	233.113	2.30001	17.5524	46.5858	3.55466	7.25156	2.16445	1.34028	13.108	10.9359	318.174	21.4612	23.873	38.8472	13.2345	0.304111	9.62951
60	41_D_4		YNR005C	01	44.8833	26.9471	140.555	1.36753	9.04918	17.971	2.01018	3.55686	1.3522	0.798332	8.59321	7.04618	224.777	13.1297	14.2949	23.5327	8.44316	0.146579	6.56739
61	41_E_1		YNR014W	01	85.9197	69.7203	301.697	4.08551	32.7173	62.2973	6.11469	11.0841	4.10783	1.8167	17.5453	15.5435	398.486	42.8095	35.4216	63.0174	18.9989	0.589265	26.6263
62	28_E_4	KEX2	YNL238W	01	55.6569	32.2682	165.618	1.86703	20.9753	30.3279	2.93732	6.06463	1.24406	0.882636	8.01	7.87679	179.161	33.5709	16.7995	28.5757	11.4933	0.213237	8.39906
63	43_E_5		YIR014W	01	84.8247	61.6055	306.261	3.6961	20.9976	68.5952	5.29357	7.8324	3.50809	2.12234	16.5354	15.8655	433.012	25.4574	33.1992	53.5386	19.9739	0.49581	14.5212
64	QC_003			01	65.6703	48.7526	230.415	3.06993	21.2057	52.5516	4.28447	8.61693	2.87774	1.3526	13.3956	11.2345	310.859	32.9286	23.8939	41.5254	14.5836	0.408519	14.5029
65	41_D_7	ATG3	YNR007C	01	53.1545	47.2023	226.283	2.9488	17.6174	38.8288	4.10165	7.783	3.25593	1.45792	11.6785	11.3657	305.039	18.8973	22.7654	37.5963	13.24	0.415337	15.6423
66	41_G_8	ECM21	YBL101C	01	64.1573	47.3799	250.605	2.67566	18.2977	43.0444	3.86063	6.56203	2.6367	1.55734	12.6905	12.3944	330.491	13.9923	22.558	42.6214	13.481	0.349498	12.3839
67	43_G_12	PHO23	YNL097C	01	77.4696	77.97	372.64	4.94667	34.7181	32.0799	5.55839	8.64226	4.05475	1.6397	17.0967	16.6535	356.005	17.3936	34.0135	62.4681	19.6757	0.547847	26.451
68	41_B_10	KTR5	YNL029C	01	60.0425	49.4814	228.067	3.36265	20.2889	40.8672	4.7265	7.35995	3.64024	1.53484	13.2049	12.4637	314.332	22.8108	23.4019	43.7543	14.4521	0.471467	19.3696
69	41_A_2		YOR366W	01	77.3601	68.8784	284.749	3.80469	23.1656	64.0854	5.56257	11.5399	4.1593	1.5349	17.7799	13.8894	393.426	40.8121	34.0713	52.1093	16.9176	0.537652	25.5246
70	41_G_11	SEA4	YBL104C	01	111.807	82.3501	388.943	3.9469	22.3329	47.6249	5.92907	7.34693	4.17919	2.15332	24.6286	18.3108	536.636	16.226	31.0024	59.3834	21.3522	0.595677	22.8796
71	15_E_7	LSM12	YHR121W	01	66.5484	49.382	234.849	3.11631	17.5156	50.231	4.41659	7.21877	3.01237	1.68213	12.3055	12.472	326.79	19.8419	22.8983	41.55	15.3422	0.419595	12.0704
72	28_B_12	YBP2	YGL060W	01	53.9704	44.0138	220.919	2.98738	14.7385	35.118	4.08453	6.7067	3.15348	1.27694	11.242	10.933	313.518	16.4067	20.3104	35.323	12.3258	0.4192	15.9153
73	41_E_5	ATP23	YNR020C	01	97.9017	75.6028	277.384	3.55245	28.5079	43.0391	5.32199	7.14027	3.41049	1.7535	17.9454	13.2257	333.882	26.965	25.953	58.7229	16.9284	0.516478	25.6468
74	28_F_12	VID27	YNL212W	01	59.8436	51.1117	255.496	3.37346	15.6776	39.5477	4.53214	7.09741	3.44006	1.58952	11.959	12.1981	308.621	19.8869	22.7476	40.1313	14.1939	0.427285	17.2607
75	15_H_12	PTH1	YHR189W	01	59.6022	44.4486	223.414	2.89916	17.3705	35.2014	3.84222	5.0035	2.58131	1.24735	9.40855	11.693	266.771	18.0825	20.0563	36.0824	12.7448	0.348525	11.831
76	28_C_9	RPL7A	YGL076C	01	55.7176	52.5716	213.474	2.37834	8.355	50.5195	3.72635	8.06187	2.62321	0.826985	10.2194	8.71797	197.089	64.6506	14.6346	37.7481	10.3619	0.345897	17.473
77	41_D_2	ATO2	YNR002C	01	67.6362	53.7108	254.571	3.47194	23.4081	49.4928	4.89381	8.47307	3.86973	1.70646	13.8491	13.6118	342.927	24.1335	24.6518	47.5533	15.4064	0.513546	20.3828
78	43_F_11	MLF3	YNL074C	01	68.9013	51.1213	254.243	2.89491	20.7887	46.2286	4.34271	7.22075	2.38164	1.76311	12.5624	12.8426	334.077	25.959	25.4407	44.1529	16.6138	0.350464	12.2043
79	41_A_7	ASI3	YNL008C	01	89.5047	73.8322	319.501	4.62754	31.7427	63.7129	6.40588	9.85579	4.70126	2.11337	19.5993	15.4054	404.433	30.637	37.7866	64.0455	20.9694	0.618711	22.2753
80	28_B_4	TYW3	YGL050W	01	71.8157	58.7604	261.678	2.38872	19.4961	50.9988	4.78891	8.1473	3.11816	0.244101	14.201	12.3774	343.05	38.2329	25.525	46.3432	16.901	0.347953	12.759
81	43_H_12	ESBP6	YNL125C	01	83.7617	69.2688	318.34	4.19326	27.3088	49.6191	5.8445	8.26822	3.64149	2.07297	15.818	16.656	401.201	29.1768	34.796	61.0916	19.6546	0.536171	22.5393
82	15_A_3	NEL1	YHR035W	01	83.4	57.6449	239.672	3.48042	27.0825	52.7289	4.67355	7.83504	2.7365	1.69496	12.8984	13.838	287.356	35.5963	22.6218	49.8447	16.2475	0.400583	16.3285
83	28_B_1	RIM8	YGL045W	01	100.512	104.969	432.77	5.96341	33.5053	63.5095	7.73978	10.4892	5.48959	2.50581	20.8877	19.5819	509.173	36.8556	47.1599	88.6283	25.7681	0.792497	38.533
84	43_G_3	EOS1	YNL080C	01	57.7928	37.9118	163.302	2.42377	14.6988	31.8403	3.78963	5.10654	2.16042	0.919483	10.3717	9.81854	261.474	22.2681	19.6951	36.6078	12.7022	0.340565	17.0139
85	28_G_1	MRX7	YNL211C	01	116.364	94.5342	388.683	5.53387	36.5268	61.2163	7.76771	10.051	4.6368	2.57344	21.1717	18.6088	458.279	52.4466	43.2496	84.9716	25.3188	0.686067	36.6736
86	QC_004			01	65.7308	52.4911	235.351	3.06252	21.9416	51.9663	4.33923	8.3147	2.88642	1.38075	13.4159	11.2417	312.056	32.6409	23.9058	43.1378	15.1442	0.406174	14.9702
87	28_B_7	ERV14	YGL054C	01	69.7533	66.8583	289.971	2.99308	19.477	43.7229	4.14909	7.36247	2.88791	1.41528	11.777	13.3613	362.765	39.6674	25.0483	45.579	15.36	0.408307	18.6235
88	43_C_9	BNR1	YIL159W	01	63.705	44.8333	198.598	3.12718	20.6749	61.1809	4.80852	7.80554	3.4062	1.62595	14.3383	11.7811	338.95	32.5876	22.5075	46.6219	17.7954	0.382676	13.6118
89	28_A_8	PNC1	YGL037C	01	57.9143	48.2603	230.113	3.44168	16.0153	43.1636	4.39816	7.57385	3.36227	1.46981	13.1501	11.6908	323.256	23.7561	24.5445	41.9711	14.8597	0.456121	20.0327
90	28_G_3	RTT106	YNL206C	01	66.435	42.3022	205.545	3.68681	10.9495	25.9275	4.33366	5.05162	3.41102	1.26022	14.0177	10.3998	250.98	10.2575	23.1454	39.6627	12.6566	0.509823	27.7785
91	43_B_5	VHS2	YIL135C	01	75.9257	50.9587	202.086	3.42342	24.1309	60.834	4.41599	7.81985	2.74029	1.56477	13.2158	9.90409	280.834	42.0744	23.5714	42.4584	15.7562	0.37287	15.0698
92	28_A_9		YGL039W	01	64.0794	55.1944	247.136	3.29353	17.0752	45.064	4.68318	8.90242	3.60303	1.42299	13.728	12.5851	332.839	29.9445	25.2239	42.6718	14.5418	0.438689	20.4077
93	15_E_5	TOM71	YHR117W	01	84.5838	60.3094	258.3	3.50698	23.3279	57.2501	4.61299	8.83851	2.64337	1.80317	13.4133	13.5009	305.891	38.2408	23.9434	47.2311	17.5518	0.407182	17.842
94	15_F_9	SPS100	YHR139C	01	72.8377	52.8675	237.552	4.63714	28.5964	65.0426	5.84641	7.68356	4.22738	2.18193	13.3757	13.935	309.244	45.704	28.0556	53.3104	18.7811	0.57784	17.9659
95	28_E_1	ATG2	YNL242W	01	118.038	92.9053	411.012	5.36426	29.0624	62.9909	7.47595	9.29784	5.53774	2.62378	22.2884	19.1457	519.168	29.2197	46.4856	71.7024	24.7928	0.737376	29.7823
96	43_E_12	COG5	YNL051W	01	66.125	62.3608	278.18	3.34249	27.0505	37.298	4.66092	7.1769	3.29683	1.76243	12.8863	14.2703	307.494	31.8671	27.1403	48.2123	16.0151	0.443744	20.87
97	15_G_5	SPO16	YHR153C	01	73.085	58.6951	264.695	3.64944	21.5625	56.2277	5.04075	9.57153	3.34831	1.74331	14.2906	14.3853	377.678	34.639	28.3103	51.0612	17.0416	0.478137	19.6014
98	28_E_7		YNL235C	01	108.282	83.1308	407.017	4.02518	24.5683	37.9573	5.53581	7.83438	3.97878	2.06996	18.797	18.8642	351.258	19.8977	35.0915	59.1563	19.6212	0.499	22.8536
99	15_F_5	YCK1	YHR135C	01	67.7104	58.5125	267.269	3.9343	29.5971	54.9047	5.51753	8.50853	3.63696	2.0651	13.6188	14.917	298.316	39.1682	26.9253	50.5949	18.5237	0.501118	18.5677
100	28_D_6	LCL3	YGL085W	01	78.239	64.3844	300.051	3.16757	22.4965	56.5364	4.86167	8.60527	2.96614	1.63418	16.4635	14.6208	398.997	30.0323	29.9873	53.796	17.4331	0.437561	17.1054
101	15_F_4	WSS1	YHR134W	01	54.0683	40.2672	202.592	2.63689	16.9018	55.7639	3.55078	8.29054	2.0281	1.22342	10.458	9.44333	255.245	39.669	18.2575	33.4509	12.9336	0.33434	11.9918
102	28_B_2	RIM8	YGL045W	01	67.0316	65.9842	295.661	4.36336	21.402	60.4003	5.59217	8.53942	4.37314	1.84802	15.3402	14.0895	373.236	32.3908	29.9478	52.09	18.2194	0.566454	22.4537
103	28_A_4	HOP2	YGL033W	01	112.529	67.0492	265.289	4.16999	29.6906	39.9445	7.0926	6.68106	4.03795	1.93203	17.9612	17.0432	421.381	23.7577	35.6328	76.0695	22.206	0.519725	21.7004
104	41_C_6	COG6	YNL041C	01	49.913	47.7149	245.752	2.29651	13.0489	32.2892	3.16335	6.41708	2.48504	1.21543	10.6767	11.1236	268.287	22.5895	18.6141	30.2178	11.174	0.332288	15.213
105	15_E_12	ARP1	YHR129C	01	55.4375	30.5907	163.593	2.20412	15.8834	30.4599	3.21978	5.02009	1.72565	0.823466	7.51849	8.02589	196.397	22.2908	15.3794	27.6941	11.1676	0.249024	13.9891
106	41_B_3	HDA1	YNL021W	01	71.5561	54.1563	259.119	2.63485	17.0499	32.7175	3.96669	7.06808	2.60232	1.46137	12.6607	13.0192	279.422	16.7889	21.6354	39.649	12.9374	0.330333	14.9319
107	41_C_2		YNL034W	01	70.2673	57.8086	264.222	3.3932	24.8597	50.9717	4.52597	8.75986	3.46856	1.74212	14.3262	13.8823	355.301	25.6324	28.1151	50.5321	16.6485	0.458587	19.9549
108	43_G_5	SAL1	YNL083W	01	73.658	55.8284	271.021	2.88846	20.0599	59.5606	4.44344	6.63893	2.57098	1.77584	14.9714	13.8758	371.608	22.3139	28.842	48.3189	16.7833	0.380483	11.9667
109	QC_005			01	66.7288	51.5041	229.501	3.13379	22.213	53.1179	4.43423	8.45144	2.95053	1.49715	12.4567	11.5862	308.47	33.0611	25.2723	43.512	14.8422	0.404165	15.9361
110	15_F_1		YHR130C	01	91.7122	63.4848	266.924	4.01546	28.242	51.6153	5.25329	8.47439	3.22868	1.88388	13.6725	13.8326	320.238	31.9108	27.4082	51.4199	18.014	0.478762	22.7895
111	15_C_1		YHR078W	01	74.8627	60.986	277.913	4.10743	26.544	42.1666	5.8868	8.60411	4.75635	1.77702	14.2276	14.7584	342.376	23.5963	27.9958	49.6609	17.2938	0.555118	24.5044
112	28_F_8		YNL217W	01	72.8859	57.9608	264.362	3.5528	18.6836	51.0479	5.13262	7.08399	3.77566	0.669202	14.4012	13.8413	356.76	22.8693	28.0855	45.9833	16.7835	0.448769	16.8144
113	43_E_8	TRP1	YDR007W	01	4.99858	NA	0.160446	0.0082857	0.111501	0.412679	0.0164168	0.289839	0.0170997	NA	NA	0.0135417	0.129313	0.101462	0.0103829	0.0779748	0.0264514	NA	0.0168728
114	43_B_12	ATG32	YIL146C	01	89.7595	70.2268	317.777	4.41138	33.5343	66.8741	6.49058	11.1359	4.34365	2.177	18.6213	14.7748	435.559	41.5738	35.9926	66.3844	21.2982	0.59018	25.7397
115	28_D_10	LIF1	YGL090W	01	70.5687	59.8371	265.128	4.17054	25.4073	55.9704	5.65306	8.36665	4.0273	2.07152	14.2667	13.846	335.16	43.8826	28.0751	51.0711	18.2741	0.541745	22.3964
116	15_A_1	RRM3	YHR031C	01	72.4969	58.1046	265.842	4.04364	26.3593	48.8647	5.49539	8.59359	3.79408	1.77993	12.6801	12.7957	339.517	25.3196	29.0389	51.5542	16.0241	0.531733	21.7344
117	28_H_12		YNL179C	01	51.0713	43.071	184.447	3.03676	16.5097	33.1158	4.11102	5.74147	2.85559	NA	10.0144	10.3317	255.742	19.9295	20.8084	36.0586	13.4719	0.293875	15.4439
118	15_A_12	FSH1	YHR049W	01	67.7537	44.5521	192.973	3.79506	35.9588	41.7935	4.25033	6.83167	2.35968	1.1604	10.2833	8.47179	204.659	35.361	23.9925	35.2957	16.458	0.404601	17.4222
119	28_A_12	DST1	YGL043W	01	53.0146	45.8385	222.712	2.3097	12.9327	34.7867	3.55234	5.53952	2.40429	0.912019	10.042	8.47504	223.838	28.8683	17.0372	29.766	10.5253	0.349494	17.2213
120	28_B_3	TIF4632	YGL049C	01	49.8638	40.1144	194.541	2.42756	14.7034	49.7764	3.32478	6.75795	2.48712	1.1467	10.8761	9.00275	282.283	24.3624	19.3705	30.1529	11.2809	0.302796	9.26812
121	43_H_7	YAF9	YNL107W	01	50.9067	37.5605	180.437	1.89662	11.0387	32.98	3.14561	6.11233	1.55693	0.707016	8.02688	6.14137	175.055	29.2724	12.7277	27.7226	9.76736	0.249447	13.422
122	28_A_10		YGL041C	01	76.4573	63.0811	261.531	3.85779	23.3518	47.8658	5.59689	8.63078	3.78939	1.76581	14.8332	14.0249	341.991	38.5761	27.9636	51.4781	17.577	0.493143	23.7044
123	41_F_3	PPG1	YNR032W	01	49.6571	41.6896	212.386	2.83688	16.5795	35.3277	3.82559	6.27632	3.20246	1.25872	10.544	10.8238	273.519	21.3578	18.7019	33.4576	11.823	0.377344	17.5186
124	15_D_2		YHR097C	01	66.4126	53.2607	253.381	4.01055	24.2194	49.8568	5.52039	9.11268	4.29011	1.84258	13.0169	13.8585	330.498	30.3155	24.5578	47.3874	16.7943	0.54896	23.8319
125	43_E_3	MSL1	YIR009W	01	46.8318	34.3983	157.686	2.00104	14.1626	48.8174	3.46663	7.88528	2.0208	1.0962	10.3433	8.6539	262.464	28.6615	18.0423	33.5132	12.4558	0.258552	8.80356
126	28_B_8	SDS23	YGL056C	01	76.6681	59.4423	273.875	3.5089	18.8873	56.5943	4.97718	7.70797	3.50184	1.78454	15.4846	13.7436	378.527	27.8916	27.4551	48.2375	17.2329	0.466911	17.7807
127	QC_006			01	63.4113	49.241	229.478	3.06463	21.3093	53.2611	4.29492	8.19094	2.88071	1.39963	13.4358	11.1008	304.779	33.8391	24.7736	40.5598	14.4893	0.379155	15.8961
128	28_H_8		YNL190W	01	88.1956	64.1406	291.703	4.34581	21.6851	41.9325	5.55366	6.98873	3.9222	2.12056	14.5606	14.3283	338.254	24.7598	25.8173	51.1482	18.2649	0.536476	24.9841
129	41_C_8	YIP3	YNL044W	01	51.9892	39.5586	203.177	2.95327	15.6748	38.7048	3.95554	5.81303	3.13239	1.30428	11.1089	11.005	292.607	16.6674	20.0674	35.8931	12.6673	0.380011	14.4005
130	28_C_12	KXD1	YGL079W	01	43.9399	36.292	180.528	2.09971	10.186	24.3034	2.9225	4.59209	2.16604	0.982992	8.55593	8.50371	233.403	11.2877	14.7758	27.0491	8.93664	0.260275	11.9498
131	15_A_2	PIH1	YHR034C	01	80.8795	47.8215	205.082	4.22337	28.3619	55.3196	6.42049	9.45544	4.0402	1.61756	13.0976	10.3696	275.162	55.49	26.865	48.1745	20.0595	0.596462	30.0852
132	43_A_9	SIM1	YIL123W	01	94.8629	54.417	245.515	3.81946	24.808	65.6975	5.12373	7.35323	3.13507	1.96237	16.8065	12.1988	353.378	36.4287	30.1734	52.237	19.3115	0.418855	15.0951
133	28_G_10	GCR2	YNL199C	01	74.139	31.9705	286.323	1.91332	19.2017	24.9695	3.48922	9.12609	1.75973	1.41428	12.0369	15.619	291.089	22.4611	19.2309	36.3131	14.3789	0.27747	12.4961
134	41_G_2	MSO1	YNR049C	01	76.8324	59.33	296.007	3.8755	23.2134	47.8782	5.69387	7.68697	4.18212	2.0009	14.2317	14.4875	370.786	22.8036	29.5275	53.0764	17.9375	0.566417	23.2766
135	28_E_10	PDR16	YNL231C	01	70.6639	56.9501	265.577	4.13942	23.286	48.134	5.6092	7.75739	4.07066	1.84418	13.6077	13.4956	330.739	37.2141	26.1988	48.054	18.0314	0.52947	21.2005
136	43_G_10	YPT53	YNL093W	01	65.4385	44.9461	248.037	2.78493	18.9977	47.536	4.19623	6.76257	2.48259	1.62728	12.4967	12.3629	327.239	23.7755	24.5854	42.8351	15.392	0.339243	12.8565
137	41_A_3		YOR379C	01	88.4419	67.5473	314.95	4.29831	29.8235	66.6908	6.10198	10.0333	4.41918	1.88282	19.08	15.6508	418.083	35.0003	38.8279	60.5779	19.0116	0.624411	27.2502
138	43_F_9	RNH201	YNL072W	01	58.0673	39.8823	217.595	2.83051	15.5697	48.6431	4.00816	6.10516	2.8378	1.56765	10.7539	11.2626	302.043	21.3762	21.6095	36.5838	15.2743	0.347145	12.0737
139	43_H_8		YNL115C	01	79.2258	61.6162	316.372	3.7168	24.1352	46.4801	5.29693	8.2647	3.532	2.09988	16.504	15.9408	402.743	23.8342	32.3397	55.4736	18.1662	0.507703	22.2455
140	41_E_2	SMM1	YNR015W	01	65.4568	51.5415	231.346	2.62555	23.5004	48.4965	4.09119	7.96521	2.3216	1.39785	13.4934	11.5498	311.017	38.0559	22.5892	43.2951	14.0427	0.361685	15.4442
141	41_B_9		YNL028W	01	82.4589	68.9787	315.271	4.79921	24.8291	54.4302	6.43254	10.5128	5.30173	2.17947	17.7779	16.1126	410.899	32.4288	33.5979	54.5647	19.3773	0.682103	32.252
142	28_B_9	GEP7	YGL057C	01	74.549	60.543	285.813	3.91482	19.6141	44.5393	6.16242	7.6442	4.32994	2.07679	15.6664	15.2624	378.952	27.6097	28.345	51.7162	16.7725	0.516804	24.162
143	41_C_7		YNL043C	01	62.371	50.099	260.249	3.34295	16.5133	46.6776	4.5354	6.85675	3.60792	1.7214	13.0703	12.6986	343.958	20.1556	24.8885	40.6816	14.6471	0.464113	17.0252
144	15_G_6	RTT107	YHR154W	01	59.4914	45.777	221.31	2.92856	22.8624	52.7139	4.08794	8.14883	2.31969	1.39435	11.2325	12.0603	281.723	38.8582	22.372	42.7872	14.5513	0.366422	13.3547
145	43_F_1	COX5A	YNL052W	01	128.35	99.649	426.678	5.38062	46.1498	75.8353	7.86354	10.5754	4.99723	2.73949	24.6954	20.7999	556.081	35.4634	53.9273	93.7176	26.1528	0.790661	33.7025
146	15_D_4	SBE22	YHR103W	01	53.0461	39.6674	172.185	2.64399	17.0194	42.8863	3.31305	6.27008	2.14201	1.24905	9.32223	9.87788	219.012	28.9107	17.4433	31.8391	12.1931	0.310471	12.1596
147	43_H_11	TOM70	YNL121C	01	89.643	59.332	276.276	4.30753	23.4361	39.0243	6.02728	7.03262	4.05545	2.20187	15.7107	16.5897	366.867	15.942	30.0319	54.377	23.4875	0.543796	24.695
148	28_B_6	PRM8	YGL053W	01	65.9254	58.4147	255.499	3.86819	16.2565	50.559	5.23958	9.43186	4.41227	NA	14.6001	12.871	349.525	32.9749	26.7004	43.9049	16.1179	0.473921	24.2714
149	QC_007			01	63.9636	49.8018	227.698	3.06541	21.3752	54.5264	4.23389	8.24122	2.84714	1.43024	13.2066	11.2962	310.028	34.0218	25.4315	40.8246	14.7062	0.40768	15.8139
150	43_E_7	SNF3	YDL194W	01	84.5552	61.6537	318.624	3.68007	21.851	54.0274	5.32701	7.31275	3.4969	2.17422	16.5664	16.1004	427.167	22.0905	32.8411	54.3448	20.2459	0.475491	17.6451
151	15_H_11	SSP1	YHR184W	01	101.605	76.0132	314.98	4.21071	26.7499	61.8238	5.30108	8.43809	2.87214	1.90394	16.5186	15.7712	362.354	35.1433	33.3823	59.2464	19.5149	0.467482	21.9721
152	15_C_11	HXT1	YHR094C	01	61.5383	42.8416	194.98	3.28887	27.0102	51.8927	4.04865	6.96716	2.17064	1.45164	11.0969	10.3129	245.584	46.4187	24.3721	38.9374	15.637	0.360617	14.1666
153	15_F_3	NSG1	YHR133C	01	59.3014	43.2362	201.408	3.36613	22.6368	48.1085	4.52891	7.68546	2.86582	1.58923	10.565	10.9597	264.436	40.3277	23.9525	39.3127	15.4007	0.416265	17.5994
154	28_H_5		YNL193W	01	92.6578	71.3785	320.473	5.38139	34.5869	58.7904	7.11065	9.5347	4.97023	1.94355	17.7402	16.3048	348.971	50.3777	36.7628	64.7833	22.8448	0.657164	31.301
155	15_A_11	YHK8	YHR048W	01	64.2882	50.4908	232.32	3.01025	19.9396	53.0365	4.45024	6.34135	3.18328	1.57591	12.7944	12.7624	325.444	22.0387	27.1578	44.6424	14.4311	0.381537	14.2578
156	28_F_11	RRG9	YNL213C	01	57.821	43.1848	179.754	2.48269	15.3946	18.9183	3.45414	4.91327	1.63961	1.0003	10.3185	9.26717	217.98	7.1212	14.3898	36.2106	12.6065	0.292019	17.742
157	15_F_11	CHS7	YHR142W	01	46.2078	37.7495	196.811	1.84457	15.3335	40.3973	2.91558	5.84182	1.65987	1.12793	9.88646	10.589	258.202	19.6441	20.2871	32.9271	10.6316	0.231481	7.67356
158	41_A_5	HRB1	YNL004W	01	84.7041	74.0831	325.163	4.07188	25.8481	69.6443	5.89356	13.2052	4.43047	1.9674	19.4036	15.0324	414.817	48.2632	38.6659	56.1076	18.7287	0.590453	31.0404
159	43_C_5	IMP2'	YIL154C	01	80.7656	53.9585	257.515	2.90988	21.7183	43.6085	4.56928	6.35454	2.62716	1.67555	14.1138	14.2685	366.07	21.2346	26.3277	50.3818	16.964	0.332608	12.4617
160	43_H_9	NCS2	YNL119W	01	35.6098	23.4611	97.6666	2.03697	13.2788	31.0647	2.61283	4.25598	1.43134	0.881052	6.86209	5.69803	148.271	42.4987	12.3589	25.0187	8.48074	0.231213	6.44265
161	15_D_10	ERP5	YHR110W	01	62.719	48.478	215.944	3.70351	28.6869	54.8619	4.8377	8.4432	3.02676	1.75109	12.0087	11.9022	285.011	48.5509	25.7505	44.8655	16.8389	0.436367	16.6588
162	28_H_3		YNL195C	01	67.2377	53.0344	252.856	3.65624	18.5559	46.2467	5.27233	7.25175	3.73056	0.685719	13.1253	13.0047	336.842	25.5672	26.7219	47.5825	16.7926	0.458907	21.042
163	28_B_11	PKP2	YGL059W	01	66.0956	55.5376	256.41	3.53959	21.626	52.7881	4.7354	7.50504	3.18455	1.87622	13.8147	12.9621	339.122	36.9602	25.2472	45.4851	14.9051	0.453335	18.9817
164	28_F_6	ALG9	YNL219C	01	52.0513	37.8667	191.652	1.82441	12.093	45.3515	3.31719	6.41838	1.7141	0.0348747	10.5688	10.5724	287.217	29.3428	19.8411	34.4882	12.2939	0.215487	9.87475
165	28_G_4		YNL205C	01	69.2344	57.2041	255.319	3.71597	26.2389	55.8943	5.26625	7.98164	3.41773	2.0536	13.445	13.6563	321.784	45.1888	28.8458	50.9725	18.1346	0.473242	19.5835
166	43_C_12	SUC2	YIL162W	01	95.339	70.884	321.406	4.20567	26.8145	68.2913	6.90075	11.6187	4.44852	2.2895	21.3576	17.8856	460.424	45.1545	34.8685	69.566	25.3319	0.550402	23.9825
167	41_H_1	MIX23	YBL107C	01	93.4391	81.9301	349.673	4.20636	25.3148	48.0312	6.19725	9.50656	4.34917	2.00922	18.4739	15.8178	444.316	28.3054	37.4981	63.9716	20.3625	0.594744	34.2337
168	15_G_7	LAM1	YHR155W	01	63.7799	49.7865	232.511	3.1725	19.8362	54.9	4.40478	6.65917	2.98066	1.79871	12.1675	13.3177	339.186	25.0237	24.6683	45.6869	15.1504	0.396529	14.5432
169	43_B_11	PAN6	YIL145C	01	67.7722	49.4996	233.599	2.7537	22.3934	50.5739	4.24929	7.84372	2.39218	1.44504	12.4797	12.055	320.109	27.6607	23.3174	45.6649	15.1986	0.368989	16.5408
170	43_E_4	GAT4	YIR013C	01	71.1683	50.1128	245.702	2.25003	19.5652	50.3362	4.0701	7.01742	1.92496	1.57365	13.0701	13.5398	365.347	28.8887	26.0277	45.4889	15.4794	0.297335	11.2053
171	QC_008			01	64.5245	49.9793	232.841	3.0562	19.8769	56.4176	4.38454	8.29327	2.89568	1.44552	12.8075	11.5637	311.792	35.0534	25.1778	42.3978	15.0708	0.407885	16.6668
172	28_C_10	HNM1	YGL077C	01	52.631	36.4344	182.049	1.70627	13.1125	40.1381	3.58873	6.08346	1.59829	1.25535	9.62132	10.7479	268.348	25.5904	18.0295	35.164	11.9519	0.221648	8.00969
173	15_E_11	ANS1	YHR126C	01	58.6041	45.0839	190.462	2.55331	18.4278	52.0821	3.37965	6.16682	1.98502	1.29658	10.177	10.0541	241.461	30.1088	20.4677	35.0111	12.1363	0.309641	10.8421
174	41_A_8	IDP3	YNL009W	01	36.1393	29.8569	143.257	1.83787	12.3607	37.0447	2.50666	5.92007	1.93531	0.80755	7.93274	6.70231	201.105	23.0505	15.4973	23.5025	8.15194	0.228224	7.81108
175	41_G_5	BNA4	YBL098W	01	85.4894	73.6126	386.92	7.87445	24.1026	54.9417	5.88958	9.57963	4.94277	2.37883	18.0684	17.0971	384.978	27.7935	32.8074	54.5904	19.3392	1.09414	75.6903
176	15_D_6	YPT35	YHR105W	01	86.651	61.285	273.273	4.62634	44.6348	73.5193	6.28831	9.66768	3.58847	2.52407	15.5028	15.084	323.455	59.0929	36.3386	62.0112	23.7239	0.54674	21.7007
177	41_G_1		YNR048W	01	87.7757	70.5534	326.394	4.80572	29.561	49.0024	6.86338	9.76425	5.37294	2.0388	18.4197	16.0614	433.514	26.2435	35.3778	66.1158	20.4534	0.691554	35.1649
178	28_H_9	SWT21	YNL187W	01	81.8915	71.0489	316.165	3.7114	21.7476	41.2604	5.59521	8.27741	3.94693	0.802508	15.5226	16.0925	400.486	24.256	31.5915	56.9839	17.9696	0.48738	26.3128
179	15_F_8		YHR138C	01	77.9524	48.4908	240.462	4.56495	25.7797	53.0144	5.78043	6.90585	3.81992	2.0326	12.132	13.8999	305.229	48.0434	27.7197	47.5896	19.8114	0.522507	20.5212
180	15_D_9	CTM1	YHR109W	01	84.628	54.2563	239.475	4.11828	20.5713	58.4728	5.08796	6.74269	3.49061	1.97296	13.3344	13.4884	307.748	34.1665	24.9754	46.6458	17.6259	0.474355	18.3518
181	28_G_12	WHI3	YNL197C	01	66.6	52.3201	260.904	2.47183	15.3659	23.304	4.49433	6.73004	2.96099	0.972614	11.8299	14.242	394.323	7.37037	25.6474	46.8632	14.4967	0.292054	15.7697
182	15_F_7	ARO9	YHR137W	01	55.3341	40.5408	212.827	2.97297	18.9375	45.9802	4.18216	6.15261	2.93377	1.64663	10.9416	12.0023	287.109	28.5803	21.8371	38.5655	14.4371	0.398437	12.7094
183	15_B_2	SMF2	YHR050W	01	72.965	55.4003	261.128	3.84141	23.4521	59.5973	5.6953	7.54428	4.12862	2.00778	12.9735	14.9789	341.364	35.0574	25.2215	48.8486	18.3609	0.546016	19.9431
184	28_E_9	BNI4	YNL233W	01	65.9029	54.0594	285.258	3.94888	16.4997	40.673	5.33544	7.52579	4.71856	1.77812	12.4589	14.3561	322.246	22.6552	23.5518	43.0087	15.4267	0.560302	25.0426
185	43_E_9		YDR048C	01	64.3996	37.0706	198.502	3.29096	26.9735	41.1637	4.66701	5.73756	2.83035	1.70985	10.6232	10.4274	265.872	33.9608	23.3636	41.4154	17.7459	0.38004	16.5813
186	28_D_9	MF(ALPHA)2	YGL089C	01	66.3588	55.789	265.807	2.88501	18.8725	51.618	4.33665	7.9305	2.89909	1.58516	13.1522	13.8657	356.415	24.7148	26.8435	45.0322	15.4821	0.393767	16.7232
187	41_A_10	SPO1	YNL012W	01	52.8458	47.1132	206.814	2.41431	16.4039	47.4377	3.56943	6.97335	2.48854	1.24092	11.1282	10.1777	283.622	23.4037	21.4812	35.9339	12.0846	0.311739	9.77829
188	28_C_8		YGL072C	01	87.9749	47.6476	235.144	3.68335	16.9726	47.8717	4.61381	7.07383	2.66726	1.33469	15.3267	13.8641	358.542	37.8144	27.5252	47.2107	14.7569	0.371981	15.8556
189	43_E_10	MIC19	YFR011C	01	61.3832	39.1208	223.894	2.90341	15.8048	45.2537	4.21654	5.63082	2.57512	1.73743	11.1597	11.3619	312.035	21.3626	20.7766	39.6477	15.9284	0.355206	13.5131
190	43_B_3	RPL16A	YIL133C	01	48.2177	37.6084	176.441	1.91625	14.0597	60.3446	3.46942	9.8901	1.93384	1.20202	12.0926	9.26131	292.7	34.6609	21.8739	35.3869	13.058	0.256359	8.93728
191	15_C_5	KSP1	YHR082C	01	75.5231	59.0564	248.511	3.59591	30.5349	49.9931	5.0841	8.51873	3.22296	1.7381	11.5187	14.0089	280.394	49.6759	24.748	51.8002	18.0342	0.422984	20.8554
192	41_C_9	LAP2	YNL045W	01	75.9465	63.8939	302.572	3.66246	25.1315	51.1309	5.62022	9.92774	4.09002	1.90434	16.4951	15.7065	406.117	26.6919	32.0753	56.7833	17.3557	0.49909	25.0026
193	15_B_1		YHR049C-A	01	83.7065	65.0259	314.016	3.88014	26.7921	44.9317	5.80903	8.3806	4.12234	1.84835	14.8916	16.5709	397.774	23.1428	29.7338	58.8122	18.8289	0.537577	27.5523
194	QC_009			01	68.8846	52.3887	247.732	3.22815	22.3668	58.7257	4.55877	8.52736	3.01675	1.36326	13.8246	12.1501	328.956	35.8103	26.6561	44.3851	15.5525	0.404156	18.9429
195	41_F_8		YNR040W	01	67.5709	46.7825	264.172	3.05401	16.6953	44.6518	4.21669	5.56022	3.05352	1.62733	11.5943	12.7846	339.71	16.4219	24.0659	42.6029	14.9423	0.376393	14.6435
196	28_G_2		YNL208W	01	63.8309	54.6827	233.485	2.57575	16.2809	51.7931	4.17381	8.01432	2.29027	1.30601	12.686	11.4657	341.946	31.0697	23.927	46.6352	14.291	0.311256	15.8756
197	43_D_12	AIM21	YIR003W	01	83.6467	66.1906	307.352	3.64163	20.7883	59.0744	5.51115	9.13884	3.50981	2.06834	16.6532	15.0556	420.101	32.2455	33.9481	55.6117	19.5481	0.475189	22.4511
198	28_G_6	SPS19	YNL202W	01	60.5863	54.1854	242.646	3.18144	16.91	55.9666	4.61756	8.4566	3.46815	NA	13.4761	11.9964	336.59	29.9893	26.3503	42.0104	14.9361	0.362532	16.9151
199	28_E_8		YNL234W	01	70.0612	54.1592	260.701	3.61511	19.9174	56.5396	5.10042	6.79665	3.56424	2.04577	13.6192	13.935	364.893	27.6078	26.7378	46.9681	17.5889	0.459928	17.5068
200	41_B_4	RCM1	YNL022C	01	60.6148	42.4647	217.013	3.2639	15.8277	49.1238	4.47178	6.52932	3.22809	1.52754	11.2307	11.3233	300.42	26.616	22.2187	38.4174	14.5274	0.414115	16.9256
201	41_A_4	DOM34	YNL001W	01	53.2015	41.5316	200.957	2.66983	11.9902	40.6537	3.82443	7.27481	3.18813	1.06675	10.5986	8.10798	266.064	13.693	19.4575	32.6579	10.8066	0.370237	17.2875
202	28_E_2	ZWF1	YNL241C	01	5.53228	0.638678	0.363877	0.0206739	0.932404	0.453755	0.0199826	0.335062	0.0231072	NA	0.0691702	0.0286596	0.250366	0.182422	0.453994	0.101749	0.0582042	NA	0.0407375
203	43_B_9	AXL2	YIL140W	01	62.8274	37.6955	203.134	2.76	20.5686	47.0874	3.76202	6.16966	2.53468	1.47478	9.95111	10.7166	255.453	28.8398	18.6242	35.8519	13.2986	0.362172	13.7934
204	43_H_5	RRT16	YNL105W	01	70.8626	50.579	283.866	2.95041	18.7299	48.7936	4.39177	6.18581	2.59973	2.02098	13.4687	13.6805	356.817	19.6537	27.9675	44.7125	16.9128	0.359477	14.5057
205	41_G_3	MRX3	YBL095W	01	59.0713	46.0771	227.034	2.4685	18.2194	36.7985	4.00239	6.56683	2.20408	1.47589	11.9949	11.6516	304.382	18.7326	21.5162	42.1841	15.1052	0.330787	15.6418
206	41_H_5	RCR1	YBR005W	01	79.5674	62.3444	310.998	4.0194	20.5132	42.0772	5.54822	7.92319	4.08712	2.04911	15.1513	15.9722	405.065	20.2701	28.4826	53.3507	18.6863	0.527906	28.4121
207	41_F_12	FPK1	YNR047W	01	55.2536	48.7503	261.612	3.73173	18.0973	45.32	4.37095	7.65591	3.28908	1.41148	13.6713	13.3329	307.551	17.9654	21.5418	38.7743	14.6842	0.448798	20.662
208	43_C_11		YIL161W	01	62.9728	43.4291	195.929	2.30395	19.8147	51.7831	3.99396	6.69896	2.09333	1.43241	12.7234	10.6513	314.243	34.5296	24.2671	43.4435	14.6758	0.291257	11.9858
209	41_B_7	SSN8	YNL025C	01	31.6597	24.6757	143.569	1.73565	13.3802	50.8516	2.628	10.971	1.8099	0.62671	6.82145	6.32486	230.995	32.543	17.5824	23.2699	9.22002	0.262098	17.0358
210	41_F_1	ALG12	YNR030W	01	90.7366	66.8989	301.193	4.69145	27.5712	56.2161	6.74688	9.50128	5.25059	1.99369	17.2819	15.3706	415.9	40.4427	34.3669	64.0107	20.5591	0.688675	38.8437
211	43_D_11	MPH1	YIR002C	01	67.9704	45.7776	234.495	2.90477	18.4868	50.3763	4.71252	6.26074	2.59009	1.66013	13.1971	12.8976	350.667	26.8513	24.5185	46.737	16.6262	0.380172	16.2782
212	43_D_10	SGN1	YIR001C	01	63.9551	47.3189	225.125	3.57335	17.5575	54.2205	4.64712	6.83791	3.37888	1.82843	12.6928	12.4178	337.302	26.5971	24.2071	44.1206	16.8513	0.44149	17.7891
213	41_E_9		YNR025C	01	80.0064	66.8925	324.134	3.874	24.1366	47.8277	5.83102	9.19085	4.20957	2.10353	16.3311	16.3323	406.869	23.5767	32.6231	59.7162	19.0836	0.552456	27.8235
214	28_C_5	SGF73	YGL066W	01	89.9599	36.1923	237.14	2.72321	14.0172	31.7667	3.57547	8.59127	2.04741	0.923022	11.7236	11.8189	284.075	24.2235	21.5887	35.5204	11.8313	0.379649	24.2491
215	41_E_10	BUD17	YNR027W	01	78.3625	56.1803	288.418	4.42152	31.743	46.3807	5.64269	7.96594	4.34635	1.82387	14.5974	14.3615	349.369	28.9303	29.6389	53.4521	17.7582	0.581069	29.554
216	QC_010			01	68.3665	52.5023	248.542	3.29827	21.6407	56.5693	4.59303	8.3813	3.0275	1.43843	14.0133	12.1604	330.934	36.0174	26.7193	46.1257	15.7507	0.41738	19.7786
217	15_A_8	DOG1	YHR044C	01	67.2058	48.4834	221.641	3.49951	35.8018	60.8239	4.66533	9.00544	2.74882	1.6772	12.5429	10.8123	254.657	57.5747	27.8126	44.7602	17.6645	0.420512	13.612
218	43_G_7	TCB2	YNL087W	01	70.606	47.3298	282.775	3.08008	15.9848	57.903	4.36473	7.87919	2.84364	1.7427	14.7967	13.7751	394.789	25.3143	27.8547	44.2991	16.2516	0.421608	16.8645
219	41_F_7	ZRG17	YNR039C	01	61.389	45.8104	236.121	3.25581	18.2535	34.8133	4.66955	6.79957	3.53909	1.57952	11.7249	12.9541	315.156	15.5635	22.4916	43.6648	14.9802	0.430218	21.1623
220	28_H_6	CHS1	YNL192W	01	83.5122	67.7164	323.763	3.87209	19.7386	42.9034	5.61402	7.83998	4.17393	1.5324	15.4093	16.1786	388.103	23.6417	29.2906	52.2096	18.2682	0.554602	27.1585
221	43_G_8	RHO2	YNL090W	01	83.7564	59.6087	293.701	3.28816	24.8019	52.912	5.30637	8.86015	3.08763	2.02359	16.2175	15.7305	414.198	24.4021	31.578	58.8297	19.4105	0.426674	18.3782
222	28_C_11	DBP3	YGL078C	01	75.4552	40.584	176.487	2.51848	15.5154	39.4692	4.21105	6.61801	1.9968	0.925994	9.69011	8.89323	194.236	33.217	17.6065	38.7467	13.8737	0.300783	18.7205
223	43_A_8	QDR2	YIL121W	01	83.2547	65.797	292.219	3.52941	24.3205	74.5557	5.9783	12.6392	3.68595	1.97187	19.8515	16.356	436.639	53.7422	34.7956	61.5084	22.162	0.490717	22.6482
224	28_E_6	SIN4	YNL236W	01	66.6165	59.1475	276.176	2.76513	19.2454	50.5459	4.34689	9.0272	2.69889	1.59057	14.4483	13.7989	368.813	27.4855	27.1016	47.403	16.0829	0.358266	17.292
225	41_G_4		YBL096C	01	61.4578	45.088	224.354	3.02038	16.503	38.6563	4.43828	5.91602	2.84848	1.57314	11.2982	11.8738	308.173	17.1425	21.4516	40.2178	15.7194	0.392393	17.5101
226	43_A_5	PRM5	YIL117C	01	69.2657	51.7199	253.435	2.85592	23.0882	57.9227	4.49977	7.27756	2.58	0.644212	14.6493	12.5085	360.33	29.665	29.0676	48.6337	16.8334	0.343903	14.4039
227	41_C_12		YNL050C	01	128.679	99.9488	432.11	5.50854	39.6856	75.4451	8.38548	12.361	5.90598	2.80387	26.1825	21.1371	545.367	36.493	52.8826	97.2706	24.8942	0.842635	38.8882
228	41_E_11	CPR8	YNR028W	01	63.204	54.2376	266.127	3.2002	17.9335	52.9821	4.35035	7.75894	3.26226	1.59911	13.788	13.3027	356.736	22.7777	25.3989	45.4006	15.1807	0.440688	18.9265
229	15_B_7	GIC1	YHR061C	01	68.6033	49.1168	202.233	3.05723	21.593	51.0993	3.95072	6.70245	2.18966	1.48051	11.3729	11.4753	271.904	33.806	21.1569	40.7202	14.8738	0.357036	15.7149
230	28_A_2	RPL24A	YGL031C	01	103.452	66.392	239.044	3.86606	24.117	64.7486	5.96402	8.74357	3.19003	1.4535	15.9036	10.4907	276.062	69.9916	27.7164	56.7169	19.7092	0.472166	26.3863
231	28_C_6	NPY1	YGL067W	01	82.7898	64.8219	307.382	3.55475	24.4037	64.5702	5.38243	9.15365	3.58996	1.94213	16.6234	15.5549	407.285	34.9536	30.8257	57.535	18.4186	0.493788	20.8413
232	15_A_6	MSC7	YHR039C	01	77.0704	52.5999	247.071	4.33486	43.0346	57.0016	5.28826	8.76507	3.34387	1.75895	13.0737	11.5283	224.268	50.5631	27.3515	47.3577	20.2235	0.512292	22.1599
233	28_D_7	MAD1	YGL086W	01	58.6254	46.263	223.612	2.63663	16.2983	38.6752	4.16845	8.08597	2.77691	1.56727	12.8997	12.1214	332.097	22.5292	24.6703	42.3266	14.1584	0.307108	15.7269
234	28_E_12	URE2	YNL229C	01	27.2073	13.3835	69.4972	1.04301	4.91125	21.6356	1.33566	2.69101	1.03835	0.592215	3.76303	3.5127	349.799	22.9108	5.74197	13.9167	3.49016	0.13396	6.97348
235	15_H_3	SOL3	YHR163W	01	87.5928	45.7131	231.374	3.47434	29.9824	44.7583	5.03368	7.36633	2.97482	1.47368	11.1357	11.7732	242.644	51.2173	19.8246	45.2474	18.656	0.436809	23.021
236	41_B_8	CRZ1	YNL027W	01	52.6072	39.1575	219.405	2.43783	14.7142	37.6137	3.34564	5.89405	2.39879	1.17669	9.70023	10.4527	281.14	15.8296	19.1323	34.6145	11.6764	0.318109	12.9442
237	QC_011			01	68.3943	52.3029	243.795	3.23895	21.2078	58.2056	4.48713	8.31655	2.96434	1.46613	13.8219	12.0246	326.972	37.1279	25.4117	43.995	15.124	0.429093	19.014
238	43_E_6		YIR016W	01	63.071	50.3908	245.309	2.61376	16.8612	47.6461	3.8536	6.12788	2.19281	1.7456	12.8231	12.4013	347.499	23.2121	23.3474	41.8493	15.6225	0.324698	12.362
239	43_A_7	QDR1	YIL120W	01	64.3498	47.5707	224.392	2.50174	21.0638	57.3374	3.99427	9.22322	2.3376	1.33844	13.2525	10.5536	324.855	36.2339	24.5866	41.1423	13.9812	0.326008	13.3297
240	41_B_6	EFM6	YNL024C	01	67.7899	57.1168	269.9	3.41663	18.5565	48.3857	4.81425	8.74951	3.56505	1.65038	14.8334	13.9038	369.202	24.9538	27.6301	45.6086	16.0323	0.45915	22.7214
241	43_D_2	NIT1	YIL164C	01	66.9145	52.3811	244.85	2.62761	26.5708	75.187	4.10058	9.87804	2.25705	1.42292	15.2876	12.4194	364.828	39.0928	28.1845	47.2708	15.5489	0.340051	14.7741
242	15_B_5	CPR2	YHR057C	01	72.8766	52.8452	257.545	3.62724	25.4044	55.7631	5.13176	8.52922	3.81326	1.71796	13.4827	15.2141	343.593	30.3675	24.2822	49.7987	16.4351	0.4933	21.9539
243	28_F_5	ATG4	YNL223W	01	91.291	68.3847	336.52	3.9834	27.9785	67.0974	6.07027	9.29665	4.23757	2.26325	17.8582	17.5118	435.931	32.2707	34.8849	61.6918	20.8372	0.557236	22.2418
244	15_F_10		YHR139C-A	01	60.9364	46.7484	191.842	3.34144	21.3068	45.1126	4.69868	6.94349	3.0933	1.69446	11.4226	13.052	308.302	28.2913	23.2959	45.4146	16.0986	0.417154	17.3918
245	43_B_2	CSM2	YIL132C	01	100.534	73.9504	312.241	4.29763	47.6691	88.9608	6.63326	12.5927	3.77169	2.28714	20.0314	16.7669	413.974	71.1315	44.2649	76.1015	22.8032	0.583515	27.1099
246	15_C_6	NAM8	YHR086W	01	75.6126	55.4844	271.388	3.76775	22.4717	60.5325	5.26515	7.52562	3.6704	2.021	13.9011	14.4621	395.893	27.3043	29.2612	49.5392	18.3735	0.492026	16.8768
247	28_F_10	PEX17	YNL214W	01	75.075	35.8987	244.221	2.78606	16.0118	44.3712	4.32474	7.09926	3.04039	1.52677	12.337	13.0293	340.241	25.6245	22.2482	37.425	16.1179	0.375076	17.4893
248	28_E_3	LAP3	YNL239W	01	50.1961	38.7605	176.131	2.1132	14.3458	37.8694	3.42055	5.23774	2.00337	0.109729	10.7052	10.222	250.754	20.2561	18.9716	35.3537	11.979	0.238904	11.7891
249	28_C_7	AFT1	YGL071W	01	51.62	26.4607	116.632	1.99722	15.4534	33.1375	3.62241	4.2599	1.96401	0.45252	9.21016	5.3575	170.862	75.0252	12.2966	27.7475	12.3003	0.3512	22.7844
250	41_E_4	ARE2	YNR019W	01	32.5751	24.9711	116.811	1.1465	10.0554	23.6868	2.28743	4.20656	0.973841	0.765078	5.65633	6.43785	166.466	17.4588	11.8777	22.3493	7.58068	0.147875	5.75714
251	41_F_10		YNR042W	01	76.9468	57.018	291.358	3.66014	22.3858	44.9808	5.51197	6.9087	3.74471	2.12355	13.8103	15.9278	379.191	18.0502	27.3493	54.8601	18.1354	0.48447	21.2301
252	15_G_10	KEL1	YHR158C	01	55.3562	40.6258	204.32	3.4192	16.8416	41.3444	4.07085	5.72622	2.92287	1.52887	9.247	11.3971	233.276	44.8667	19.0185	35.2414	14.0782	0.382944	13.8571
253	41_A_12	PBI2	YNL015W	01	36.3651	33.1127	184.426	2.79174	12.4974	42.696	3.28647	6.18161	2.88957	0.988267	9.32524	9.66158	221.757	20.3927	16.0895	26.3849	9.89404	0.351454	12.2601
254	41_D_6	VPS27	YNR006W	01	49.9369	31.7151	160.166	1.43537	10.8643	17.0261	2.01368	3.53532	1.28926	0.959966	9.61636	8.15285	239.396	13.3067	14.8854	25.4554	9.70076	0.154591	8.34072
255	28_G_7		YNL203C	01	87.7398	67.5905	319.709	4.39785	21.8352	49.9281	6.02767	8.57993	4.85997	0.710707	16.5817	16.9932	399.698	25.7383	31.335	55.4383	19.0469	0.583454	31.0607
256	15_G_4	SPO12	YHR152W	01	64.007	39.0151	195.254	3.80596	20.3332	45.4466	4.79421	6.01066	2.98715	1.61544	10.4463	11.3821	268.247	42.303	21.867	39.6976	16.6451	0.412651	18.073
257	15_E_1	APE4	YHR113W	01	76.1558	59.1699	262.322	4.52281	33.3445	56.5214	6.064	8.64473	4.29543	2.10253	13.3609	15.0251	327.719	46.8172	28.8823	57.1425	19.6939	0.560279	26.9709
258	QC_012			01	68.7693	50.6127	239.88	3.15635	21.8598	60.4115	4.41039	8.39831	2.916	1.4097	13.2511	11.9508	321.155	38.0484	25.8108	44.4155	15.4318	0.387399	19.1143
259	15_B_8	SSF1	YHR066W	01	58.9837	41.3596	169.973	2.84486	17.5201	53.4807	4.05646	7.51875	2.82605	1.24976	10.558	9.34913	203.963	51.3531	18.9296	37.4038	12.2766	0.357045	13.9354
260	43_C_1	RPL40A	YIL148W	01	6.16324	1.72275	5.76717	0.0841028	0.337844	0.981454	0.127341	0.894115	0.0810856	NA	NA	0.412424	3.11467	0.482668	0.747323	1.66182	0.479586	0.0135555	0.0586147
261	41_C_3		YNL035C	01	67.6935	48.9263	222.921	3.28403	20.9886	49.2322	4.72216	7.59709	3.72227	2.0453	13.7397	11.6522	315.957	24.9486	25.5912	44.3204	14.3649	0.355625	21.3638
262	28_H_4		YNL194C	01	83.0057	63.2758	294.676	3.99727	18.9464	51.7812	5.44884	7.12817	3.95017	2.22998	14.5057	14.7247	381.117	26.1708	27.464	51.4144	18.2135	0.522296	24.4454
263	28_G_9		YNL200C	01	76.8842	62.9809	278.48	4.38744	22.0811	57.7877	5.93893	8.91666	4.67636	2.16472	15.0241	14.8431	367.216	40.053	30.3692	53.4673	18.3737	0.544219	29.0428
264	28_C_3	MRH4	YGL064C	01	60.718	45.8337	169.963	2.86438	18.2182	41.8876	3.75133	5.51677	2.23555	1.3896	10.5052	9.53225	228.892	22.144	14.9837	36.3794	14.2381	0.35267	15.2734
265	41_B_5	FAP1	YNL023C	01	79.3859	68.3184	312.886	3.63859	24.9273	61.0845	5.44663	10.8322	3.71848	1.80277	17.7832	16.1048	419.484	34.0638	33.3404	57.8212	18.7662	0.514793	26.7295
266	15_G_8	LIN1	YHR156C	01	68.0114	42.8844	210.312	3.83767	26.2565	48.1102	4.87557	7.1613	3.12026	1.85908	10.9417	11.4311	271.965	52.7031	25.5463	42.6797	16.915	0.453923	17.3911
267	41_D_8	LRO1	YNR008W	01	66.8941	41.797	229.499	3.27074	19.8963	49.232	4.63721	6.25018	3.44416	1.72449	12.4913	12.5446	344.33	22.8765	26.4396	45.1571	15.1537	0.424606	15.8092
268	15_G_9	REC104	YHR157W	01	60.6562	46.0002	223.965	3.15123	15.4528	43.4903	4.18648	6.21242	3.18117	1.73611	11.2074	12.5771	317.446	28.1901	22.4197	38.4412	14.4348	0.363397	15.9005
269	15_D_12		YHR112C	01	131.028	96.4171	400.363	6.21899	41.4144	85.4409	8.26691	11.3367	4.88302	2.60838	22.3741	19.8081	472.322	63.8176	51.4581	95.6839	26.3958	0.797032	40.4469
270	15_E_3	DMA1	YHR115C	01	49.9646	36.0591	181.732	2.77003	18.538	43.5853	4.02687	6.8578	2.39489	1.57953	10.0197	10.9812	250.861	36.8029	17.6882	36.5526	13.6074	0.358111	14.6529
271	43_A_6	RPI1	YIL119C	01	78.5952	58.0452	243.817	3.16784	23.4173	62.9304	4.81103	10.083	3.03454	1.73094	16.5876	12.4156	392.293	41.0982	30.552	51.058	16.5224	0.402827	19.1122
272	43_C_8	COA1	YIL157C	01	69.1951	53.2972	243.713	3.20785	20.9435	69.325	5.20758	9.7895	3.19039	1.89865	16.4972	14.7074	391.834	38.0312	27.8122	52.0966	19.6251	0.405086	18.7343
273	28_D_8	MMS2	YGL087C	01	78.2713	53.1661	260.337	3.65573	19.1414	53.3781	5.20194	6.29647	3.64258	2.16612	15.06	13.9056	368.624	41.9083	25.5524	47.1976	17.6666	0.46412	17.7983
274	15_C_12		YHR095W	01	116.366	86.7006	381.891	5.02201	46.1764	68.4142	7.11016	9.76549	3.70514	2.38816	18.8782	18.8611	397.376	50.9079	44.2631	83.5772	24.71	0.63818	29.3407
275	15_C_4	LRP1	YHR081W	01	51.6411	18.9199	87.8544	1.50458	14.5272	26.5298	3.0963	4.44868	1.11342	0.658857	5.67434	5.21852	93.5113	34.8006	12.0303	27.1604	10.3985	0.167215	9.36757
276	QC_013			01	70.3277	51.3916	203.515	3.05366	21.6496	61.3074	4.47868	8.38153	2.88233	1.4117	13.212	11.8914	319.272	40.1905	25.1657	43.4165	15.0155	0.414464	18.8652
277	43_F_5	RPL9B	YNL067W	01	76.2636	47.7942	204.209	2.41486	14.3702	55.4533	4.32463	6.9498	2.27915	1.25301	12.767	9.20226	282.406	25.5556	22.3198	47.0562	14.0121	0.297682	15.0407
278	15_A_9	INM1	YHR046C	01	48.8028	38.5935	150.092	2.85017	19.609	48.6563	3.61188	7.05959	2.65981	1.11852	9.57635	8.50508	216.731	39.636	19.1808	31.8329	11.3664	0.336099	13.5745
279	41_E_3	RCF2	YNR018W	01	50.5904	39.2811	196.156	2.77384	15.4988	34.8835	4.07371	6.09024	3.10205	1.44808	9.09871	10.9938	258.966	19.8092	18.8138	35.6032	12.0464	0.366623	17.2642
280	43_H_4	LEU4	YNL104C	01	47.3583	42.0593	234.449	4.30891	15.4113	44.2186	3.9822	12.534	0.953762	0.891691	13.6925	7.43197	192.313	126.643	17.6084	40.3047	15.3501	0.52082	58.7658
281	15_H_8	OYE2	YHR179W	01	52.1726	43.7359	196.113	2.33355	19.5128	51.3679	3.46653	7.17195	2.11078	1.19472	10.5145	10.7152	285.25	29.8287	21.5471	38.1072	12.0857	0.278944	9.42278
282	28_D_3		YGL082W	01	58.1269	40.8429	192.88	3.81658	21.7985	42.4914	4.67497	6.33949	3.38405	NA	10.3849	10.5693	235.805	51.7628	21.2797	35.9834	16.3314	0.416416	16.3452
283	15_H_1	YAP1801	YHR161C	01	76.9758	66.9731	275.662	3.70471	23.0443	36.8105	4.87454	7.54742	3.01563	1.37969	12.5061	13.0751	273.512	30.3455	25.928	48.8861	15.8045	0.43061	29.4231
284	43_A_12	MET18	YIL128W	01	6.90291	2.18585	9.13618	0.165503	0.815	2.99699	0.216273	0.980659	0.141652	0.00457013	NA	0.4782	13.2893	3.06453	0.805659	2.213	0.797642	0.0189161	0.575137
285	43_C_3		YIL152W	01	55.2895	43.939	202.457	2.79081	17.1753	62.4458	3.84108	8.6406	2.69477	1.21888	12.035	10.4683	316.05	37.1305	24.414	35.7907	13.4497	0.350987	13.7852
286	15_E_9	NDT80	YHR124W	01	66.4756	47.7555	203.074	3.23177	24.5477	46.7544	4.30333	7.13899	2.57996	1.67173	11.2306	12.5432	269.633	35.9055	20.7588	44.5011	15.0068	0.365654	16.2854
287	41_D_9	NRM1	YNR009W	01	81.4503	57.9118	298.797	3.48813	21.9643	55.3393	5.33447	9.59742	3.62824	1.86298	14.8536	15.6983	399.872	30.8138	31.1311	51.2584	17.5973	0.485769	25.6295
288	28_B_10	RAD6	YGL058W	01	51.0683	46.1042	224.461	2.97384	11.7037	35.3436	4.00537	6.14114	3.32285	1.06609	10.8994	10.8442	238.91	46.9431	14.3926	30.7165	10.749	0.408188	21.9802
289	28_D_1	MPC1	YGL080W	01	3.42974	0.296903	0.565891	0.0178208	NA	0.433673	0.0175166	0.380679	0.00418478	NA	NA	0.0135393	0.0964716	0.209496	0.0752853	0.136569	0.098554	0.00371955	0.022372
290	43_E_2	EGH1	YIR007W	01	70.6027	51.4858	235.606	3.33125	21.1104	77.9047	4.94562	8.93049	3.25763	1.72261	15.7928	12.6338	364.859	44.4698	31.6396	46.8395	16.709	0.418968	18.1176
291	15_A_4	PUT2	YHR037W	01	59.6482	39.2994	172.143	3.13302	19.8144	41.1324	4.02554	6.62866	2.66548	1.50641	9.155	10.6929	219.63	39.2583	17.5258	35.2404	13.3707	0.362427	16.7289
292	28_G_11		YNL198C	01	78.2149	29.5298	276.358	2.65312	19.1701	31.0675	4.14241	8.11988	2.494	1.74187	11.5423	16.8312	269.925	35.9046	17.259	36.5111	16.1157	0.36662	16.4169
293	28_A_3	AGA2	YGL032C	01	89.0795	74.6207	322.682	4.56092	27.477	82.746	6.3204	10.7839	4.81822	2.18163	18.8357	15.7207	412.795	50.0547	35.9883	58.0504	20.1304	0.613089	26.1682
294	15_G_12	PEX18	YHR160C	01	81.6036	55.7124	246.637	3.80042	25.6594	60.4088	4.78858	7.98189	2.83241	1.65434	12.4984	12.5786	289.088	46.4911	25.5338	46.2692	16.5877	0.433635	19.6382
295	28_B_5	MST27	YGL051W	01	79.8577	65.2379	296.183	4.09125	20.486	65.1124	5.66798	8.70918	4.49804	1.98017	16.3953	15.0778	394.203	39.7337	30.4836	51.0683	18.0484	0.54145	22.9154
296	43_C_6	GUT2	YIL155C	01	72.323	51.5152	249.482	3.09382	24.5338	62.8071	4.8559	8.63428	3.12404	2.16859	15.2317	14.201	373.89	41.2635	26.8931	50.0906	18.3038	0.412569	14.5492
297	43_G_4	PMS1	YNL082W	01	91.7733	60.882	258.644	2.77007	27.6346	42.3179	4.63076	7.91697	3.0882	1.28907	13.5907	14.1307	278.382	39.302	25.1557	50.4829	14.4862	0.369437	22.1091
298	43_B_6	TMA108	YIL137C	01	79.6523	54.9356	207.324	2.75444	19.507	64.3812	3.65285	7.93702	2.10315	1.34209	4.33355	10.31	333.081	89.0533	18.4081	38.8434	14.1005	0.353725	16.9416
299	QC_014			01	68.9466	53.529	239.377	3.20176	21.7197	63.3185	4.58803	9.45938	2.9868	1.42831	13.2615	11.8716	322.484	46.9153	26.2536	44.4485	15.3838	0.42603	18.3815
300	15_E_4	COX23	YHR116W	01	40.1278	24.112	114.248	1.72865	12.1995	22.216	2.80937	4.56772	1.27376	1.05241	5.65282	7.5986	166.37	31.1802	10.549	25.7171	8.74515	0.20994	7.44328
301	43_D_9	VTH1	YIL173W	01	62.257	40.9931	219.945	3.04909	18.5782	52.12	4.31354	7.09301	2.96465	1.8	11.5701	12.1306	318.699	34.6531	23.8348	40.4917	16.1626	0.378215	13.5343
302	15_A_7	DOG2	YHR043C	01	69.2408	49.2064	229.413	3.63928	27.9685	55.1546	5.3125	8.15559	3.57548	1.97127	11.9656	12.8221	298.768	48.8187	27.3898	47.6126	16.8733	0.478138	17.6311
303	28_D_11	PAN2	YGL094C	01	74.1495	50.0146	255.956	4.27688	15.9135	43.338	5.73194	6.23697	4.42072	2.06237	11.9165	14.6372	329.665	39.2979	25.9492	45.4766	16.8145	0.547227	24.7029
304	43_C_10	POT1	YIL160C	01	42.0447	30.5673	131.885	1.65669	11.6183	34.9656	3.08223	5.15931	1.35023	1.05054	7.03067	7.2149	224.953	33.7318	16.6301	27.0194	10.2716	0.192939	6.53391
305	43_F_3	AQR1	YNL065W	01	66.7807	42.5925	214.3	2.94679	21.9779	42.626	4.78207	6.4058	3.04921	1.72153	11.8512	13.0815	309.604	31.3957	23.8763	45.17	15.8085	0.374114	13.4804
306	15_D_5	GRE3	YHR104W	01	70.1689	47.0721	215.402	3.84887	22.8164	50.6801	4.76449	8.29735	3.47428	1.57519	11.8746	11.4754	265.279	47.337	21.5488	39.1671	15.7137	0.531355	25.1631
307	28_D_12	TOS8	YGL096W	01	53.9866	39.4473	199.279	3.24756	17.2826	39.3193	4.29817	6.4739	2.85827	1.45658	9.83888	10.7843	256.596	39.431	21.3074	35.4694	13.9313	0.378535	19.2191
308	41_D_11	URK1	YNR012W	01	57.4736	48.4796	223.413	3.11374	17.7299	60.1729	4.32917	8.08483	3.31563	1.60001	12.3241	11.4112	318.89	35.0042	24.3653	38.296	13.4458	0.429055	17.2402
309	43_C_7	UBP7	YIL156W	01	61.2959	44.9287	236.594	2.60409	18.09	56.3519	3.92798	7.9782	2.37531	1.48708	12.3179	12.4662	336.643	35.6911	25.4909	40.2348	14.9852	0.333881	12.6449
310	43_D_1		YIL163C	01	5.42609	2.16486	7.72523	0.120021	0.911662	1.46197	0.17332	1.00966	0.130184	NA	0.261481	0.532791	4.96369	1.08335	0.952179	2.08595	0.651949	0.0196586	0.0834877
311	43_F_2	OCA2	YNL056W	01	62.582	40.506	229.336	3.84411	17.8393	38.9154	4.63863	9.30494	2.60153	2.07161	13.216	11.0428	366.95	48.555	30.3002	38.9769	17.9875	0.397451	19.9379
312	41_E_6		YNR021W	01	77.1238	61.705	303.039	3.37272	20.0495	66.3529	4.95094	10.2278	3.24701	1.98067	15.1689	14.3842	399.26	37.3835	30.0744	49.7781	17.7528	0.43982	20.6955
313	28_F_9	IES2	YNL215W	01	36.3693	18.0381	94.7129	1.65772	9.22414	23.8788	2.57106	4.97292	1.54941	NA	6.14759	6.89242	142.887	32.9351	10.4989	19.4881	8.86824	0.154663	12.321
314	43_G_9	NST1	YNL091W	01	59.9828	37.9373	193.386	2.4292	18.1931	35.2774	4.02914	6.58466	2.60413	1.59125	10.9576	11.3996	305.146	15.0595	20.699	38.47	14.0585	0.309326	12.1114
315	28_F_2		YNL226W	01	96.7873	38.1367	170.701	3.383	21.8017	45.5551	5.24624	7.26164	2.4769	0.521395	10.2072	9.22747	181.575	65.0295	19.0912	45.0058	17.1921	0.38406	20.0884
316	QC_015			01	67.2963	48.5747	231.899	3.15636	21.2301	61.1035	4.45466	9.29847	2.96338	1.52133	13.8457	11.7494	315.617	48.0165	25.4678	42.6078	15.0974	0.429633	18.7768
317	15_E_8	EPT1	YHR123W	01	59.7773	39.5005	209.475	2.72495	16.5478	42.2819	4.01966	6.72052	2.52489	1.71793	10.2253	12.7314	291.176	33.7123	21.1786	39.2409	14.3707	0.373318	12.9521
318	43_H_10		YNL120C	01	39.7074	30.0616	129.893	2.06244	11.1425	35.6534	2.95229	5.89362	1.50233	0.861969	7.58454	6.93544	189.033	49.7368	14.6831	27.9665	8.88598	0.252752	10.5247
319	28_G_8	PSY2	YNL201C	01	62.243	56.7774	226.052	5.85912	19.1571	31.0099	6.98915	6.14675	6.88589	NA	12.6319	14.8659	304.644	23.2315	24.2342	46.7509	20.5182	0.44206	29.4586
320	28_G_5	SPS18	YNL204C	01	94.1007	65.6396	295.248	5.1628	38.0746	67.3463	6.56597	11.0853	3.94895	2.46836	15.2377	14.9541	339.746	78.1046	33.8034	59.8261	23.1495	0.607641	31.8944
321	41_G_9	SFT2	YBL102W	01	83.5109	65.2134	295.573	4.33895	24.1385	56.4999	6.07916	7.83894	4.54581	2.37223	14.8986	16.5363	378.39	32.4794	28.89	56.1135	19.1133	0.594093	29.2692
322	28_F_3	JJJ1	YNL227C	01	49.1452	37.9655	171.004	1.96389	10.3774	38.9258	3.30032	6.25022	2.05884	1.14244	8.56654	9.43459	241.886	24.9149	17.3979	33.827	10.4959	0.264498	12.5217
323	28_D_4	SCY1	YGL083W	01	61.2442	48.9698	239.646	2.72431	20.0277	53.5049	4.12494	7.86433	2.55862	1.70056	12.6328	12.9074	331.985	39.6763	25.5237	43.3234	14.9914	0.35585	14.561
324	43_D_3		YIL165C	01	54.7892	41.8395	198.809	2.70325	17.6646	57.2434	4.33043	8.53707	2.74396	1.60415	12.4416	12.3642	319.086	42.7312	22.5122	41.2922	15.5188	0.371526	15.1572
325	41_H_3	NTH2	YBR001C	01	81.4437	57.2653	275.975	3.9921	22.6005	51.3406	5.35714	8.29246	3.74956	1.86484	13.3125	14.6094	367.934	23.7826	26.1886	52.2136	17.6575	0.503641	22.2589
326	15_H_4	THP2	YHR167W	01	60.8075	36.7313	161.641	3.04349	19.0116	46.4535	3.8077	7.88416	2.29921	1.0585	9.68856	8.69918	216.847	31.4948	19.5295	35.0912	12.4327	0.320824	11.1773
327	28_A_5		YGL034C	01	81.5267	68.4943	273.466	4.2576	23.2525	88.0611	5.68591	14.008	4.38518	1.76212	16.111	13.9706	387.959	48.1406	28.8756	49.8839	17.2232	0.506163	21.9237
328	43_F_8	LAT1	YNL071W	01	83.2604	12.0485	251.274	2.60932	25.9737	68.2972	5.15952	93.6655	0.488187	0.480176	9.48829	5.5384	160.494	40.7721	13.7417	26.6896	50.2181	0.490442	36.7803
329	28_A_6	MIG1	YGL035C	01	105.526	87.4127	336.988	4.95788	32.4903	96.3272	6.74222	16.5235	4.60875	1.17299	19.763	18.005	441.58	57.2829	36.4725	64.3576	21.7016	0.51363	31.1511
330	41_D_3	SWM2	YNR004W	01	56.7594	34.6929	169.841	2.71596	15.3168	40.4208	3.9025	7.73493	2.72983	1.12666	9.01157	8.96167	230.951	15.3751	16.6057	33.4232	11.541	0.343187	15.0365
331	15_B_9	OSH3	YHR073W	01	72.9968	53.5847	221.967	4.02789	33.9721	58.9048	5.18643	10.0482	3.28959	1.89848	12.532	12.417	276.86	50.7898	26.4499	50.213	17.4731	0.486844	16.8501
332	28_A_11		YGL042C	01	62.1048	46.6585	209.79	3.39723	13.5191	44.801	4.40663	7.04069	3.35777	1.12529	10.2901	9.12324	226.558	33.4165	17.6224	34.993	11.6968	0.487004	22.2995
333	28_H_7	DUG3	YNL191W	01	109.983	91.3902	357.57	5.5277	38.818	68.8825	7.49989	13.0524	4.71646	2.53914	18.6413	17.7585	427.963	52.5844	38.6592	76.0382	23.8916	0.625141	35.7932
334	41_D_1	CIT1	YNR001C	01	68.0609	67.7406	218.082	2.63657	21.3004	53.3287	3.99238	11.6981	2.79298	1.48188	12.081	12.2608	301.577	35.411	21.5915	46.1845	11.6223	0.387992	19.5879
335	15_F_12	DSE2	YHR143W	01	70.1051	51.9901	233.857	3.2165	26.4277	65.6112	4.56859	9.28168	2.65293	1.61325	12.0754	12.8551	316.353	37.0127	25.679	48.769	15.4154	0.360563	14.4716
336	15_E_2	BZZ1	YHR114W	01	70.6979	46.7855	223.672	4.09741	22.6369	53.4124	5.608	8.7551	4.41126	1.90925	11.6127	13.2595	276.944	29.5864	22.2493	46.0252	16.9223	0.590446	27.1717
337	43_B_10		YIL141W	01	67.5598	42.6441	230.525	3.74697	18.3388	52.542	5.00312	8.15987	4.16221	1.8584	11.9893	12.5135	315.472	27.2482	23.258	41.7879	16.0738	0.47866	21.7036
338	31_G_9	PES4	YFR023W	03	64.3899	50.7139	246.582	2.5848	16.5976	55.2567	3.76827	7.91357	2.30805	1.53484	13.2834	10.9139	332.4	37.8254	26.2688	40.8328	13.6765	0.345673	12.6421
339	16_A_12	RER1	YCL001W	03	76.0009	77.9801	283.032	3.17507	26.3818	60.1334	4.68092	8.70612	2.69944	1.42871	14.0586	12.37	329.409	55.9164	29.2068	50.6147	16.0652	0.411192	24.2855
340	31_F_6	LOC1	YFR001W	03	68.0593	41.3379	159.924	2.17224	10.0471	71.8704	5.07157	10.1821	2.25626	0.843571	14.0117	4.71308	241.397	68.4746	18.1216	40.845	15.3149	0.296832	26.7639
341	16_E_9	VBA3	YCL069W	03	94.9052	80.9347	328.945	4.32094	33.7521	94.6879	6.1184	13.7045	3.45016	2.29294	20.0231	17.0018	421.639	75.7216	41.1143	68.0139	21.8194	0.521301	27.2087
342	31_A_2		YIL077C	03	75.2924	57.542	211.343	3.87513	20.4375	67.0955	4.64601	8.34595	3.14069	1.54463	13.1656	10.473	286.24	47.1127	21.7526	42.6612	15.3652	0.494232	23.6039
343	31_E_8	RGD2	YFL047W	03	94.2958	81.5742	334.816	4.56827	35.3211	96.9344	6.62888	14.8969	3.91066	2.47307	21.1203	16.4067	437.782	79.4227	41.5674	69.0244	22.8466	0.592319	31.2741
344	31_E_12		YFL051C	03	76.9213	66.807	298.336	3.66845	22.3652	62.3874	5.19717	10.8621	3.68954	1.92478	16.5208	13.351	381.226	35.4031	33.3937	54.1129	17.2077	0.437481	28.4828
345	31_B_3	URM1	YIL008W	03	52.6949	45.9838	183.533	2.93993	15.358	69.458	4.137	11.5165	2.8273	1.06577	12.7414	8.65408	271.126	74.4942	21.7122	38.808	12.0642	0.342	19.9974
346	16_B_3	SHH3	YMR118C	03	65.0657	56.6863	252.385	3.15224	19.1168	61.9894	4.38661	7.91317	3.05385	1.85986	13.9249	12.3509	309.172	29.7971	25.3636	44.8741	14.675	0.3607	18.125
347	16_A_1	NVJ1	YHR195W	03	30.6096	25.4058	107.762	1.47791	11.0013	24.6434	2.14187	4.61199	1.51143	0.400325	5.94728	5.47107	139.084	15.306	13.3259	20.127	6.48066	0.177371	8.67482
348	16_F_4		YCR007C	03	87.1104	76.2335	347.993	3.50392	23.0009	77.8787	5.17849	9.3643	3.01005	2.32945	17.9999	15.7425	455.804	37.6261	39.922	63.9344	19.4027	0.538723	18.8869
349	16_G_5		YCR022C	03	81.8773	72.0707	320.937	3.8244	22.4893	80.5907	5.55231	10.3551	3.74188	2.07981	18.1929	15.1387	435.35	42.3746	36.1996	62.9082	18.991	0.605492	21.5357
350	16_E_3	PRD1	YCL057W	03	58.3458	52.8832	245.117	2.7672	17.4508	58.5692	4.02049	7.84461	2.46025	1.68665	12.7753	12.0374	334.316	31.873	25.4661	44.8768	13.5742	0.370309	15.9046
351	16_B_9	BUD3	YCL014W	03	90.7603	77.2868	308.736	4.10591	27.4473	86.7642	5.75893	11.4528	3.56578	1.9577	19.593	15.5122	447.086	59.0048	37.4275	65.28	19.6061	0.475411	27.0633
352	31_B_6		YIL014C-A	03	74.5408	59.713	258.534	2.75218	20.1189	64.8609	4.22026	8.92427	2.57722	1.90236	14.7879	12.3688	357.906	39.4151	25.5531	47.4033	14.6806	0.416103	18.4507
353	31_F_12	DCV1	YFR012W	03	69.5312	53.6505	222.376	2.56085	18.6391	33.4839	3.70913	7.26566	2.32864	1.44081	13.6149	11.1551	321.804	22.0786	24.262	41.3865	13.8311	0.282136	19.6438
354	16_B_6	ILV6	YCL009C	03	112.452	59.3413	221.863	3.48633	14.2705	62.3474	3.02006	11.2308	3.08137	1.49578	15.1148	9.62981	271.578	123.194	18.8388	43.9133	9.26593	0.52208	29.9002
355	31_C_10		YIL092W	03	56.5256	46.3278	178.968	2.06749	15.3883	42.5905	3.22948	6.35595	1.24226	1.01884	9.49525	7.94254	236.148	41.3865	16.9221	32.1043	11.2249	0.267751	11.615
356	31_F_3		YFL054C	03	73.0455	67.2856	290.098	3.51647	21.126	64.5744	5.06037	9.37268	3.63804	1.96096	15.9608	13.8683	392.851	35.0467	30.1626	50.7995	15.8267	0.444825	22.3273
357	31_A_6	AIM19	YIL087C	03	63.144	48.3205	229.214	3.24025	21.5874	59.0451	4.46787	7.95517	2.98904	1.63475	12.5827	10.1384	299.74	50.3932	23.6228	42.8461	14.9646	0.466969	16.8754
358	31_G_11	ULI1	YFR026C	03	85.9176	69.8373	298.709	4.13332	34.98	69.6676	5.58581	11.3596	3.02501	1.83799	15.2808	13.0267	351.482	65.809	37.0728	59.0744	20.833	0.553308	30.789
359	16_E_6	VAC17	YCL063W	03	87.2162	70.8361	316.908	3.43555	21.0619	63.1853	4.9835	9.49762	2.87806	2.04659	14.7555	14.5865	402.232	46.494	30.7038	52.3621	17.6481	0.438406	22.8097
360	QC_016			03	65.0184	50.2106	233.551	3.04179	21.2863	61.4721	4.34003	9.12883	2.97354	1.48521	12.7593	11.6169	317.816	45.3303	26.1704	41.421	14.8265	0.420832	18.8837
361	16_A_7	MNL1	YHR204W	03	62.202	53.6659	228.431	3.27766	23.1146	65.8862	4.62542	9.05065	3.02381	1.66844	13.6772	11.264	325.113	55.6187	26.9831	48.0477	15.2179	0.411576	16.24
362	16_G_2	PET18	YCR020C	03	71.3322	62.9605	294.509	3.1634	18.8267	64.6201	4.79549	8.58084	2.92101	1.7326	14.8722	13.1678	393.029	32.4124	30.0546	53.8881	15.7425	0.472941	19.9909
363	31_E_7	FMP32	YFL046W	03	97.8725	79.751	369.125	4.20219	33.0155	84.2942	6.22496	10.6597	3.61086	2.51649	20.6922	17.2819	469.606	52.0639	42.7676	72.2783	22.2857	0.536831	21.7522
364	16_H_4	SLX4	YLR135W	03	88.2391	66.8712	304.809	4.14845	28.4983	73.2914	5.68687	8.84303	3.52138	2.20504	16.0843	13.9856	378.321	54.1295	33.5533	58.4404	19.8337	0.604602	27.7606
365	31_B_1	YIA6	YIL006W	03	72.9865	50.8385	201.676	3.02963	18.9005	49.1638	4.15286	6.67987	2.42775	1.34977	11.2272	9.34846	259.151	33.7609	19.0036	40.5336	15.998	0.364237	20.3109
366	16_C_10	MXR2	YCL033C	03	75.9261	59.7737	233.746	2.79213	26.2431	66.6923	4.6718	10.3934	2.05511	1.42169	14.3856	12.6641	334.422	74.6706	28.5075	53.0525	15.3845	0.393426	17.74
367	16_F_5	SAT4	YCR008W	03	93.3509	76.1067	300.811	4.55968	23.4656	78.0052	5.02162	9.57159	2.73438	1.76454	16.5945	14.511	340.751	59.0794	28.5986	56.852	18.7215	0.529426	35.1448
368	31_E_6	OTU1	YFL044C	03	69.8896	62.1481	290.796	2.74998	20.34	67.6974	4.28544	8.83803	2.43403	2.01457	16.589	13.7814	409.295	36.9741	32.4845	53.3696	16.0781	0.349963	15.6962
369	31_H_6	SAY1	YGR263C	03	78.7272	64.916	305.994	4.00578	23.4327	64.7735	5.4943	8.2603	4.06484	1.93373	15.5295	13.7028	385.073	33.6219	32.8378	55.9733	17.8974	0.614906	24.0074
370	16_D_4		YCL042W	03	70.2128	59.8525	285.842	3.29692	20.442	65.6398	4.78082	8.22265	3.34436	2.04392	13.9246	14.4941	389.55	33.3282	28.4957	51.8633	16.1807	0.449192	20.2364
371	31_H_9		YGR269W	03	75.9536	61.7832	279.194	2.79731	22.8651	57.9226	4.1928	7.56421	2.65103	1.53604	15.249	13.3454	349.427	24.4236	29.355	50.324	14.9874	0.356007	15.4271
372	31_C_5	MAM33	YIL070C	03	61.744	51.808	237.162	3.21464	19.2665	62.6785	4.28831	7.34696	3.11072	1.87463	13.6631	12.1981	339.342	34.0944	25.5667	45.5665	14.5403	0.428822	14.9322
373	31_D_5	BST1	YFL025C	03	50.0841	41.9602	237.211	2.32027	15.5895	47.0196	3.05682	6.94435	2.2857	1.13267	11.6097	10.3924	283.009	34.471	18.5188	31.5985	11.2961	0.341952	12.7237
374	31_B_11		YIL054W	03	87.2287	77.4495	328.846	3.73487	21.7785	78.9551	6.04536	13.4239	3.92907	2.31764	20.4566	17.0209	485.401	49.6564	35.879	64.8905	20.0391	0.48148	27.8399
375	16_E_8	CHA1	YCL064C	03	76.1178	66.7698	303.221	3.70562	22.1828	77.2928	4.53031	9.61182	3.43408	1.9115	17.2176	15.2606	373.881	40.1401	34.5677	55.4974	17.7486	0.481605	20.0817
376	31_C_6	PCI8	YIL071C	03	86.2198	64.7145	332.226	3.6792	24.4339	78.7891	5.26271	9.53566	3.34776	2.02226	17.8481	15.4946	446.89	35.2028	35.5472	60.098	18.8224	0.47285	21.0411
377	16_C_1		YCL023C	03	31.8038	28.6064	135.027	1.65856	10.5737	30.0228	2.38788	5.24426	1.65477	0.817284	6.29688	7.15558	183.013	18.8042	14.7522	23.7842	7.58113	0.17407	6.88025
378	16_B_7	SGF29	YCL010C	03	41.1562	24.9436	123.995	1.42653	13.5565	32.2865	2.10958	6.56691	1.21656	0.61167	6.91649	6.20964	177.915	26.9434	13.9694	22.9022	6.85547	0.179482	8.04183
379	31_H_3		YGR259C	03	87.7589	77.3438	330.235	3.85205	22.5865	71.1997	5.69617	9.51353	3.67222	2.10549	17.7427	15.6459	445.748	33.0033	35.2588	60.3772	19.0522	0.4487	24.961
380	16_B_5	STP22	YCL008C	03	53.1114	43.7241	205.372	2.56503	15.269	32.7128	3.49569	4.80933	2.43248	1.3266	10.8648	10.8769	293.069	24.5097	23.2194	39.3974	13.6503	0.273153	14.0237
381	31_C_3		YIL067C	03	80.8881	73.393	323.933	3.75524	22.7997	77.0572	5.31505	10.1466	3.77091	2.13745	17.9925	15.2885	443.536	33.8431	34.33	56.3138	18.1325	0.494715	24.0682
382	16_G_6		YCR023C	03	80.3937	72.7109	331.557	3.57452	22.132	78.2505	5.33305	9.91613	3.37613	2.18296	18.1603	15.442	450.538	38.8178	34.9659	60.4626	18.2136	0.510573	21.5119
383	QC_017			03	63.9016	49.2059	228.456	3.02577	19.4202	59.3036	4.3051	8.62041	2.83856	1.24319	13.8084	11.4874	310.55	43.0873	23.8547	40.2256	14.412	0.369624	17.6544
384	31_D_1		YFL015C	03	57.5088	48.4201	223.337	2.9947	17.094	49.3648	3.96273	6.40132	2.87913	1.37151	11.1687	10.2012	307.127	23.198	22.1104	37.8266	12.5965	0.35982	17.8805
385	16_G_12	ACE2	YLR131C	03	78.8213	71.9872	293.644	3.86219	21.4934	57.5588	5.51922	8.94487	3.86074	1.66471	15.0805	14.5603	394.003	34.4604	32.8092	55.5955	17.6288	0.499802	23.4488
386	16_F_8	ADP1	YCR011C	03	89.1711	70.6432	308.758	3.82375	27.9666	78.665	5.74959	8.90993	3.35196	2.26722	17.8882	15.8834	431.411	53.6242	35.371	62.0461	20.714	0.488962	22.2182
387	31_D_9	AGX1	YFL030W	03	65.713	55.2148	261.466	3.15705	19.3094	61.2073	4.43219	7.2536	3.18303	1.59973	14.5767	12.2335	374.176	30.6814	28.0263	46.5284	15.121	0.443297	17.7172
388	31_G_10	LSB3	YFR024C-A	03	66.9441	57.5582	255.283	3.50476	20.6332	60.1868	4.63832	7.90059	3.31215	1.85495	14.191	11.89	353.256	36.0143	25.886	47.1441	15.7965	0.464608	21.2177
389	16_E_10		YCR001W	03	82.0383	73.3239	281.779	3.52403	22.827	86.5545	5.11598	12.1618	2.95522	1.95735	17.3321	13.6451	433.292	56.2142	34.82	58.8611	18.0638	0.435012	24.591
390	16_F_12	CWH43	YCR017C	03	74.827	65.7776	278.748	3.55304	19.9191	56.9844	5.324	7.81968	3.76353	1.87847	14.5693	14.0596	408.142	32.1531	30.5659	51.5449	17.0038	0.435145	22.3352
391	31_B_10	RPL34B	YIL052C	03	115.856	60.7535	240.954	3.83707	34.0345	84.6147	6.32893	6.93683	3.48063	1.62274	17.1739	9.32614	413.502	104.355	23.1858	58.9967	16.7409	0.498662	34.0948
392	16_D_7		YCL046W	03	57.6828	61.5685	265.118	3.04602	17.2827	55.809	4.15339	8.43926	3.06136	1.35212	13.2166	12.6604	321.747	35.5902	23.4856	43.3772	14.044	0.424846	21.0122
393	31_C_8	SER33	YIL074C	03	74.4995	65.1109	299.46	3.07065	19.7797	78.2722	4.62171	12.0444	2.85343	1.46141	16.3267	13.2339	413.204	44.537	31.4066	53.3181	16.0881	0.449536	21.602
394	31_H_10	YTA7	YGR270W	03	58.6474	56.5381	259.988	3.77259	21.457	70.538	4.9042	9.06361	3.14859	1.65557	15.2226	10.672	368.308	46.8054	29.0566	52.0758	15.3069	0.522899	34.7011
395	31_B_4	FAA3	YIL009W	03	74.8843	67.6936	272.264	3.0191	20.0069	76.5502	4.78079	9.61563	2.65594	1.82402	16.9695	13.9997	407.6	42.8741	31.6135	50.2354	17.4516	0.396384	15.7471
396	31_H_4	TNA1	YGR260W	03	80.6236	70.5562	308.191	3.88002	23.0109	74.3507	5.52391	9.46223	3.62655	2.17593	16.3976	14.7071	408.495	37.2908	34.3181	58.4391	18.401	0.502529	23.2437
397	31_H_12	SCW4	YGR279C	03	70.6882	72.3439	320.89	3.78144	22.4723	51.6675	5.04275	8.81714	3.76932	1.96117	15.8271	13.3258	373.004	29.2432	29.3076	54.573	16.1721	0.472268	26.2301
398	31_G_5		YFR018C	03	65.1307	58.2863	264.256	2.55877	18.5336	66.0623	3.85651	7.63089	2.32311	1.34915	14.1751	12.6399	374.627	29.3426	27.0916	46.5559	14.1619	0.297841	13.4071
399	16_D_11	APA1	YCL050C	03	86.7982	71.8572	298.926	4.59501	28.8875	77.0893	6.09869	10.2148	3.96813	2.10351	17.9378	15.1824	387.313	65.1592	35.1759	60.7079	20.6098	0.613256	30.6082
400	16_D_5	MGR1	YCL044C	03	84.0527	73.5336	306.489	4.35125	26.3737	78.82	5.64001	9.58506	3.70427	2.24941	17.2498	14.5486	387.504	65.1072	34.8046	58.5852	17.5778	0.512	25.071
401	16_G_9		YLR126C	03	91.0772	80.9452	340.458	4.33077	25.6892	77.5646	6.31239	10.5282	4.3551	2.35674	18.9359	16.9494	460.474	40.425	36.7948	64.9175	20.4065	0.581427	27.3495
402	31_G_4	IGD1	YFR017C	03	65.6255	65.5722	263.292	3.14668	16.8148	66.7596	4.54401	10.4651	2.93924	1.74102	14.8347	13.1416	381.093	36.7681	26.8184	48.6384	15.2871	0.432572	22.7609
403	16_C_6	RNQ1	YCL028W	03	99.2584	84.4748	371.358	4.87543	29.2504	93.0795	7.02669	10.6719	4.86562	2.82348	21.8085	19.015	486.393	41.9346	41.6138	73.9542	23.5339	0.627527	29.6943
404	16_D_6	EMC1	YCL045C	03	75.2684	73.792	325.023	3.6952	22.5048	71.6032	5.00718	9.70628	3.56714	2.02588	16.9424	15.231	387.173	36.8155	30.8181	53.4248	17.5986	0.506993	25.7219
405	16_H_10	DPH6	YLR143W	03	68.4048	61.2951	248.963	2.96504	17.7126	60.9817	4.54623	8.73884	2.67952	1.49773	12.9046	11.4519	336.362	33.6953	26.0759	45.6785	15.5036	0.359304	17.4045
406	QC_018			03	62.0855	48.9828	220.033	3.05631	19.6675	57.5478	4.1714	8.66066	2.79228	1.32289	12.4492	11.436	300.22	40.7134	24.54	40.3834	14.3754	0.402258	17.897
407	16_C_12	GFD2	YCL036W	03	85.6392	73.6327	293.116	4.41872	30.2731	68.5404	5.60239	8.88444	3.25785	1.65304	15.5276	13.8706	361.177	66.0787	33.8895	56.9338	19.5017	0.499766	28.4014
408	16_E_2	PEX34	YCL056C	03	55.9474	47.81	220.898	3.34159	21.3479	55.8883	4.24952	8.01742	2.61666	1.48612	11.4866	10.7862	268.512	49.8045	23.747	42.54	14.4786	0.362525	20.3989
409	16_F_3		YCR006C	03	75.4464	109.889	206.824	4.03932	22.7271	57.4442	5.94907	7.24637	3.69267	2.02501	12.582	12.5634	280.791	43.6968	30.0365	66.3234	20.3312	0.502349	26.1042
410	16_H_12	SDD2	YMR074C	03	77.476	76.4016	333.711	3.8172	23.4945	61.3134	5.16356	9.96056	3.41346	1.70355	16.7488	16.3887	385.023	29.7042	34.9502	55.9919	17.8974	0.421974	22.2765
411	31_A_4	SDS3	YIL084C	03	57.1642	51.4652	199.84	2.76046	14.0076	62.1622	4.37998	9.38576	2.82352	1.54808	13.852	10.4525	311.547	42.6135	21.2633	42.0423	14.8198	0.36457	16.093
412	31_A_10	PRK1	YIL095W	03	74.1873	61.2618	263.24	3.64392	23.2622	65.9796	4.77838	7.75487	3.20815	1.69866	14.5508	11.9093	325.931	44.11	27.43	47.6212	17.3878	0.409689	20.4584
413	31_D_7	GYP8	YFL027C	03	61.7424	58.1283	243.284	3.07719	17.6539	59.2494	4.35091	8.46534	3.0561	1.61349	13.6673	12.3389	337.156	33.5028	24.7326	47.0585	14.4041	0.390834	19.3692
414	31_G_8	ROG3	YFR022W	03	84.0366	75.0368	317.532	3.70384	21.5599	64.1796	5.531	9.98043	3.71885	2.22917	17.7109	15.7183	410.696	32.0448	33.1808	58.8984	18.164	0.45814	24.9632
415	16_E_1	KAR4	YCL055W	03	67.4198	60.6922	242.818	3.66562	20.8495	56.517	4.53466	8.60861	2.61364	1.41435	13.464	12.1287	302.952	36.3848	27.1678	48.1336	15.7405	0.431741	30.8545
416	16_A_5		YHR202W	03	68.9468	57.7449	235.402	3.45516	27.1135	68.6166	5.059	8.48005	2.94289	1.70107	13.7102	11.4569	313.416	59.5077	28.1	48.6804	17.0101	0.433245	18.3832
417	31_F_10	GCN20	YFR009W	03	62.5174	49.1703	233.727	2.49801	18.5307	46.3625	4.04289	7.48244	2.56016	1.65573	13.5999	10.7467	306.425	22.0733	25.6572	42.004	13.6515	0.335561	17.8518
418	31_B_12		YIL055C	03	86.9886	74.2601	282.104	3.96439	24.8608	60.8192	6.23214	9.84099	4.23441	2.11459	18.1184	12.8863	426.122	35.3052	36.0543	60.7678	17.8053	0.496324	33.6067
419	31_A_7	AVT7	YIL088C	03	45.9909	56.171	242.33	4.11772	19.7162	66.6309	6.19056	8.91509	3.83618	2.10158	15.1757	10.3784	374.935	60.3151	24.7797	48.5209	16.8454	0.509012	29.5126
420	31_H_5	APL6	YGR261C	03	57.3301	53.8431	285.192	3.17379	14.7846	41.4226	4.04875	6.27839	3.50379	1.54806	12.2037	12.233	311.382	18.4363	25.5615	40.9915	12.665	0.563846	29.9572
421	31_E_1	RPL22B	YFL034C-A	03	65.5494	53.9827	252.448	3.32242	16.2838	53.7423	4.77625	6.78842	3.25911	1.75353	12.6636	11.2257	345.518	22.9596	26.8907	45.855	14.1122	0.430562	24.6792
422	16_D_12	LRE1	YCL051W	03	87.3996	68.3116	284.138	4.21441	20.3191	62.3137	6.06913	8.32548	4.37398	2.05957	17.0876	13.9817	447.7	29.9794	34.7116	57.469	17.9921	0.528277	30.9831
423	16_F_2	CIT2	YCR005C	03	68.9704	97.5998	189.773	3.36299	19.4549	53.8903	5.07811	6.27685	2.92356	1.88484	10.9134	10.4892	256.825	41.077	25.4977	55.9284	17.1882	0.352594	22.022
424	31_F_2	DAK2	YFL053W	03	77.7041	72.5508	322.891	3.75001	21.0879	70.2877	5.30424	8.47786	3.72937	2.11023	15.8263	14.4232	431.838	29.3459	33.0792	55.1797	17.1874	0.469761	25.7041
425	31_H_7		YGR266W	03	76.2098	67.2025	310.001	3.27547	24.1744	65.0338	5.01082	8.37536	3.0902	2.06979	16.0057	14.2228	394.857	31.4101	33.3093	55.4497	16.976	0.33778	22.8471
426	QC_019			03	62.1152	50.9679	226.378	3.12672	20.7242	59.8497	4.43561	9.02223	2.90845	1.38694	13.0771	11.475	308.036	42.5297	25.4524	40.015	14.4162	0.393717	22.1778
427	16_B_1		YCL002C	03	48.5761	43.8102	186.972	3.3327	14.8638	41.8522	3.99866	6.73066	2.88316	1.23176	9.70836	9.02787	234.574	27.925	18.7045	34.9283	11.8728	0.393776	26.2114
428	31_E_11	ALR2	YFL050C	03	69.0827	62.8323	279.125	3.25312	19.4704	58.7257	4.70335	8.63328	3.22363	1.57477	14.7274	12.7901	376.322	29.217	29.8985	49.3445	15.2039	0.458133	26.8037
429	31_D_8	CAF16	YFL028C	03	79.7564	67.8741	300.183	3.19184	26.1897	80.1856	4.95188	10.7356	2.7889	1.65496	17.5212	14.6827	413.126	43.0872	33.0419	58.8403	17.8655	0.356022	21.3347
430	31_E_10	SWP82	YFL049W	03	67.7385	56.4263	262.564	3.27436	20.1157	55.0108	4.57495	7.17757	3.21446	1.93763	14.891	12.6156	351.85	25.508	30.2187	45.7679	15.1481	0.420743	21.4849
431	31_B_7	NOT3	YIL038C	03	96.0876	70.8419	272.806	3.96636	26.1763	76.5957	5.15423	9.35291	2.861	1.95333	16.841	13.1404	353.196	51.9913	28.6929	55.6468	18.5514	0.428105	26.5208
432	31_F_1	ZNF1	YFL052W	03	70.2166	61.6643	265.195	3.79753	19.4117	61.067	4.99851	7.46766	3.40647	1.84998	13.4672	12.1344	378.416	27.5272	30.7184	50.3851	16.3135	0.476391	24.7195
433	16_D_9	SPS22	YCL048W	03	94.3322	81.9055	346.352	4.06336	24.5923	86.4808	6.06257	11.4304	3.94016	2.22211	19.7767	17.5395	464.556	45.0234	39.9861	68.5022	20.4738	0.505231	28.1638
434	16_E_4	MRC1	YCL061C	03	39.9963	34.5968	157.811	2.29949	13.6219	36.0859	2.88537	6.54514	1.43106	0.744633	9.10434	5.90646	186.333	61.0002	14.4597	27.7433	8.9298	0.264302	21.5601
435	31_F_9	FAR7	YFR008W	03	55.2388	46.6217	235.666	2.46654	14.3572	50.4935	3.38271	6.04553	2.40171	1.50879	12.4325	11.1498	323.364	28.9184	21.9393	37.6809	12.6293	0.337335	13.1799
436	16_C_11	LSB5	YCL034W	03	80.0973	69.3774	259.38	3.59719	20.7066	67.4336	5.54496	8.03602	3.27161	1.7596	17.7468	13.9157	387.392	38.1077	34.3823	57.4097	17.5047	0.414382	24.5176
437	31_D_6	STE2	YFL026W	03	90.8998	74.9519	331.244	3.81607	23.7755	77.0353	5.56636	9.25468	3.4595	2.30646	19.1121	15.8912	437.826	40.7256	36.7089	63.7853	20.411	0.436541	22.1279
438	16_A_11		YHR210C	03	91.6111	79.1648	341.912	3.89232	24.4557	73.1599	6.18019	10.8815	3.64527	1.92134	19.0629	14.8612	509.49	46.5015	38.3098	64.6302	19.573	0.513119	33.6304
439	16_F_1	YCP4	YCR004C	03	83.6276	77.8349	399.788	4.12143	26.8244	68.3682	6.28075	10.8693	3.85721	2.2142	18.331	16.3467	521.074	29.2661	42.836	67.7104	19.4967	0.481567	37.3493
440	31_E_4	FET5	YFL041W	03	77.8005	62.6524	290.986	3.02237	26.7654	60.3585	5.04834	7.76234	2.27403	1.92993	15.5108	14.0718	396.237	53.8067	32.5629	54.6687	17.5431	0.37407	19.1041
441	31_E_9	EMP47	YFL048C	03	66.3539	55.0593	274.474	2.89203	15.1371	56.1687	4.17828	6.96207	2.86111	1.80838	14.7586	12.26	407.017	26.5761	28.444	45.5865	14.6248	0.405016	18.568
442	16_G_3	MAK31	YCR020C-A	03	60.2285	43.0001	201.345	3.12885	22.3649	43.8361	4.158	6.17889	2.70959	1.41817	10.8627	9.87689	266.454	38.3074	21.3483	40.1719	12.7136	0.359667	18.9402
443	16_C_7	BIK1	YCL029C	03	68.9988	57.388	274.534	2.98965	17.9818	71.0099	4.46008	8.63269	2.93425	2.06814	15.5923	13.3563	418.764	38.6115	29.511	49.2548	15.6135	0.378162	20.0717
444	31_F_8	YFH7	YFR007W	03	100.685	77.0092	370.454	4.25479	30.6449	81.8772	6.36288	10.4164	3.90169	2.35147	20.6308	16.9818	517.635	43.0113	42.0369	73.6368	21.6083	0.517707	28.718
445	16_H_5	TIS11	YLR136C	03	76.7195	67.1206	325.689	3.65494	25.3313	71.2205	5.21067	9.57209	3.37759	2.04894	16.6958	14.0245	439.506	36.3447	32.5904	58.8926	17.9114	0.423473	24.4558
446	16_D_1	SRO9	YCL037C	03	68.4545	54.4784	267.915	3.57861	20.6753	55.075	4.89456	8.57369	2.89316	1.43067	14.8028	12.5364	390.345	23.5532	31.6099	55.5743	15.6563	0.408649	29.4615
447	31_A_12	FYV10	YIL097W	03	110.287	92.191	377.856	4.70832	38.8332	74.4877	8.02153	15.5853	5.15223	2.14645	23.517	18.295	533.111	52.5914	50.706	86.9581	25.2698	0.590058	54.0933
448	31_A_11	BMT5	YIL096C	03	80.0625	67.7774	302.535	4.30171	26.6567	67.2366	5.98407	10.3859	4.33676	1.79695	16.8357	14.6714	426.837	39.5675	32.5391	60.668	18.5394	0.539954	37.9373
449	QC_020			03	59.406	49.5181	218.096	3.01081	21.2093	55.8944	4.03708	8.52785	2.68733	1.19904	12.101	11.3735	298.105	40.4544	23.1285	39.9903	13.877	0.336949	18.2352
450	31_C_9		YIL089W	03	65.0322	57.024	253.807	3.77576	25.4742	63.5651	4.68377	7.83742	3.25549	1.80862	14.6385	10.6616	333.76	52.2118	26.4287	47.9121	16.304	0.440082	23.8615
451	31_H_11	RTT102	YGR275W	03	86.4023	79.7381	359.037	4.73872	37.9249	65.6274	6.24622	10.9395	3.91298	2.09418	18.4506	16.9922	431.023	52.0319	40.6492	76.0645	21.7474	0.544093	40.1799
452	31_H_1	GND2	YGR256W	03	57.151	58.0297	243.129	3.00609	17.7296	41.7937	3.91867	6.79976	2.60544	1.17139	13.345	10.6558	319.471	18.8724	26.2968	45.5571	13.0181	0.28365	21.5628
453	16_G_4	HSP30	YCR021C	03	67.4247	57.5784	256.6	3.56281	23.6143	59.8643	4.47105	7.4559	2.74402	1.63149	13.9418	12.4174	344.226	41.6705	26.8368	52.0523	16.5408	0.389601	18.8991
454	16_H_7	NHA1	YLR138W	03	84.7439	78.6639	370.068	4.54639	26.4658	70.2676	5.65447	8.3945	4.00699	2.13499	18.2929	16.2462	446.328	28.8841	35.2892	61.9517	20.091	0.464359	26.2081
455	31_D_10	HAC1	YFL031W	03	52.2576	45.0479	221.572	2.63187	16.8974	50.6458	3.44942	7.43326	2.08267	1.28442	12.7097	9.45378	310.53	37.785	23.8175	37.4835	12.4992	0.293631	17.7211
456	16_A_8	SKN7	YHR206W	03	63.3567	50.9924	255.853	3.16616	23.0318	59.1974	4.54184	10.2713	2.94157	1.25294	14.8209	12.6766	315.97	33.4063	27.2624	50.2764	15.0702	0.37401	21.4648
457	16_D_3	GLK1	YCL040W	03	57.7472	52.2853	240.557	2.84748	15.565	49.1627	3.71565	7.15886	2.29001	1.29305	13.5281	12.1648	318.148	24.1938	23.0455	43.3521	13.2475	0.324441	14.8019
458	16_F_6	RVS161	YCR009C	03	79.2023	49.5968	212.322	4.01014	39.7597	53.6539	5.05807	10.8568	1.87492	1.23093	12.5687	11.4797	247.857	67.3381	31.7037	51.1686	20.6621	0.415766	28.3146
459	31_B_5	DOT5	YIL010W	03	52.521	47.1204	218.957	2.50847	13.9699	50.6989	3.46996	6.24293	2.30364	1.32389	12.571	10.8574	319.528	28.7612	21.5347	38.6333	12.6584	0.280613	13.0367
460	16_H_9	PUT1	YLR142W	03	113.458	86.8592	370.749	4.60355	36.6742	75.2044	6.71062	10.5774	3.31446	2.15654	20.0494	17.8385	450.173	53.0614	43.1527	79.4186	24.4994	0.4678	25.9413
461	31_G_3		YFR016C	03	70.9412	65.661	286.744	3.11407	20.419	61.7463	4.583	9.96901	2.79128	1.44113	16.7616	13.9745	393.594	30.9592	29.6458	52.8234	16.0793	0.439842	19.0442
462	31_B_9	SYG1	YIL047C	03	82.7137	73.1014	301.138	4.24043	21.3515	73.5473	5.72903	10.7517	4.05331	1.97812	17.6843	15.0061	421.658	46.1192	33.4564	59.9693	18.8368	0.556322	29.2773
463	31_B_2	NAS2	YIL007C	03	40.96	31.018	125.925	1.95668	13.1992	35.224	2.5153	5.27589	1.49981	0.6944	8.52167	6.48568	175.604	29.6119	13.3835	26.0181	8.91157	0.219749	7.82728
464	31_A_3	AIR1	YIL079C	03	60.5432	50.6326	199.704	3.10061	16.8783	60.7993	4.26819	7.50348	3.02812	1.36695	13.3628	9.93954	301.99	41.3303	24.2204	42.6422	13.8258	0.349781	14.8294
465	16_G_11	ZRT2	YLR130C	03	101.811	83.8293	324.219	4.34445	24.9825	70.2352	6.46239	7.7646	3.99209	2.56498	21.5831	16.9276	460.567	27.9374	42.0428	69.1661	21.2904	0.509252	25.1206
466	16_H_11	ACF2	YLR144C	03	79.5321	71.4244	330.08	3.79507	28.2066	65.7115	5.49557	9.15851	3.41058	1.90103	16.4722	15.853	395.695	33.9308	34.1193	61.6839	18.7721	0.460173	22.0049
467	31_F_7		YFR006W	03	73.6392	66.0568	286.227	3.5821	20.6361	60.1916	4.93564	8.43479	3.56624	1.86579	15.1406	13.7224	368.338	30.6874	29.2723	56.1932	16.8394	0.438977	19.3339
468	31_G_12	RPL2A	YFR031C-A	03	73.7159	64.1943	273.065	3.00193	20.869	46.6904	4.77936	9.55879	2.72151	1.44293	16.0654	11.9965	332.067	25.7167	32.6506	60.2798	16.5352	0.381506	26.1642
469	16_A_10	CRG1	YHR209W	03	100.794	88.8973	324.865	3.94911	27.8186	73.0235	5.81157	12.1871	3.05912	1.76579	19.9094	16.2039	453.898	50.4707	36.5495	72.2023	19.7451	0.52416	31.5158
470	31_D_2	PAU5	YFL020C	03	44.3926	37.7453	168.889	2.18608	11.5264	41.589	3.17324	6.03381	2.20255	1.13207	10.1568	8.63766	257.093	18.2212	19.7241	32.147	10.3459	0.261242	10.9707
471	QC_021			03	59.472	46.3839	213.07	3.03012	20.7758	55.4396	3.92394	8.22855	2.69378	1.17813	12.6211	11.1345	287.755	37.8154	23.1579	39.2127	13.7396	0.354247	18.5974
472	16_D_2	GID7	YCL039W	03	49.4128	41.2001	207.54	2.68847	16.712	45.8034	3.45003	6.68864	2.44009	1.22615	10.7215	10.438	277.16	23.8694	22.8546	36.5977	11.7419	0.320855	13.5193
473	16_A_9	SET5	YHR207C	03	112.066	97.4638	359.3	4.29072	31.6446	83.2497	6.89374	13.4285	3.90862	2.38303	23.6043	18.1785	510.721	56.6941	48.0921	83.1762	22.4036	0.657663	33.783
474	31_D_11		YFL032W	03	53.5112	41.5486	197.995	2.63686	16.7909	46.5636	3.68232	8.00893	2.1916	1.15794	11.353	8.60686	278.175	39.2392	20.6766	36.4978	12.137	0.383222	20.1321
475	16_A_2	AIM18	YHR198C	03	70.9002	60.5295	255.087	3.94585	21.3249	53.133	4.81591	8.07101	3.24839	1.57156	13.2573	11.824	280.47	33.8957	25.7995	48.0799	15.4286	0.474746	29.8443
476	16_G_8	LEU3	YLR451W	03	105.741	61.4716	204.899	3.00499	12.0499	50.7106	3.26768	9.8991	1.73617	0.79105	13.7825	6.07372	180.932	88.0192	12.9513	42.1309	6.61183	0.512451	42.6995
477	16_E_11	CDC10	YCR002C	03	80.9722	52.7797	261.311	4.11591	22.3896	42.6106	6.05625	6.22063	4.42745	1.55816	13.9586	14.7383	389.556	28.3463	31.6534	54.5616	17.3717	0.585209	26.582
478	16_H_1	CKI1	YLR133W	03	69.5581	67.5866	283.712	3.50348	20.2129	46.1065	4.94276	8.5048	3.09115	1.40429	13.7561	12.4972	337.841	27.7277	29.8827	52.553	15.2048	0.468015	30.4859
479	31_D_4	BUD27	YFL023W	03	41.166	46.2835	199.508	2.93987	12.4313	59.6702	3.76469	9.54001	2.55749	0.797032	11.8934	3.79485	221.809	84.874	17.2145	33.0227	11.3697	0.388161	31.171
480	16_E_7	VAC17	YCL063W	03	110.139	84.1297	350.069	4.63201	27.8388	73.192	6.32028	9.78867	4.052	2.27754	17.3962	16.7274	448.085	62.3388	36.6892	64.9252	22.3845	0.684113	33.6871
481	16_C_2	KCC4	YCL024W	03	79.6123	66.2659	310.807	5.01172	28.2723	65.436	6.30719	9.1337	4.33866	2.1605	15.421	14.9876	365.364	45.3008	33.5751	60.3412	19.0129	0.563639	33.8925
482	31_H_8	HUA1	YGR268C	03	114.353	89.8164	416.488	5.05108	30.9458	70.0172	7.31429	10.8291	4.64559	2.84596	24.1147	20.1271	528.413	27.3652	46.9551	82.7583	24.3823	0.644616	43.2861
483	31_A_9	RSM25	YIL093C	03	54.5741	40.9105	184.065	2.61661	16.6632	53.6972	4.05364	6.35128	2.82866	1.27404	11.6394	8.89984	301.164	41.3703	20.0674	39.7357	12.7246	0.35366	13.5669
484	31_C_1		YIL059C	03	41.2913	31.6073	159.663	2.14873	10.8437	35.1529	3.06807	4.96691	2.23402	1.02226	8.56357	7.46403	229.173	19.7211	15.9124	27.2557	9.37542	0.30762	11.1118
485	31_G_2	GSY1	YFR015C	03	68.724	59.6485	286.354	2.85856	21.9284	63.5422	4.3587	8.22609	2.47098	1.57617	14.3285	13.2622	391.234	28.8613	28.202	52.2109	15.2725	0.399975	15.8315
486	31_B_8	PKP1	YIL042C	03	79.2883	62.4475	249.811	3.73603	22.5433	70.3058	4.53051	9.89539	2.84749	1.63366	14.9787	12.2701	347.766	51.7708	26.3503	50.612	14.9908	0.435003	25.2341
487	16_C_5	FUS1	YCL027W	03	70.6241	51.1427	243.135	3.51149	27.6328	55.3516	4.4782	8.26278	2.46804	1.2816	12.6771	11.4966	284.985	55.0045	26.9364	46.1078	16.9916	0.407265	19.9052
488	31_A_5		YIL086C	03	69.2373	53.2363	234.255	3.32793	18.6879	59.5828	4.36421	7.46338	2.92856	1.2327	13.7843	10.3733	323.498	41.6233	21.6634	43.1533	14.0114	0.407653	18.4552
489	31_G_1	CMK1	YFR014C	03	67.1042	60.4218	266.513	2.6095	16.3063	52.6389	4.18158	7.0781	1.83839	1.23924	12.6954	10.0425	364.304	29.2476	24.6128	46.0262	13.6637	0.355563	15.059
490	31_E_3		YFL040W	03	61.7877	56.5677	266.283	2.76273	16.8806	54.2011	4.01241	7.8795	2.55271	1.51211	13.9824	12.568	368.331	29.1418	24.1816	46.8707	13.9804	0.397267	15.4788
491	16_B_8	GBP2	YCL011C	03	71.6677	53.0752	246.021	3.58165	20.163	74.5408	5.33583	9.54452	3.2415	1.8952	16.9657	14.5283	402.696	47.4438	29.7722	61.5873	17.277	0.454028	19.9231
492	16_G_1	MAK32	YCR019W	03	91.4722	78.8246	349.073	5.01922	34.8753	66.0683	6.33783	11.1355	3.33812	2.11471	17.6476	16.0621	415.879	54.016	40.2573	74.5745	21.7256	0.566639	36.5054
493	31_C_2		YIL060W	03	43.7087	36.6417	178.647	2.26265	13.447	40.5362	3.06146	5.81943	2.14582	0.989486	8.8677	8.4547	250.257	25.8341	17.1805	30.1269	10.2566	0.304849	11.0735
494	31_D_12		YFL034W	03	76.1846	57.3735	285.362	5.21566	30.3519	63.5545	5.83303	10.272	3.86702	1.78539	15.2391	12.6919	322.76	53.8848	33.3115	57.1202	19.5022	0.566948	38.863
495	QC_022			03	59.7705	45.7562	219.579	2.97818	21.7161	55.6375	4.02355	8.01689	2.65986	1.30375	12.5406	11.304	296.906	38.7088	21.5903	39.4841	13.945	0.438108	15.6719
496	16_H_6	RKM5	YLR137W	03	94.5555	85.4322	367.118	5.11112	31.4275	80.0359	6.49267	10.1539	4.29001	2.33518	19.5005	17.0243	450.07	45.5448	38.3264	72.9354	22.7506	0.654828	29.0159
497	16_H_3	PDC5	YLR134W	03	76.6183	67.3018	290.692	3.99424	20.8389	64.7882	5.34849	8.33016	3.71207	1.91053	16.174	14.3151	421.914	28.8128	30.9495	56.2248	17.6082	0.538777	21.2237
498	31_G_6		YFR020W	03	77.5133	63.4006	286.357	3.54221	25.1754	71.6479	4.74608	9.22496	2.59987	1.82242	16.0947	13.3376	377.475	51.0188	31.9285	57.1657	17.9715	0.444233	19.0571
499	16_D_8	POF1	YCL047C	03	66.8371	52.838	256.217	3.38938	18.1053	66.3063	4.15961	8.29163	2.73914	1.50378	14.0518	12.6342	358.008	36.9325	24.0136	44.2856	15.1752	0.382608	21.2096
500	16_F_9	POL4	YCR014C	03	94.4731	84.1185	342.109	5.00059	34.0174	85.9223	6.57382	12.0111	3.97619	2.31268	21.0043	17.5172	454.26	67.4721	41.5491	73.7251	23.2558	0.678087	29.625
501	16_A_6	RPS4B	YHR203C	03	61.514	42.4318	182.244	3.16975	19.0818	57.2996	4.49103	8.46212	2.57857	0.885956	12.5452	7.81909	239.748	33.03	22.0651	39.7145	13.3103	0.374986	22.5902
502	31_E_5	LAM5	YFL042C	03	70.5218	59.7749	281.105	3.43105	20.8272	62.2373	4.5119	7.02376	3.02899	1.7768	16.4886	13.3886	365.051	28.0095	27.1317	52.4803	16.0225	0.464976	17.5392
503	31_F_4	AGP3	YFL055W	03	80.9134	70.8171	330.909	3.26113	20.4401	76.5446	4.82374	9.9493	2.77551	2.10638	17.7773	15.3113	452.562	34.5901	35.9803	59.1622	18.4135	0.437759	17.8974
504	16_C_3	AGP1	YCL025C	03	56.0619	45.5013	218.046	3.58655	21.1988	50.4182	4.29202	6.33273	3.04506	1.43929	11.2198	11.013	273.706	37.5544	21.3421	43.3713	14.2722	0.433514	14.1959
505	31_C_11	BLM10	YFL007W	03	67.1994	54.6792	256.207	2.71871	16.463	50.1358	3.90595	8.06322	2.385	1.36578	12.703	11.0597	347.333	20.8861	24.8729	45.3187	13.6577	0.353271	15.0531
506	16_E_5	MRC1	YCL061C	03	70.5262	67.1279	344.785	3.94176	17.1503	77.7661	4.64005	11.0731	2.795	1.16683	16.8425	14.4858	374.374	61.8876	26.1305	53.3417	15.6167	0.54812	34.6433
507	16_G_10	DCN1	YLR128W	03	82.9838	72.8589	283.533	3.45941	22.8584	81.2201	5.26959	10.493	3.04694	1.97632	18.6907	14.1744	478.386	37.7059	36.1612	67.5163	18.3657	0.463872	24.0182
508	16_B_11	BUD3	YCL014W	03	78.178	63.4046	269.227	3.45251	18.4426	70.5172	4.99659	9.92646	3.08546	1.6954	16.5688	13.058	416.302	36.76	29.2906	55.5511	15.9398	0.4209	24.8731
509	16_H_8	SLS1	YLR139C	03	64.1193	66.1154	201.891	2.64944	15.5978	35.8426	3.70297	3.9725	1.35315	1.19132	14.789	8.85676	256.683	13.4782	15.472	49.4991	15.8962	0.274076	25.9619
510	16_C_9	STE50	YCL032W	03	95.5096	88.1677	332.769	5.69369	33.4513	102.374	6.88046	13.3191	4.89963	2.37166	19.6387	16.8774	447.311	86.1024	40.3641	73.0955	22.5786	0.756412	38.5089
511	16_B_2	LDB16	YCL005W	03	67.0268	47.5466	198.201	2.95765	14.9098	38.127	4.38688	5.5287	2.68625	1.08154	11.5512	11.7838	303.804	18.164	23.693	47.5538	14.1358	0.336873	16.3022
512	31_G_7	ATG18	YFR021W	03	117.564	71.2197	280.24	5.59018	32.9329	91.1485	7.64437	9.54562	3.99126	2.57223	22.9904	15.92	574.553	50.0595	50.9057	91.6837	26.028	0.602758	29.897
513	31_F_11	UBP6	YFR010W	03	67.4433	56.9773	261.489	2.91112	17.7984	54.3987	4.04105	8.49923	2.67285	1.34003	14.6792	12.4698	364.658	25.3179	25.564	47.4838	14.4132	0.334041	17.1496
514	16_F_7	ADY2	YCR010C	03	82.6941	74.1829	316.743	4.0596	24.7776	76.5571	5.72588	9.39826	3.42851	2.15229	17.1259	16.3092	412.385	40.3285	33.7444	72.8979	19.4719	0.515373	21.8084
515	16_F_10	CTO1	YCR015C	03	76.472	70.2379	287.1	3.87873	21.3929	71.1224	5.20726	9.34547	3.59591	1.99953	16.288	15.019	408.11	37.4769	30.7994	59.3481	17.801	0.44486	21.4119
516	16_F_11		YCR016W	03	81.9871	60.1467	218.484	3.96652	20.6599	64.2539	4.72663	8.2389	3.14348	1.58787	12.0844	11.378	294.365	44.1963	21.8938	47.3368	15.5566	0.454003	26.2296
517	16_D_10		YCL049C	03	91.1271	73.5335	311.837	4.63075	23.6859	79.1557	6.39237	9.29194	4.48553	2.25645	20.0217	16.3857	449.057	39.0952	36.4873	67.3582	20.0474	0.565321	27.1176
518	23_F_9	UPC2	YDR213W	02	95.7073	73.0976	353.11	3.93147	29.7779	95.2729	6.05644	17.575	3.37905	2.07384	20.5259	17.1517	610.02	62.6747	44.23	63.6991	22.3162	0.56164	29.0967
519	01_F_11	DNM1	YLL001W	02	54.8256	52.3462	228.152	2.93259	17.1341	68.875	3.96858	11.6891	2.9875	1.48551	13.9509	11.6965	391.135	44.8042	26.9292	39.7287	13.0419	0.421335	22.2287
520	23_F_5	EBS1	YDR206W	02	71.2159	74.2832	324.355	3.32751	24.6664	89.3094	5.02557	13.7322	3.06044	1.37498	17.7176	15.5037	527.611	45.7371	38.5375	61.4144	18.3803	0.456201	25.0683
521	07_C_6		YOR314W	02	85.3297	73.4047	308.214	3.72794	37.9497	93.904	5.20999	14.296	3.44585	1.64102	17.787	15.9235	484.1	55.8241	39.1326	60.7991	19.785	0.445279	21.7138
522	07_A_8	ARF3	YOR094W	02	65.1648	54.3587	245.432	3.1578	17.5707	73.5574	4.37305	10.0587	2.82539	1.43528	14.4897	12.4005	438.341	42.7643	28.1151	43.4358	14.515	0.455863	19.463
523	07_E_7	MEK1	YOR351C	02	71.6942	60.5204	302.008	3.89902	22.3079	78.8087	5.23086	9.61465	3.75495	1.83333	15.4994	15.3463	485.119	37.8098	32.7905	50.1097	17.8349	0.485481	23.266
524	01_G_8	BPT1	YLL015W	02	61.1713	55.1187	260.911	3.34857	17.9207	73.2256	4.40426	10.3279	3.2893	1.42299	15.0636	12.3973	449.617	40.4392	29.2192	43.3969	15.1476	0.484068	20.0086
525	07_E_5	CIN1	YOR349W	02	81.9781	76.2307	336.17	3.53716	31.5581	101.111	5.36426	15.436	3.28741	2.06237	19.4401	17.3589	599.398	41.1227	40.1939	65.0255	20.2924	0.491337	18.8922
526	44_B_6		YGR050C	02	62.9611	47.758	203.03	3.29736	20.8556	67.6638	4.36734	10.8847	2.91481	1.34136	12.2885	10.4696	326.365	53.391	22.8822	39.623	14.5892	0.429146	20.5503
527	07_D_9		YOR338W	02	67.9337	55.947	252.074	3.39075	31.8895	76.1279	5.01748	12.8201	2.63721	1.47532	14.624	13.0032	424.278	62.8645	32.11	54.3412	17.9078	0.40456	20.916
528	23_H_12	YIP4	YGL198W	02	60.2155	53.8702	257.867	2.89688	17.3681	53.4444	4.18586	9.64427	2.61423	1.37263	13.8978	11.2882	414.536	27.3285	28.4792	42.5357	13.9635	0.386729	19.8996
529	01_D_1	ATS1	YAL020C	02	68.8458	54.1495	262.375	3.40485	18.8536	64.4888	4.54846	10.3566	3.31581	1.40557	14.9863	12.7794	400.174	34.8444	27.7297	44.1341	15.3015	0.470749	18.9245
530	23_C_1	KGD2	YDR148C	02	102.777	81.6002	370.646	5.05912	29.8626	70.8865	6.95262	11.8126	4.32564	2.25975	20.3456	18.1274	633.227	30.382	47.6977	75.3818	23.5826	0.740207	34.8146
531	23_B_9	MMS22	YLR320W	02	46.7146	44.7022	223.451	2.20711	16.9505	57.7573	3.60314	12.5975	1.6942	0.443584	12.4354	6.01059	305.172	36.1053	23.2076	34.6409	11.2365	0.321699	21.7019
532	44_H_10		YBR287W	02	59.7303	53.3433	225.066	2.32242	19.1513	69.7886	3.46412	13.1898	1.95859	0.980862	13.4478	11.888	376.32	41.0851	23.8719	40.3997	12.8011	0.301609	14.4082
533	07_H_9		YOL014W	02	59.826	55.258	234.46	2.92778	17.2152	57.4924	3.98513	9.49569	2.44991	1.24798	12.8041	11.8841	375.917	30.1604	26.0382	41.1687	13.963	0.427457	16.6428
534	44_G_3	YSR3	YKR053C	02	64.9591	54.7303	245.722	3.92763	18.6613	69.545	5.11089	10.671	3.94727	1.7109	15.2752	13.3365	410.906	38.6732	26.4996	44.0558	16.6262	0.611225	21.7365
535	07_E_4	PUT4	YOR348C	02	57.2923	41.9521	212.78	1.90558	14.2876	48.4646	3.44718	8.0015	1.48187	1.26903	11.5154	11.3602	360.938	30.1506	21.9553	38.1557	12.473	0.242582	8.17338
536	07_A_11	YPK9	YOR291W	02	61.9253	51.8199	201.058	2.70602	19.2772	46.7464	4.3191	7.8147	2.4899	0.935089	11.964	10.5841	352.13	28.3153	24.3998	41.0093	14.5296	0.408002	18.6407
537	01_B_9		YAL042C-A	02	85.5045	69.6302	309.14	4.1507	20.9681	67.2031	5.9535	9.49961	4.72582	1.92802	17.9981	16.2264	519.089	29.6894	32.4802	56.3283	19.0434	0.652255	27.2713
538	01_C_7	FRT2	YAL028W	02	71.5848	60.3542	282.726	3.1552	22.6421	73.8745	4.70315	10.3858	3.23296	1.83542	16.3161	14.0548	454.654	36.5561	29.6501	49.9061	16.9175	0.496723	19.9131
539	44_A_6	TGL2	YDR058C	02	60.738	50.1976	224.085	2.94401	22.8595	62.7393	4.56062	10.6619	3.18486	1.3921	13.7768	11.8194	374.227	35.7518	23.9147	42.7566	14.4971	0.456377	18.914
540	07_E_2	REV1	YOR346W	02	82.9163	48.8529	224.767	3.39601	24.4254	44.9666	5.92488	7.53911	2.98924	1.34991	14.189	14.9651	407.949	28.5946	31.1886	60.8984	19.2635	0.446007	21.7095
541	QC_023			02	65.2278	50.8945	247.52	3.03298	18.4092	59.5308	4.39591	10.2422	2.90395	1.24507	13.1721	11.871	391.673	37.1303	26.536	41.8473	15.2095	0.423218	17.268
542	07_H_10	IRC10	YOL015W	02	5.89071	2.35015	6.13211	0.141088	0.898225	2.8899	0.169954	0.937088	0.163638	NA	NA	0.393476	2.80913	2.78168	1.51723	1.52543	0.583906	0.0242342	0.346491
543	01_D_9	MDM10	YAL010C	02	85.2885	47.5865	82.8149	2.23813	14.9933	40.0366	1.94618	4.8084	1.01183	0.384018	8.44419	4.64079	116.802	31.0755	8.61901	21.1249	4.8834	0.519936	53.6959
544	07_D_7	MRS2	YOR334W	02	55.7704	43.7895	208.533	2.46585	14.4034	47.4888	3.67822	7.75886	2.34533	1.41838	11.6626	11.3897	330.988	28.281	21.1139	37.5839	13.0759	0.333656	13.6422
545	07_C_8	COT1	YOR316C	02	67.0875	51.8524	251.293	3.21018	22.3231	67.1611	4.54187	9.69587	2.73493	1.73219	14.4239	12.8812	413.587	39.9666	28.0048	45.998	16.6031	0.437514	17.0578
546	07_H_8	HRD1	YOL013C	02	68.2679	58.3939	264.444	2.81864	19.643	68.5498	4.31103	9.97157	2.37897	1.66605	15.2279	12.4056	446.125	34.6873	29.4329	47.3862	16.0981	0.451017	17.4836
547	07_C_12	LDB19	YOR322C	02	64.4538	55.2218	272.064	3.18218	19.4243	51.8661	4.73751	9.24589	3.27565	1.54388	13.8439	12.5535	446.582	23.6662	28.8918	43.915	14.9687	0.409289	24.4242
548	44_E_8	CTK1	YKL139W	02	14.6947	7.95556	39.9752	0.33206	2.02291	8.0374	0.763225	1.90865	0.34555	NA	0.851233	0.753848	16.5434	15.8751	1.69738	5.86433	3.10125	0.0656139	4.02823
549	07_E_11	CIR2	YOR356W	02	51.7037	49.0574	240.073	2.41354	16.1843	54.1579	3.97958	9.56097	2.49218	1.41283	12.1189	11.5593	390.954	27.7588	24.9482	39.8245	12.9445	0.358537	17.1366
550	01_B_7	GCV3	YAL044C	02	94.1781	26.4959	102.897	2.25764	25.3269	40.5684	4.76532	13.7992	0.363907	0.333238	8.76351	2.52534	102.135	10.0242	10.8963	32.4372	45.9949	0.423163	44.2144
551	44_H_12	SNF5	YBR289W	02	64.9498	63.6762	288.65	2.0193	27.3046	44.9758	3.13986	13.5404	2.47314	1.01412	12.2735	12.7233	257.998	25.0271	38.3575	31.4874	9.19912	0.430233	19.1795
552	44_G_6	TEC1	YBR083W	02	56.0351	46.2367	222.163	2.43706	22.1978	62.1172	4.05492	10.4298	2.2102	1.4677	12.1784	10.9016	349.026	49.2876	24.3536	39.2176	14.0286	0.357528	16.4649
553	23_C_6	ENT5	YDR153C	02	68.1245	56.6621	282.463	3.37747	22.3639	74.3906	4.88918	11.7331	2.96756	1.68872	16.2153	11.6377	481.33	36.3851	32.8804	49.3405	17.8379	0.444796	19.1451
554	23_F_6	UME6	YDR207C	02	46.186	64.7729	244.964	2.41761	20.2207	52.6757	3.94157	9.09682	1.54873	1.32924	16.2785	10.6417	374.628	43.3805	32.3354	50.3544	12.2689	0.324901	18.755
555	01_D_3	LDS1	YAL018C	02	71.6038	57.7264	280.861	3.82476	29.5558	69.2951	5.3871	10.7963	3.64035	1.77319	14.9369	14.1904	422.193	39.838	32.3477	52.3731	18.0186	0.498894	20.2807
556	44_G_12	CCZ1	YBR131W	02	48.9974	52.5725	251.865	1.68823	12.4469	13.6647	2.12724	4.70552	1.71574	0.737297	8.44351	9.49998	192.34	10.8862	12.5239	24.2845	8.72611	0.250348	12.6536
557	07_A_10	SNF2	YOR290C	02	33.495	28.759	165.948	2.54839	27.4442	28.5355	2.96819	12.0005	2.90101	1.03506	8.48208	7.33199	188.577	15.982	29.3038	20.1732	7.66435	0.431182	24.3208
558	01_H_9		YLL032C	02	58.7451	51.0077	233.37	2.26643	21.85	68.9657	3.48028	11.3237	2.44822	1.22057	12.9443	11.7582	346.031	34.4881	25.642	39.4726	12.6036	0.330652	11.8661
559	44_B_7		YGR053C	02	67.1244	51.3991	255.454	3.60659	18.1829	70.9977	4.89546	9.54099	3.57995	1.63039	13.6629	12.806	429.898	38.1387	28.815	43.97	16.2497	0.53436	22.5758
560	44_A_12	OSW7	YFR039C	02	56.3515	45.7616	202.085	2.16225	21.6677	52.0151	3.17968	8.83327	2.00373	0.852568	11.7022	10.3889	299.83	33.2454	23.0571	35.4598	11.5687	0.241682	13.2248
561	07_B_7	RAX1	YOR301W	02	73.1046	58.42	273.267	3.7167	27.0389	72.0797	5.37053	10.7955	3.42662	1.68202	15.5491	14.272	459.265	40.3754	34.0477	53.7659	18.921	0.468564	24.0985
562	44_F_7	SAP190	YKR028W	02	73.4017	46.0373	201.165	2.88999	19.3033	44.068	4.53115	6.8411	2.76736	1.40837	12.7848	10.6312	364.457	29.3812	22.677	46.4834	14.8448	0.401761	17.8579
563	07_D_6	VMA4	YOR332W	02	59.3522	51.6579	274.95	2.50735	21.2189	67.1215	4.45648	11.4742	2.73966	1.49592	15.0163	13.4645	449.004	33.2371	30.8117	49.6828	15.8686	0.400311	15.5659
564	07_B_11	ISW2	YOR304W	02	56.6035	51.7282	245.703	2.47148	16.9775	44.276	4.31332	9.76903	3.0361	1.38566	12.2403	12.3489	390.784	25.598	25.6871	41.1124	13.931	0.423718	20.495
565	QC_024			02	64.4245	48.4364	247.931	2.99337	20.9734	60.0216	4.39762	10.1574	2.92503	1.44286	12.8701	11.6748	389.318	35.914	27.3833	41.3806	15.1758	0.429032	20.312
566	23_G_8	HTA1	YDR225W	02	65.6762	43.8801	227.274	3.31671	29.9815	58.2937	4.54571	9.47369	2.55865	1.35754	12.8641	9.62923	317.864	43.2783	29.5705	41.7998	16.2427	0.469695	25.8759
567	44_B_5	KSS1	YGR040W	02	63.9556	51.8228	262.187	3.42034	17.2376	70.0374	4.69525	10.4022	3.61562	1.58053	13.351	12.498	419.797	37.0988	24.7075	42.1673	15.3761	0.505117	22.4401
568	23_A_12	CDA2	YLR308W	02	82.2723	63.3739	283.202	3.99064	23.9969	66.2027	5.82806	10.3445	3.89847	1.74012	16.1355	13.0982	541.306	39.1515	36.3271	56.024	18.6181	0.573175	32.3191
569	23_B_7	EST2	YLR318W	02	90.6244	72.7194	373.467	4.40548	30.4327	85.9502	6.88371	11.2564	4.42265	2.10562	20.0904	17.3939	595.742	32.2127	41.205	68.9508	22.6179	0.670701	30.0104
570	01_G_1	SPO75	YLL005C	02	76.2949	62.9538	318.06	3.94427	24.6426	52.5037	5.76561	10.1782	3.9171	1.81091	15.7483	14.2998	492.263	24.5264	35.1524	55.0126	17.9804	0.54113	28.3979
571	44_E_12	EAP1	YKL204W	02	81.6719	37.2251	231.745	4.82564	22.5918	36.2817	4.74112	6.47625	3.10379	1.16614	11.6498	11.8919	293.81	21.9523	23.1559	37.6355	19.9476	0.525961	38.7723
572	01_B_1	FLC2	YAL053W	02	86.1389	68.0882	358.864	4.69369	38.4945	67.5105	6.20044	12.0338	3.82987	2.12074	17.2678	15.8519	440.619	54.7597	36.8429	60.1974	21.85	0.666259	38.8595
573	44_E_6	CWP2	YKL096W-A	02	69.9362	54.0911	270.841	3.16441	27.2143	71.1476	4.74188	10.586	2.56825	1.64707	14.3999	13.3678	391.916	48.2324	30.9173	49.3447	17.9264	0.438219	19.407
574	01_H_6	HSP104	YLL026W	02	79.3234	62.0831	328.433	3.81298	26.4234	68.2661	5.6165	9.05104	3.92179	1.96039	17.0544	14.5025	479.933	31.2821	34.3146	53.7666	19.3015	0.565736	24.0603
575	44_C_9		YJL132W	02	68.2229	55.8169	267.837	3.66603	20.457	76.0609	5.34948	10.9811	3.78291	1.62656	15.7795	13.2456	468.335	41.3323	32.8046	50.2338	17.389	0.55596	27.7829
576	44_B_4	ORM1	YGR038W	02	64.0974	50.7673	257.183	3.59105	24.2794	70.7564	5.04415	9.88704	3.82747	1.62231	13.8032	13.3129	433.512	32.4865	28.2184	46.7271	16.2707	0.507668	23.7946
577	07_E_8	TFB6	YOR352W	02	61.9061	46.2714	233.277	3.32215	27.5477	60.6083	4.46283	9.59407	2.37439	1.38388	13.6501	11.5761	364.307	49.5269	28.3729	44.5897	16.846	0.417554	19.8396
578	07_F_9	ALD4	YOR374W	02	58.8644	51.109	263.323	2.5231	21.1137	64.2366	4.184	10.4588	2.36179	1.39222	13.3504	13.063	433.201	32.0235	27.4942	44.8591	14.7915	0.375217	18.6917
579	01_D_2	FUN30	YAL019W	02	66.5702	53.8105	287.357	3.37971	18.4963	58.311	4.60644	9.02081	3.49116	1.73576	14.1909	13.6186	399.09	23.1798	26.9805	44.4733	15.0759	0.538961	23.8952
580	44_F_3	TOF2	YKR010C	02	56.1558	44.4536	231.329	3.09469	21.671	66.8227	4.41318	10.0481	2.79556	1.53295	12.9536	11.5294	376.862	43.9134	26.8885	42.0828	14.9724	0.438563	20.1168
581	44_A_11		YDR537C	02	64.5793	52.9009	270.723	3.49433	21.5598	58.2599	4.9546	9.65463	3.14337	1.39288	13.7617	12.4222	434.805	30.5539	29.6917	47.1092	17.1521	0.508738	28.5726
582	01_B_2	OAF1	YAL051W	02	84.0712	67.4403	327.119	4.39608	31.2145	78.1741	6.56658	12.0827	4.46633	2.07608	18.6769	15.4523	546.329	51.2878	39.0978	61.0749	21.06	0.657952	37.8322
583	23_G_4		YDR220C	02	60.6688	48.7917	278.917	2.72833	18.5128	54.7837	4.54485	8.12565	2.65252	1.77465	12.6889	12.1859	450.186	23.6147	28.4727	44.208	14.8781	0.431125	17.4943
584	01_F_4	YAT1	YAR035W	02	64.6536	53.9303	301.507	2.94517	21.4118	68.7711	4.67208	8.5915	2.89326	1.9025	15.4618	13.4158	510.477	27.301	32.6059	46.3585	16.6079	0.452251	18.6096
585	01_E_10		YAR023C	02	71.5305	59.8339	309.428	3.28026	21.8806	78.2091	5.14999	10.2192	3.48138	1.82703	16.5993	14.5885	515.034	32.315	32.31	50.8861	17.3208	0.556673	22.9098
586	07_D_4	PDR10	YOR328W	02	63.8144	51.5584	293.062	2.98259	22.4003	62.4375	4.69886	8.91281	3.16796	1.68931	13.5617	14.4333	482.214	24.2831	30.5593	48.0433	15.8147	0.478648	21.0555
587	44_D_3	SNA3	YJL151C	02	72.5738	54.2947	287.605	3.79488	21.2112	75.5863	5.67011	9.49693	4.20296	1.94402	15.5609	14.1347	498.983	34.9346	29.9094	47.2157	17.5148	0.63323	28.6176
588	QC_025			02	66.758	50.233	259.689	2.96537	22.6808	61.8114	4.5485	10.2082	3.01718	1.51725	13.9705	12.1412	413.028	35.4323	28.997	42.8964	15.3055	0.420887	21.9999
589	23_H_11	MDS3	YGL197W	02	90.3462	68.6468	361.104	4.49706	35.6087	79.1128	6.86051	12.1122	3.95464	2.11905	18.479	14.7986	559.21	51.6638	43.7073	64.1594	22.4283	0.692111	42.3793
590	23_G_6		YDR222W	02	81.5263	60.6647	348.843	3.73701	29.1015	69.5685	6.06943	10.7257	3.65662	2.11291	16.8728	14.8747	540.87	36.2666	37.691	59.5809	20.2769	0.623864	29.1072
591	44_H_4	SSE2	YBR169C	02	72.8487	56.5012	307.452	3.18897	24.0151	80.0782	5.20121	10.5793	3.40469	1.82326	15.6402	14.3637	515.899	34.0351	33.4143	48.9671	17.3715	0.453573	23.0836
592	01_D_7	DEP1	YAL013W	02	54.4026	46.2291	241.941	2.92311	17.9307	30.4091	3.84655	8.57066	3.08935	0.93694	11.9897	11.1694	237.944	19.2231	20.9214	34.3504	11.4912	0.399926	28.4857
593	23_H_5	MRPL7	YDR237W	02	69.1145	74.8262	253.527	2.66197	20.2582	33.4605	4.92473	5.76816	1.2347	1.40555	17.8601	10.3987	325.803	11.6201	21.9437	50.419	17.2119	0.414375	34.9046
594	23_B_8	BUD6	YLR319C	02	66.5688	53.6733	284.769	3.29968	24.7274	62.932	5.19216	8.9758	3.52069	1.74998	16.0296	13.2551	397.298	26.6906	31.4553	51.0361	16.2399	0.490631	24.1603
595	07_H_5	MDM12	YOL009C	02	70.9137	61.9845	253.502	3.20838	19.6886	55.6955	4.45263	8.16567	3.21724	1.29895	13.4356	11.2009	348.152	29.9183	24.5637	43.6963	12.5253	0.569057	45.3601
596	07_A_9		YOR289W	02	75.5007	66.43	298.708	3.66769	22.328	68.9174	5.94437	10.9758	3.88542	1.7197	18.1632	14.6051	429.446	36.1623	34.357	52.6483	18.216	0.546352	33.2446
597	23_C_4	CTH1	YDR151C	02	60.6757	45.4691	265.271	3.18558	16.5717	48.2395	4.36003	5.84742	3.48224	1.63589	12.4565	11.1651	364.542	14.8982	25.9469	39.3472	13.2246	0.457362	21.8521
598	44_E_11		YKL202W	02	57.0407	46.5536	210.537	2.86536	17.6911	60.9778	4.23038	9.28908	3.01118	1.14689	11.935	10.5075	311.276	36.3713	24.9346	36.704	12.8139	0.455393	21.9878
599	44_F_2	FRE2	YKL220C	02	77.2748	59.416	292.811	3.78931	21.4115	74.6608	5.58938	10.2571	3.83143	1.54595	16.7749	14.5953	402.645	41.4298	34.3727	49.0696	17.7676	0.545861	26.5392
600	01_E_2	SSA1	YAL005C	02	70.4029	56.4144	306.597	3.70125	23.6001	58.1632	5.31538	8.48524	3.823	1.79754	14.1428	13.8044	304.294	27.5187	29.3799	46.1743	17.6914	0.530163	24.2141
601	07_D_12		YOR343C	02	63.003	44.7741	227.393	3.70271	28.8323	45.1121	4.76036	8.79399	2.54089	1.21515	10.9385	11.129	273.215	38.2516	29.1756	42.2323	16.782	0.369488	27.2634
602	01_D_5	NTG1	YAL015C	02	86.0875	69.9163	332.08	4.19394	36.1311	82.1285	6.48577	11.1416	4.41062	2.07642	19.8562	16.8371	432.29	39.5678	39.5777	62.0479	21.7548	0.62511	27.0554
603	44_G_7	RPL19A	YBR084C-A	02	51.0982	32.9768	151.023	1.46995	18.1064	53.7311	2.85412	9.85616	1.43108	0.566198	9.27822	6.89631	182.469	49.7949	16.893	30.7088	9.34557	0.205104	12.0501
604	01_D_10	SPO7	YAL009W	02	35.1122	27.8794	130.256	1.62385	12.6027	38.451	2.42675	5.90497	1.86143	0.758366	7.25758	6.59844	196.303	20.9198	17.9815	21.8004	7.98111	0.273129	7.89988
605	01_A_7	BDH2	YAL061W	02	65.7163	57.7574	252.814	3.53024	24.4497	68.8688	5.28052	11.1917	3.7767	1.46305	15.6963	11.8009	351.851	44.9057	31.2574	47.9128	16.8847	0.505039	27.6544
606	23_A_4		YLR296W	02	57.2402	50.26	236.098	3.11723	19.7644	52.8398	4.47925	7.37394	3.15517	1.58862	12.5741	10.6682	327.503	19.9782	28.0562	44.0812	14.6341	0.466934	19.9772
607	44_D_11	RPL17B	YJL177W	02	41.2675	25.6847	105.344	1.87303	11.9476	37.948	2.67681	6.90321	1.84769	0.691092	6.82505	5.65444	127.535	41.1363	15.3195	22.9525	8.32994	0.246439	8.25045
608	44_C_1	VOA1	YGR106C	02	72.1693	59.5527	288.466	3.56056	20.9506	60.9441	5.088	9.45253	3.67445	1.44759	14.9255	13.7076	363.578	33.1323	30.78	47.1484	17.0491	0.502612	22.001
609	44_H_1	TBS1	YBR150C	02	68.7966	55.0174	253.254	3.1502	18.49	57.5179	4.61342	8.69884	2.98739	1.45476	14.6899	11.8599	347.327	32.1437	26.2508	43.6094	15.1451	0.39971	21.3209
610	01_B_12		YAL037W	02	56.4646	50.3552	225.526	2.51435	18.7445	56.2965	3.64702	8.59067	2.74486	1.00231	12.0378	10.6788	308.301	23.2334	26.7152	37.7136	12.2057	0.31236	16.0366
611	QC_026			02	65.1182	48.9292	235.408	3.01858	20.9217	55.3823	4.3287	9.22532	2.84154	1.47959	13.4832	11.665	315.274	33.101	24.5421	41.5778	15.039	0.415188	18.7115
612	23_G_9	ADK1	YDR226W	02	26.9271	15.62	184.636	1.44503	7.79998	9.43981	1.46852	4.90985	0.824345	0.146242	2.27678	5.767	88.0266	15.0112	6.1022	10.8364	5.12665	0.18858	22.437
613	07_B_6	BUD7	YOR299W	02	86.9469	67.0621	299.47	4.25399	27.2128	72.5508	6.02238	10.7487	3.99842	1.02256	18.0588	15.2005	380.256	37.3282	35.5628	56.8508	19.5163	0.622534	31.3284
614	07_A_2	VPS21	YOR089C	02	37.721	34.5189	148.536	1.09211	9.38004	30.1965	1.81508	5.51394	0.743755	0.502331	6.05737	6.91938	194.127	24.5928	13.3066	20.777	6.47053	0.169265	7.474
615	23_G_1	RAD9	YDR217C	02	106.571	75.0078	324.724	5.19167	42.6595	50.0752	6.1773	10.8934	3.05499	1.52083	17.375	14.1451	347.422	42.0694	40.818	62.2679	23.5383	0.61316	47.5169
616	01_E_9	PAU7	YAR020C	02	75.2135	65.1721	287.126	3.90863	31.8539	66.6288	5.25306	10.6486	3.75658	1.59531	17.4476	16.6602	369.434	34.63	33.4966	56.0381	17.9996	0.494727	28.662
617	44_A_9	MSC2	YDR205W	02	66.8052	51.6565	211.561	2.53914	20.9169	50.5827	4.05398	9.50278	2.05	1.01567	12.9648	10.9788	305.777	35.7194	26.4763	42.9442	14.4111	0.32036	24.2862
618	01_D_12	ERP2	YAL007C	02	50.0133	45.0407	193.577	2.27675	17.1648	48.3398	3.29691	8.08534	2.46658	0.881559	11.5966	9.94684	276.276	20.9176	23.4907	35.187	11.3622	0.340809	16.8466
619	01_B_10	CLN3	YAL040C	02	59.6063	48.267	226.433	3.21421	15.7336	51.7982	4.09403	7.25792	3.37926	1.22489	10.9594	13.144	279.051	33.1296	21.9847	38.1599	13.5155	0.468073	20.7754
620	44_H_8	PPS1	YBR276C	02	67.1136	55.6024	261.029	3.1552	21.0639	62.2961	4.67334	8.72433	3.0767	1.56726	14.452	13.3517	354.772	34.1195	38.7636	45.3708	16.0072	0.39154	18.5815
621	07_G_1	AMF1	YOR378W	02	89.5226	54.8464	260.098	4.75142	45.8345	44.7649	5.50274	9.14701	2.60898	1.38162	13.0567	11.9729	275.95	38.8207	33.3889	52.0958	21.7389	0.466855	38.0911
622	23_A_1	SEC72	YLR292C	02	91.9163	95.7792	377.582	3.14973	24.2992	57.4893	5.69444	10.2772	2.33463	1.29153	21.2543	13.9451	448.851	33.8035	42.9122	63.2376	18.6097	0.377351	29.3236
623	23_D_10	SDH4	YDR178W	02	72.7348	63.8574	302.21	3.19009	24.196	63.7939	5.03625	10.928	3.26289	1.64623	16.9021	14.3698	401.816	28.553	35.6239	52.4233	16.919	0.451757	23.1747
624	07_A_3	PTC5	YOR090C	02	65.2725	52.5559	261.308	3.04373	23.245	55.1258	4.67922	8.56003	2.75939	1.33241	14.0598	12.3436	334.325	30.7447	28.1093	45.1957	15.2162	0.361513	20.4144
625	23_H_7	BUD26	YDR241W	02	84.1116	60.9847	284.67	3.45641	18.6614	65.5981	5.22468	9.82394	3.04163	1.34571	16.7487	10.7941	404.071	21.4066	32.263	50.5185	16.3491	0.467094	28.2569
626	23_G_2	SPR28	YDR218C	02	73.6611	64.4812	316.777	3.13348	23.765	56.7675	4.99172	8.768	2.616	1.67448	15.5885	14.2659	425.422	22.2543	36.7653	54.371	17.9559	0.438416	23.0786
627	23_F_12	ADR1	YDR216W	02	100.258	60.0562	285.35	4.6115	26.7693	53.1871	7.19213	8.5166	4.2434	2.12795	18.8394	15.2348	507.957	22.3615	47.7487	74.9167	21.4819	0.566682	40.9102
628	44_A_1	CPT1	YNL130C	02	70.1552	61.5956	290.578	3.3502	22.4839	50.6523	5.13161	8.87049	3.40134	1.44477	14.2545	13.1799	383.736	24.555	31.5337	49.1384	16.6026	0.502858	26.7114
629	07_F_12	ATF1	YOR377W	02	60.8775	50.8687	258.672	2.94018	18.0436	46.8158	4.42197	7.91831	2.71492	1.42145	12.3233	11.9866	361.293	21.4724	27.351	43.5116	14.8726	0.381283	20.7332
630	01_F_7	SWH1	YAR042W	02	59.9563	48.7006	235.699	3.05172	25.5752	52.3771	4.292	9.3005	2.69647	1.43374	12.7329	10.6832	287.716	43.4163	24.9316	41.1432	15.1847	0.382659	23.2594
631	23_A_11	CDA1	YLR307W	02	88.7574	75.4953	310.775	4.16679	37.3528	64.7092	6.34747	11.3061	3.42199	1.83923	17.8481	14.2552	398.714	45.7362	39.5064	62.7402	21.3587	0.592158	33.513
632	07_E_1	TYE7	YOR344C	02	90.3828	57.5702	319.012	5.1275	44.5451	51.2976	6.1156	11.6942	3.15931	1.72709	15.2448	14.1593	330.618	41.5236	38.7007	56.0165	23.2021	0.549592	38.9095
633	01_C_8	SAW1	YAL027W	02	57.8692	44.9517	231.079	2.76122	17.712	59.8029	4.00979	7.73052	2.69985	1.3255	12.0736	11.6838	333.51	25.0158	26.0657	41.7042	13.7759	0.346359	17.354
634	QC_027			02	65.384	49.9225	240.579	2.98985	21.9757	54.1051	4.40827	9.15703	2.89552	1.32928	13.5548	11.5452	320.943	32.2881	27.1947	41.5166	15.0051	0.41067	21.3468
635	07_G_4	FIT2	YOR382W	02	61.6204	50.9198	262.479	2.58793	18.0053	51.5671	4.18884	7.04053	2.24193	1.58666	11.7688	12.8366	355.707	19.0084	28.572	43.4425	15.231	0.340324	14.5199
636	07_C_1	SLY41	YOR307C	02	88.2204	73.3803	373.747	3.79459	25.6302	59.7819	5.98922	9.55168	3.34805	1.95774	17.9781	17.3245	463.386	26.1545	41.4274	63.0014	19.7395	0.456342	29.3396
637	01_F_9	SWH1	YAR042W	02	62.154	53.5133	242.948	3.18534	22.9366	56.4892	4.51113	10.3085	3.25513	1.29885	13.9379	12.5631	341.089	31.8401	26.1166	44.487	14.9108	0.452937	27.3769
638	01_H_4	SSA2	YLL024C	02	28.2358	24.3222	102.789	1.39613	14.6969	31.7938	2.21147	5.94505	1.48617	0.705148	5.34757	5.04274	129.378	29.2434	13.1588	19.8746	7.11819	0.180269	3.40663
639	07_D_8	TEA1	YOR337W	02	70.9759	33.9946	182.998	2.03629	11.5258	45.064	3.41924	6.30838	1.46697	1.06086	4.50621	9.69605	269.486	37.0019	17.5568	30.8597	12.762	0.27341	10.916
640	44_B_9	PIL1	YGR086C	02	64.8636	52.9721	261.32	2.67221	19.3617	60.273	4.28579	9.31235	2.72647	1.34084	14.2901	12.7593	353.185	32.0275	27.2225	41.8725	14.9005	0.386751	20.3089
641	23_E_6	HST4	YDR191W	02	63.5602	53.243	267.687	2.47319	16.9046	51.1059	4.08135	9.05106	2.1371	1.44812	13.967	12.0734	378.046	23.2748	28.9683	44.4393	14.9692	0.33575	17.2327
642	01_G_12		YLL020C	02	65.3569	46.651	230.955	3.46598	28.2761	50.6641	4.41024	8.46176	2.70817	1.06527	11.7682	9.66032	271.389	33.6897	25.6096	38.2958	15.4179	0.393581	27.5874
643	23_G_7	CRF1	YDR223W	02	91.7838	72.6034	346.773	4.77639	41.032	75.2317	6.89615	10.6249	4.13723	2.38131	18.8767	15.4787	417.517	48.2118	46.3112	66.7869	24.099	0.656624	35.9524
644	44_A_10		YDR445C	02	65.863	55.1645	253.199	2.80297	19.7255	58.9219	4.50489	9.80749	2.5712	1.2272	14.1769	12.3418	357.399	33.1136	27.1057	45.6701	15.2838	0.354181	21.5845
645	44_D_6		YJL163C	02	69.4813	53.676	284.015	3.00313	17.6263	66.4748	4.53458	8.65524	2.87458	1.56252	14.3242	12.9209	374.509	32.275	29.0896	44.2581	16.2904	0.445755	20.3377
646	44_D_5	FMP33	YJL161W	02	82.9929	65.8231	327.885	3.94361	23.402	76.2403	5.62809	9.78956	3.70136	1.92573	17.5818	15.8342	439.748	34.1263	37.9569	54.7648	20.3556	0.536459	22.2984
647	44_F_4	IRS4	YKR019C	02	33.4358	26.6567	141.839	0.844353	9.49395	21.975	1.66455	4.70559	0.813097	0.501493	5.7951	6.00034	143.921	20.2807	11.0242	16.8555	6.10175	0.132271	4.88237
648	01_E_3	VPS8	YAL002W	02	37.1168	28.9229	163.016	0.875833	8.76028	27.6764	1.84349	5.01178	0.707291	0.803623	5.96331	7.54824	214.22	20.961	12.4903	19.5759	7.19929	0.112673	3.88462
649	44_A_5	RPL41B	YDL133C-A	02	81.953	65.1727	304.898	4.10975	18.5299	70.7481	5.66605	9.35078	4.50685	1.48447	15.2781	12.855	399.243	28.4109	23.7423	44.1107	15.5115	0.618989	34.8366
650	01_F_1		YAR029W	02	99.4761	70.7637	334.211	4.49586	26.997	61.2421	6.33428	8.93053	3.95264	2.19043	16.549	14.8485	399.447	27.4462	34.4196	56.725	20.5853	0.599972	41.9566
651	07_F_8	GPB1	YOR371C	02	66.2663	55.8598	278.233	3.01923	21.2691	66.3308	4.47351	9.50497	2.54544	1.73996	14.9625	12.9691	392.878	35.2961	30.5119	45.2323	15.6406	0.373588	20.8331
652	44_A_3	OCA4	YCR095C	02	77.5912	58.688	335.181	4.27162	19.4024	44.231	6.03117	9.78427	4.33128	2.3958	17.9716	13.5616	474.858	24.4062	38.5772	46.823	19.4551	0.566646	37.3688
653	44_B_8	SPT4	YGR063C	02	47.2404	31.5676	172.059	2.1875	12.0951	35.7901	3.10383	5.92317	2.37738	0.696636	8.25348	5.97008	170.014	27.047	21.9327	25.2825	7.66695	0.364334	29.4729
654	23_F_3		YDR203W	02	61.402	55.9235	312.81	2.47083	20.2042	29.7422	3.8157	6.35103	2.56916	1.71316	14.0565	13.5881	361.511	16.1428	25.6713	43.0613	15.075	0.369252	16.1512
655	44_H_6	HSM3	YBR272C	02	70.0834	52.8607	271.835	2.84619	20.0236	59.3433	4.71996	9.60081	2.77914	1.90662	14.5229	12.5645	396.078	28.5831	29.8301	45.5361	15.4914	0.380185	21.7589
656	44_F_8	SET3	YKR029C	02	72.6202	61.3268	295.715	3.603	25.2188	68.3302	6.09771	9.72325	3.70097	2.44796	17.1981	12.8272	398.935	45.6901	28.0414	53.1596	21.9459	0.551781	25.5582
657	01_H_1	SPA2	YLL021W	02	100.868	77.833	398.219	4.59944	33.8783	61.1842	7.19178	12.9143	4.51925	2.31674	19.4352	17.7748	470.336	39.5865	44.888	68.5549	22.6909	0.586942	51.1054
658	07_H_11	ESC8	YOL017W	02	69.3033	57.5566	296.085	3.40897	20.864	57.1943	5.25821	9.15394	3.48515	1.62283	14.6682	13.3773	405.051	23.8278	32.2296	47.5883	16.0774	0.49172	31.5096
659	QC_028			02	69.0038	52.1665	260.852	3.00575	18.7807	58.3497	4.71857	9.43548	3.0913	1.6574	13.9313	12.0188	363.758	32.3554	27.1578	42.5305	15.4938	0.408406	22.5962
660	23_H_6		YDR239C	02	88.1413	71.3513	363.179	3.5975	23.7455	67.6459	5.95509	9.99517	3.39911	2.32045	18.4295	15.4555	495.171	25.9529	38.8207	58.8144	19.8717	0.519395	25.9162
661	01_E_1		YAL004W	02	73.5965	61.7026	329.867	3.63112	24.0233	50.1222	5.53078	8.32233	3.51756	1.95915	13.9191	14.6767	389.218	25.4094	32.6794	51.5568	17.9471	0.524973	29.6315
662	01_E_8	KIN3	YAR018C	02	57.4087	42.5744	256.26	2.64883	19.0127	45.0086	3.95469	7.0891	2.83926	1.38037	11.8577	12.0026	299.773	24.7363	22.8028	36.0474	13.7858	0.430644	19.8817
663	44_C_10	RPS21B	YJL136C	02	38.4592	20.1328	116	1.32845	11.0068	23.685	2.04024	4.32036	1.10987	0.328417	3.90889	5.152	118.592	21.6532	10.6237	15.1447	7.212	0.208073	9.94078
664	07_D_3	SNC2	YOR327C	02	68.2327	53.4255	290.71	2.95411	18.0192	50.6687	4.77817	8.42647	3.11349	1.89842	15.1214	13.9845	419.964	20.079	30.3628	47.3472	15.9083	0.420368	20.9931
665	23_H_8	HOS2	YGL194C	02	81.9752	76.3179	352.942	3.94631	23.0737	67.5939	6.49595	8.47024	3.923	2.6166	18.9181	14.5653	452.127	37.2254	30.4279	61.2407	23.8957	0.572686	30.3886
666	07_H_7	HTZ1	YOL012C	02	78.7776	67.7425	329.936	3.30748	18.6129	55.6443	5.50127	8.25881	2.95251	1.6751	16.0859	12.5237	387.735	26.1562	31.2106	49.7824	20.3715	0.464899	29.4145
667	44_A_8	RAV2	YDR202C	02	48.6158	44.8466	180.199	2.01313	13.7421	28.4861	2.98179	5.60987	2.13378	1.19491	10.2802	9.53292	271.508	18.6349	17.2694	29.9807	11.0338	0.32235	13.8179
668	23_E_2	PLP1	YDR183W	02	79.4825	62.3488	319.4	3.6918	25.425	57.5898	5.47696	9.14256	3.1677	1.88439	16.5687	14.1019	428.298	23.3742	35.4461	54.8199	18.3331	0.550339	33.4408
669	07_B_10	BIL1	YOR304C-A	02	60.3125	52.9234	246.114	2.8032	19.9517	50.2491	4.39317	8.77816	2.81073	1.48908	13.3364	12.4414	364.063	23.6148	26.0601	43.9096	14.3894	0.385148	21.8859
670	44_C_12	YUR1	YJL139C	02	56.0935	52.005	252.432	2.91087	18.8034	47.2853	3.96959	8.18011	3.06345	1.24126	11.8404	11.798	294.316	26.2748	22.3938	35.6312	12.8982	0.455401	24.8254
671	07_F_2	VTS1	YOR359W	02	68.1635	59.8381	260.12	2.72125	21.8551	41.1796	4.41056	7.37712	2.47417	1.73349	15.4483	12.8962	383.079	29.7907	26.1927	44.8161	14.7116	0.405823	21.5947
672	07_B_4	TIM18	YOR297C	02	74.6459	62.83	339.066	4.18512	26.8926	63.3436	6.45266	8.949	4.33646	2.16475	16.3893	15.4848	458.356	20.0267	37.6851	56.6685	22.3452	0.615574	29.2326
673	23_E_3	ATC1	YDR184C	02	61.3604	50.998	291.365	2.68683	20.2983	55.3541	4.41729	9.35042	2.54658	1.60349	14.4356	12.2175	397.854	27.8812	29.5632	44.1399	15.2627	0.376027	22.2942
674	44_F_1	OXP1	YKL215C	02	81.913	65.0488	333.062	4.69217	22.8558	69.8119	6.69068	9.91965	5.07378	2.1409	17.2734	15.3741	464.749	32.0272	37.0801	55.5047	20.3287	0.705565	35.9158
675	44_B_2	MSP1	YGR028W	02	75.4005	59.5689	290.968	4.1951	25.2799	69.9093	6.11418	9.41916	4.62124	1.97921	16.0513	14.2352	414.86	31.1616	31.8437	51.9582	18.8341	0.62654	31.2453
676	07_F_11		YOR376W	02	39.351	32.7805	189.258	1.78881	11.6169	19.6655	2.67517	3.4816	2.04191	0.614296	6.72031	6.93395	204.561	20.4916	13.521	22.4865	7.80817	0.27052	16.5992
677	23_A_7	EXG1	YLR300W	02	84.597	66.4337	349.41	3.68547	28.719	73.8451	6.12459	10.2833	4.12006	2.04969	19.7297	15.6305	501.463	26.5962	36.884	59.4391	20.0548	0.576607	25.624
678	01_H_7	TPO1	YLL028W	02	54.0821	41.5365	212.647	2.19583	18.3732	50.283	3.6555	8.69059	2.58196	1.15281	11.9546	9.75232	320.856	20.3188	25.7387	36.6215	11.9823	0.296326	14.9441
679	23_B_5	SPH1	YLR313C	02	83.1775	68.6491	371.867	3.51279	25.8441	69.359	5.77837	12.2537	3.77334	2.08874	17.6342	15.7676	501.341	29.123	40.8367	58.3508	19.5563	0.547329	29.8754
680	01_G_3	COX17	YLL009C	02	54.549	54.7435	304.286	2.54325	17.2061	53.0155	3.21023	9.74215	2.82295	1.53987	12.6893	11.7776	355.038	21.8698	22.8441	36.8716	13.1471	0.385094	17.8636
681	44_D_4	PIR5	YJL160C	02	65.2589	50.3484	249.541	3.78405	22.1442	70.4474	5.177	8.65426	3.51469	1.8695	13.4508	12.6089	379.935	41.0202	29.4751	43.8277	17.0679	0.479967	21.4147
682	01_A_6	GDH3	YAL062W	02	66.1417	54.5627	261.004	3.27946	23.4017	63.8689	4.87365	9.11262	3.67211	1.68508	14.7055	12.5418	377.023	28.4836	29.8851	45.0637	15.6945	0.506517	20.6696
683	01_A_11	GPB2	YAL056W	02	62.7043	49.0892	211.871	3.17475	27.7329	66.7465	4.64062	10.3893	3.05785	1.45074	13.6483	10.415	306.236	51.2209	29.8032	43.2563	15.5363	0.422595	18.9484
684	QC_029			02	66.5239	49.96	246.596	3.03158	22.2999	53.7008	4.34198	9.03328	2.86953	1.41828	13.5851	11.5394	343.834	31.4013	25.829	41.9082	15.1441	0.40209	19.4836
685	01_C_11	FUN26	YAL022C	02	70.0532	61.7028	269.887	3.5701	32.9081	68.9801	5.55555	12.6851	3.34511	1.72008	15.175	13.0687	360.638	48.3975	32.9251	51.3586	18.6091	0.485014	26.7606
686	01_D_6	SYN8	YAL014C	02	96.8423	72.8936	340.572	4.96109	44.2328	88.0224	6.67365	12.0448	4.03467	2.55183	22.1108	16.2101	453.9	52.1565	44.1668	67.4199	24.638	0.713141	33.0971
687	07_A_6		YOR093C	02	96.5973	67.6928	326.217	4.75875	43.8904	71.884	6.38456	11.9223	3.57972	1.9383	18.7185	15.2183	403.297	49.0854	41.358	62.7699	24.0752	0.589744	32.4924
688	23_C_9	RPA14	YDR156W	02	78.7033	57.6862	283.659	2.99183	21.0064	55.3763	5.67844	11.8946	3.38248	1.36098	17.6012	12.8604	415.482	20.0278	35.0308	50.1674	17.0575	0.400109	25.6077
689	44_C_2	CLD1	YGR110W	02	71.4163	53.3058	253.622	3.50645	19.7501	61.5932	4.75686	9.01571	3.31224	1.58045	14.3916	12.6921	360.945	30.435	27.8651	44.1575	16.8805	0.456965	24.8933
690	23_C_7		YDR154C	02	70.287	62.8541	298.604	3.97141	26.6343	64.5002	5.41922	10.044	3.30029	1.63663	16.1863	13.7779	410.729	29.3555	38.0898	58.1904	19.4674	0.520458	26.6092
691	07_A_4	TMA46	YOR091W	02	79.852	67.6799	303.571	4.35241	24.9452	56.6041	5.79595	8.86039	4.09556	1.82394	17.0815	15.1728	422.27	25.5096	34.2168	54.5559	18.9436	0.565307	25.6763
692	23_G_10	SIR4	YDR227W	02	60.8124	60.3165	314.366	2.88649	17.5144	57.5751	3.64611	12.0936	2.69114	1.40388	14.0105	11.4302	358.477	27.9787	24.2188	36.9416	14.0855	0.399238	19.9307
693	07_C_4	RPL20B	YOR312C	02	78.6641	50.6825	241.571	3.14891	18.9987	33.899	5.70682	7.05694	2.58289	1.50277	20.1759	15.1129	514.418	10.0492	35.8245	61.641	23.3987	0.389597	17.7291
694	23_E_12	RKM2	YDR198C	02	69.5146	58.4276	304.422	3.897	20.8598	45.6095	5.0589	8.19514	3.7723	1.69692	14.6334	13.7825	391.624	21.2464	29.1248	47.5701	16.7774	0.539965	29.9147
695	44_E_1	RPS14B	YJL191W	02	78.8067	58.5884	303.643	3.65686	22.2259	68.415	5.36832	9.60961	3.43217	1.76094	15.7078	13.4795	403.125	31.8758	31.7648	48.9971	17.5369	0.554796	23.7594
696	44_G_1		YKR041W	02	68.3114	52.8266	259.945	3.59464	19.8674	48.8495	4.99246	7.70883	3.72243	1.62712	13.152	12.4385	343.225	27.7982	26.6704	43.28	15.3719	0.482831	24.548
697	07_B_2	UAF30	YOR295W	02	81.5986	48.3045	179.841	2.83976	19.395	53.7202	5.89976	5.59268	2.59431	1.23281	16.7511	9.17304	367.441	35.088	21.7058	53.9314	15.3362	0.35066	25.2671
698	07_G_2	RDR1	YOR380W	02	61.7992	53.0262	275.763	2.90177	19.4535	44.8258	4.43736	7.20128	2.62324	1.59527	13.5947	13.0934	368.984	20.4487	26.5217	47.5671	15.205	0.424659	20.3922
699	23_E_8		YDR193W	02	81.2038	64.7437	335.48	4.34919	30.4056	68.5841	5.77915	9.37768	4.28702	2.01156	17.7676	15.2328	464.829	23.8413	41.5649	58.7583	20.1821	0.583968	25.0978
700	23_E_4	UPS3	YDR185C	02	32.0598	23.7382	117.128	0.981299	8.30288	21.092	1.90663	3.99364	0.858026	0.619681	4.83225	5.57821	175.547	10.0962	10.1133	18.4134	6.11507	0.152652	5.20612
701	07_F_3	PDE2	YOR360C	02	73.1035	52.1587	281.812	4.40835	36.475	49.2421	5.40617	7.38754	2.95583	2.11165	14.1819	13.2663	311.707	40.6256	31.778	50.1259	20.755	0.522945	25.8571
702	01_E_11	UIP3	YAR027W	02	71.4778	63.6434	292.102	3.71995	28.196	65.4162	5.54577	10.7662	4.23985	1.61991	16.2201	14.0681	403.194	30.7337	32.8319	51.8284	17.3654	0.581973	30.6907
703	07_F_1	HAP5	YOR358W	02	71.5498	56.9689	267.423	2.59699	24.2193	40.2405	3.36742	5.98896	2.15989	1.21859	5.77702	11.8735	470.734	30.4835	20.7944	40.0993	11.7292	0.312272	21.0346
704	01_F_2	PRM9	YAR031W	02	75.2348	60.1103	317.277	3.44249	23.3664	53.4137	5.27677	7.92527	3.49634	1.92568	15.663	15.3602	423.282	18.7278	33.3291	53.3434	17.9916	0.539806	25.745
705	07_E_3	PYK2	YOR347C	02	61.9213	49.6721	267.686	3.10367	18.9367	42.9991	4.60436	7.27413	3.2057	1.58238	12.893	13.3995	359.608	19.1584	28.5473	44.0266	14.7765	0.441145	20.6301
706	23_H_1	COX20	YDR231C	02	65.3491	58.7724	218.05	2.62545	20.2381	31.3381	3.83923	6.53095	1.54028	1.01271	11.2468	8.78188	274.448	18.958	20.2956	39.0329	12.0053	0.289165	27.5005
707	QC_030			02	67.0587	49.6766	244.891	3.01379	21.0162	53.144	4.3758	9.45623	2.93512	1.31263	13.733	11.8173	331.429	31.2026	27.3873	42.5816	15.2318	0.402214	20.1346
708	23_H_10	DSD1	YGL196W	02	85.0946	74.7777	353.683	3.69435	25.596	60.6794	5.57072	10.6267	3.52861	1.86556	18.5651	15.9118	461.194	24.9138	38.4918	57.4727	19.7328	0.563604	27.3736
709	07_A_12		YOR292C	02	58.8032	51.5588	211.474	2.88476	20.9025	37.2918	3.94435	7.50023	2.3066	1.02971	10.695	9.34839	280.791	26.1115	23.0555	37.8225	13.3122	0.378201	24.0226
710	44_E_2	ELO1	YJL196C	02	76.8358	63.3661	292.568	4.4177	28.9056	68.2452	6.1921	9.94586	4.72795	2.02403	16.4819	15.9415	410.349	32.2776	37.0068	55.6591	19.7992	0.652929	28.9801
711	44_C_3		YGR117C	02	71.5913	55.3536	272.634	3.65692	19.0617	65.8442	5.00128	7.90582	3.4943	1.74818	15.0639	13.376	378.923	30.9529	29.5897	44.6375	16.8338	0.432415	21.0394
712	44_E_7		YKL115C	02	85.442	60.14	303.004	3.89367	23.6942	68.9189	5.42705	8.58325	3.41499	2.10539	17.9309	15.1633	408.961	34.3487	35.2477	56.7581	19.8048	0.498299	23.1306
713	23_D_5	STB3	YDR169C	02	90.1424	77.5823	368.814	3.8587	30.5335	71.5137	5.96448	11.413	3.51068	2.21943	21.1212	17.5203	484.24	32.4434	40.1473	67.3226	21.6101	0.585128	27.5936
714	23_B_6	NKP2	YLR315W	02	63.7452	62.2508	274.653	3.54011	24.5992	61.5216	5.16611	10.2258	3.29154	1.65977	16.7259	13.9364	355.779	36.3328	29.4385	50.6365	17.4867	0.552476	28.6979
715	07_B_12	RRG7	YOR305W	02	42.9845	42.4568	152.975	2.16944	13.5481	19.5536	2.77379	4.69511	1.19349	0.742414	10.2726	6.77721	189.932	8.08608	11.5666	30.3361	10.4555	0.288256	29.297
716	44_G_4	AMD1	YML035C	02	65.5444	49.1939	229.413	3.3901	24.4472	61.0995	4.55355	8.85566	2.7594	1.71676	12.8527	11.9369	325.759	43.8357	25.5269	43.7374	16.1892	0.440144	20.3288
717	07_G_10	IZH2	YOL002C	02	58.8757	52.1299	242.052	2.66013	21.3571	43.6807	3.98858	8.35115	2.47628	1.49242	12.6483	12.2045	322.859	24.4957	26.2542	42.0414	13.9569	0.394502	18.9729
718	23_A_8	MET17	YLR303W	02	77.8888	62.5216	291.112	3.58697	25.1091	60.3099	5.43711	9.57496	3.65462	1.55596	17.7304	13.4084	410.438	27.1381	35.045	56.519	18.6089	0.527538	25.0975
719	07_D_2	FRT1	YOR324C	02	53.5612	45.1702	243.491	2.35422	15.4524	38.2669	3.60606	7.20492	2.23774	1.26306	11.2805	11.228	322.279	18.9072	22.9862	35.998	12.2994	0.313421	16.4805
720	44_C_4	KEL2	YGR238C	02	75.8093	57.2262	296.091	3.70525	24.5956	70.8261	5.52257	8.9853	3.85345	1.86621	17.5109	14.5728	411.678	31.9035	28.7378	51.6705	18.3944	0.554776	23.3433
721	23_F_8		YDR210W	02	82.1613	64.1196	338.681	3.23569	29.3078	61.3301	5.49389	9.62419	3.28062	2.00104	17.8749	15.735	469.795	22.0958	37.8888	59.8349	19.3601	0.445094	22.1725
722	07_C_3	DGK1	YOR311C	02	70.5552	58.8529	336.51	3.78546	24.0761	53.3507	5.29671	8.00116	3.7751	1.76283	15.091	14.3991	378.376	26.9083	30.6945	46.4557	17.1456	0.629826	34.006
723	44_H_11	APM3	YBR288C	02	61.3892	52.28	268.336	2.9725	16.851	46.0906	4.28607	7.11192	3.25568	1.31691	13.1857	12.2972	320.192	24.8563	24.6214	38.2619	13.242	0.531277	30.3967
724	07_C_5	SPS4	YOR313C	02	88.2107	70.7929	373.798	3.90924	25.2556	67.0192	5.89612	9.83962	3.87752	2.07365	20.0141	17.5526	501.911	26.3967	40.1918	59.8825	21.4159	0.530399	29.0311
725	07_H_1	TOP1	YOL006C	02	38.4416	47.4753	240.273	0.755076	6.25039	3.7626	1.4886	2.8478	0.549879	0.262874	6.26646	5.304	118.153	1.70745	8.42893	18.2955	6.68259	0.108899	8.29489
726	07_G_7		YOR385W	02	76.5339	58.8407	295.811	3.51789	25.425	53.2042	5.07857	8.33814	3.03993	1.75713	14.8692	14.1427	402.943	27.7743	31.1361	50.311	18.44	0.457249	24.4847
727	44_B_11	DBF2	YGR092W	02	39.8958	29.5523	171.735	1.30613	10.6788	17.1249	2.32746	4.40496	1.62712	0.55815	5.44194	5.0703	163.181	10.6	12.628	22.6592	8.08798	0.208842	10.831
728	23_D_3	CWC15	YDR163W	02	61.3133	48.9785	272.509	2.67529	18.7278	41.9523	3.92875	7.55876	2.49496	1.34775	12.0462	12.1853	336.538	17.8906	27.0996	40.0668	14.0259	0.387501	17.7926
729	44_F_6	BCH2	YKR027W	02	64.7383	35.7587	152.513	1.60048	26.2652	48.6296	3.40093	9.58697	1.22544	0.738926	8.56108	6.72835	157.997	40.1664	17.1007	32.4789	11.8166	0.237349	9.96909
730	QC_031			02	63.2691	47.9384	238.856	2.95126	20.7917	52.2211	4.36277	9.05766	2.83697	1.3404	13.6672	11.4159	328.467	30.7278	24.7989	41.1704	14.9571	0.454654	19.6844
731	07_F_5		YOR365C	02	82.6876	69.8571	348.198	3.80305	26.5221	61.5052	5.91009	9.56939	3.79916	2.08277	18.303	16.8357	471.788	25.2618	37.8878	60.5208	20.8892	0.535918	27.2501
732	07_A_1	YVC1	YOR087W	02	113.879	94.5722	482.421	5.10116	34.7203	70.2744	8.01883	12.1328	5.02023	2.29456	23.3214	20.2194	561.136	31.7571	52.2379	82.1428	24.317	0.728595	41.5869
733	07_F_4	PIP2	YOR363C	02	65.8652	58.329	289.148	3.04772	23.6786	49.6173	4.68646	8.08574	2.7977	1.75172	15.8195	14.3522	427.178	18.8384	32.8386	51.6315	17.2258	0.443715	20.2647
734	01_D_4	PSK1	YAL017W	02	54.8421	45.4177	236.223	2.63199	19.4789	47.0219	3.90331	7.04056	2.61327	1.34108	12.3684	11.5502	325.427	17.6957	22.9957	39.4947	13.6546	0.374116	15.9593
735	44_A_4		YCR102W-A	02	65.645	50.9249	237.714	3.66389	24.9747	57.8279	4.83649	8.68741	3.24357	1.4422	13.9653	12.0056	325.619	40.5194	28.8465	44.9146	17.1503	0.455086	20.506
736	07_B_9	CPA1	YOR303W	02	60.1051	53.7599	220.704	2.76975	21.2499	35.4311	4.22862	7.66511	2.59828	1.32484	13.1501	12.6536	342.339	16.1869	28.1784	45.8621	14.4341	0.363279	21.7766
737	23_G_5	GTB1	YDR221W	02	85.2081	66.9472	312.772	3.99652	33.7045	64.6804	5.54975	11.4065	2.95431	1.94424	17.343	14.3592	385.068	46.675	35.3723	58.2242	21.0913	0.488531	26.7759
738	01_C_6	MYO4	YAL029C	02	80.8424	63.4295	316.992	3.88671	24.9376	66.1033	5.28162	8.69441	3.77708	2.05234	16.8933	15.8857	407.308	24.5331	31.781	54.0351	19.4327	0.502451	19.999
739	23_C_5	GIR2	YDR152W	02	84.5433	68.7125	324.335	3.87917	26.0804	60.9348	5.62093	10.7685	3.74358	1.65016	18.8718	15.5556	432.62	24.2491	35.5499	59.8605	20.1217	0.544145	26.7952
740	01_A_9	ECM1	YAL059W	02	58.0147	47.8309	208.025	2.83041	15.7783	52.2	3.90104	8.86555	2.92854	1.18673	12.3503	10.4065	286.603	28.9886	22.2079	37.1535	12.8358	0.41865	17.8543
741	23_D_1	ACL4	YDR161W	02	85.0141	69.4816	366.883	4.08655	24.8464	58.9867	6.05823	13.4572	3.70477	1.89521	19.7597	15.8977	458.001	25.3836	40.022	63.4779	20.6676	0.623312	36.3259
742	44_E_5		YJL213W	02	82.169	61.5629	285.47	4.20059	36.1316	65.974	5.67995	10.7942	3.20198	1.87508	17.1721	13.7584	350.422	50.6398	35.1187	56.6166	21.9517	0.562931	27.4817
743	44_G_5	ERP1	YAR002C-A	02	73.037	53.5759	260.906	3.47003	29.9492	63.192	5.09646	9.37309	3.02144	1.65859	14.1847	13.3142	331.477	42.2988	29.2419	48.5234	17.8771	0.470736	22.4637
744	44_C_5	PEX21	YGR239C	02	79.283	56.1505	282.089	3.91233	19.5145	65.8017	5.52989	9.64421	4.03178	1.88265	16.5264	14.4442	406.857	33.3209	30.2475	48.4161	19.2495	0.568621	23.3868
745	07_C_11	PMT3	YOR321W	02	57.4475	49.3872	244.025	2.8227	18.3208	39.1979	4.159	8.38821	2.52102	1.36815	12.4614	11.5968	322.281	22.6473	24.7448	42.652	14.4569	0.375578	18.143
746	23_D_12	NVJ3	YDR179W-A	02	71.5484	59.9651	303.009	4.04838	23.0693	41.1511	5.5331	8.62071	4.10529	1.59384	15.921	13.538	365.258	22.7417	32.0322	47.1587	17.5144	0.576814	29.71
747	01_A_4		YAL066W	02	58.4755	49.0699	228.538	2.949	20.9721	58.7037	4.29214	8.39254	3.13885	1.39216	14.4288	11.2038	314.951	27.4507	26.1544	42.7532	14.3839	0.398693	15.3475
748	01_B_3	AIM2	YAL049C	02	88.0705	72.5961	331.052	5.08705	34.2442	72.7739	6.8925	10.5165	5.04204	2.35214	19.1073	15.9868	398.801	41.2917	36.7915	61.1519	22.5594	0.668555	30.6511
749	07_E_12	SNX3	YOR357C	02	57.5616	48.7123	237.077	2.91507	15.4654	27.9204	4.09374	6.03911	2.78814	1.14204	12.6233	10.9232	325.637	13.9156	22.9749	37.1362	12.9014	0.375194	21.0618
750	44_E_10	MNN4	YKL201C	02	65.6371	58.2485	250.147	3.81593	24.15	74.6976	5.23137	10.9727	3.61696	1.64051	16.999	12.8597	374.978	42.717	31.2069	51.8562	17.2615	0.519852	24.9189
751	07_E_10	GDS1	YOR355W	02	47.2216	51.2069	245.401	2.20541	18.6366	51.2728	3.70752	7.60034	2.02224	1.11248	15.0777	13.0184	344.169	33.6307	23.3034	44.1681	12.9325	0.325881	13.3393
752	QC_032			02	67.0784	50.7795	235.539	3.00827	22.07	53.7542	4.30144	9.1881	2.8213	1.49344	13.9324	11.8579	310.13	30.4322	25.9591	41.8336	15.2344	0.4091	18.3988
753	23_B_3	ATG39	YLR312C	02	105.588	87.9901	421.088	4.81765	32.9501	74.4288	7.6628	13.8329	5.18153	2.2659	24.9093	19.9218	509.881	34.3601	51.5027	80.0805	24.7499	0.767554	46.1468
754	23_C_2		YDR149C	02	60.1901	37.2288	188.862	1.82098	10.6171	29.8063	3.44436	5.60695	1.40695	0.724922	9.31343	7.73336	247.886	17.1637	18.4968	30.3354	10.5133	0.241519	22.4405
755	44_G_11	PTC4	YBR125C	02	49.02	40.3874	187.603	2.26449	13.5611	58.0186	3.49798	8.27786	2.07382	1.02324	11.5927	9.31432	279.841	35.7273	21.9448	34.1536	11.4415	0.298481	13.6704
756	07_E_9	MSC6	YOR354C	02	59.7923	54.3154	246.756	2.8916	20.754	50.5819	3.99138	9.08739	2.58968	1.49952	13.8258	12.4985	328.454	25.7555	24.8096	44.3489	14.0899	0.329001	16.2759
757	23_G_3	MFB1	YDR219C	02	70.3688	55.9348	256.412	3.13869	19.2759	36.4148	4.44636	6.90435	2.52947	1.40666	14.7087	12.5024	333.817	17.7689	25.3039	48.3829	16.1586	0.390301	18.3149
758	07_B_5	MUM3	YOR298W	02	79.6566	66.3723	312.982	4.27485	27.2799	63.1155	5.73191	10.3133	4.2422	1.85309	17.4807	16.401	411.038	28.1074	33.7764	57.2689	19.2787	0.539194	27.2
759	07_H_4	COQ10	YOL008W	02	85.4666	70.4574	271.673	3.90578	29.4155	44.1202	5.50102	7.35663	3.18544	1.97665	15.5965	13.653	327.299	20.5033	27.6276	57.255	19.2464	0.558236	22.1372
760	01_A_5		YAL065C	02	59.999	50.9519	224.851	2.91687	19.9243	60.9501	4.06451	8.51328	2.87504	1.3495	13.1453	11.1281	313.967	30.7756	26.2081	41.8752	13.8625	0.375777	15.1731
761	23_E_5		YDR186C	02	86.2343	81.7783	324.845	4.96114	43.6269	50.9958	6.92679	8.47216	4.08303	1.97774	15.7924	16.1765	313.017	40.8735	35.207	64.5584	24.5535	0.624635	38.0547
762	23_A_3	ATP14	YLR295C	02	120.224	114.075	484.694	5.16927	38.792	79.8263	8.21311	14.9079	5.27587	2.08739	29.3974	22.0684	547.272	47.804	56.8817	96.2175	26.78	0.765754	51.7502
763	01_H_11	ENT4	YLL038C	02	56.2513	49.258	212.264	2.9948	23.7786	58.0047	4.11118	8.72086	2.78715	1.42215	12.3377	11.082	263.801	41.3422	25.6662	38.3984	14.1549	0.345992	17.5632
764	01_C_9	DRS2	YAL026C	02	42.4628	35.4609	198.177	2.12636	12.0358	29.0329	2.78788	5.7688	2.45194	0.861913	9.47546	9.14221	207.435	21.0372	14.2292	23.9354	9.48399	0.287882	17.9561
765	44_C_11	GLG2	YJL137C	02	28.4297	20.796	94.073	1.35266	11.1243	33.0355	2.04119	4.82944	1.49721	0.41757	5.55951	5.32935	138.798	21.3397	13.6387	17.5537	6.29326	0.227936	5.35953
766	01_D_11	FUN14	YAL008W	02	27.0324	21.2452	99.7913	1.37233	11.7402	33.7681	2.1334	5.79336	1.67075	0.553309	5.9959	5.25029	139.803	18.6355	14.7531	18.6022	6.04851	0.263814	5.05649
767	01_E_6	BUD14	YAR014C	02	50.7077	30.929	157.981	2.01157	22.8876	31.1494	3.13771	5.69027	1.07012	0.902022	6.60411	7.53672	150.149	30.2226	16.544	26.5143	12.8162	0.198189	11.2979
768	07_A_5	ECM3	YOR092W	02	84.5319	76.6613	331.774	4.04047	29.9976	69.649	6.26196	12.0477	4.28195	2.10651	19.9895	17.0282	427.315	31.8044	39.5406	62.5313	20.5383	0.543103	30.0409
769	23_C_8	CPR1	YDR155C	02	61.8988	57.263	262.858	3.51206	23.8755	52.9459	4.60358	8.07476	2.94247	1.64725	15.402	12.9939	355.285	23.8621	33.7912	52.3145	16.924	0.432584	20.1222
770	01_B_5	AIM1	YAL046C	02	166.434	67.4635	240.269	3.43223	103.968	73.6611	7.94526	12.9001	3.20713	1.62022	17.3655	12.1726	290.172	38.9609	28.164	70.2707	51.6679	0.509102	28.2681
771	01_F_3		YAR030C	02	71.9063	57.3881	269.34	4.48664	33.7449	59.5302	5.75394	8.73219	3.92339	2.0604	15.7107	12.9151	317.113	43.24	31.2771	51.1424	20.2293	0.573245	24.7513
772	23_D_11	CSN9	YDR179C	02	77.9161	55.9106	301.911	2.9862	25.3829	50.997	4.84386	9.05823	2.82559	1.63869	16.3498	14.2152	405.506	22.9851	30.8798	52.1945	17.3025	0.411401	20.0019
773	01_A_10	CNE1	YAL058W	02	44.3176	39.1714	190.581	2.13773	16.6881	36.9739	3.20313	6.6174	2.39793	0.862923	9.74613	9.08907	230.247	22.5968	18.1155	30.2055	10.5873	0.366057	17.437
774	23_D_2	NBP2	YDR162C	02	46.9832	54.1227	261.075	1.50996	12.7244	31.5601	2.74866	6.91684	1.31747	0.884172	9.99781	10.0077	264.135	14.2175	17.6683	28.4232	10.4294	0.24028	10.6281
775	QC_033			02	67.0407	50.3563	239.022	2.97376	21.0107	53.2997	4.5812	9.09865	2.96456	1.41929	13.6289	11.6539	318.837	30.8822	25.3999	42.8106	15.4369	0.389925	20.9
776	23_A_6	ECM38	YLR299W	02	87.8995	76.8017	319.834	3.91066	25.1919	69.6056	6.07689	11.1383	3.91097	2.05341	20.1942	14.9688	445.38	30.1074	38.7581	62.6242	20.795	0.578757	31.1377
777	44_G_10	ASI1	YMR119W	02	51.0867	40.3831	177.57	2.35556	19.1602	50.4389	3.78734	9.43286	2.39347	1.10133	12.8117	9.95341	259.79	30.1398	22.5407	36.825	12.2536	0.315498	14.0866
778	07_G_6	FRE5	YOR384W	02	87.5758	66.4805	352.482	3.48425	27.2404	56.9524	5.54557	9.17957	3.47244	1.88784	18.02	17.2961	434.501	24.61	36.7573	61.0349	20.3896	0.492968	25.6882
779	23_D_6	HSP42	YDR171W	02	76.698	66.1076	301.683	3.34351	27.2456	61.8233	5.31989	9.7013	3.21569	1.55626	18.7784	15.6285	426.489	24.505	36.6154	61.3268	19.46	0.527506	25.1398
780	01_H_5	PAU17	YLL025W	02	80.5144	64.0408	299.45	4.17706	30.352	66.3952	6.05074	9.4743	3.9935	2.09296	17.9204	14.4956	355.367	42.4124	34.5091	57.6657	20.6809	0.564892	31.4009
781	07_G_12	SIN3	YOL004W	02	54.4817	46.9885	234.129	2.06331	16.1576	20.2671	3.31694	7.55663	1.80735	0.610936	11.8122	10.0582	213.818	13.3018	19.3197	36.3487	12.7999	0.255008	17.5519
782	01_C_5	SNC1	YAL030W	02	87.7558	68.2214	319.583	3.83506	24.6955	64.6327	6.18322	7.83666	4.18439	2.14998	20.4093	17.1492	438.392	23.6083	37.8638	60.3469	21.4172	0.602389	27.5022
783	23_F_11		YDR215C	02	70.3898	63.4881	281.115	3.30858	27.793	53.4272	5.37841	9.70655	3.47909	1.58154	15.9788	13.6778	383.695	29.2968	35.7536	52.5959	17.9561	0.508259	28.1083
784	01_A_12	PEX22	YAL055W	02	80.0982	31.788	226.386	2.80102	16.5873	45.1643	4.94142	7.44942	4.03771	1.61302	12.133	11.1012	372.145	20.768	23.3117	33.209	15.8904	0.415233	15.0967
785	07_C_10	GNT1	YOR320C	02	44.72	35.5889	169.609	1.19935	12.2666	22.6981	2.53196	6.06016	1.17406	1.01165	7.89705	8.1801	245.778	15.7371	15.7019	30.6466	8.63897	0.208784	5.49797
786	07_G_11	PFA4	YOL003C	02	56.6747	44.628	195.241	2.23215	25.0122	30.7569	3.01822	7.8704	1.33051	1.22882	10.255	9.39385	248.177	25.872	22.7915	38.2781	12.59	0.251523	8.0769
787	01_C_10	PMT2	YAL023C	02	33.369	29.4515	119.635	0.7189	11.0461	17.4861	1.75867	5.44727	0.721921	0.589231	5.9622	5.47442	174.422	9.93809	12.7257	22.2122	5.74752	0.104758	4.4183
788	23_A_2		YLR294C	02	104.124	83.1559	365.818	4.1767	29.0056	42.5885	5.67764	10.1674	3.46575	2.11482	20.903	16.004	469.956	22.9329	38.4286	68.5156	21.4582	0.617999	26.2739
789	44_B_3	GSC2	YGR032W	02	70.0094	55.6779	252.668	3.57274	22.1813	44.9367	4.40284	7.96223	3.42991	2.11564	14.387	13.0059	362.691	20.6278	23.8951	46.9374	15.5253	0.529366	12.377
790	01_H_3	POM33	YLL023C	02	49.9179	44.1064	183.445	2.28728	18.2783	35.5587	3.12818	9.0503	2.27715	1.19027	10.6753	9.38164	266.205	17.9365	20.5084	33.5209	10.9796	0.312495	4.48845
791	01_C_3	FUN19	YAL034C	02	69.5223	54.5359	270.526	2.60677	23.226	36.1811	3.79074	8.0548	2.45878	1.68208	14.6167	13.2615	364.361	15.7698	29.5216	46.7287	14.7523	0.32538	8.93385
792	23_D_4	TRM82	YDR165W	02	63.0699	53.8333	264.51	2.84979	21.1768	36.8449	3.57218	7.22045	2.39492	1.5381	13.6926	10.1186	341.483	16.0737	29.5204	44.395	13.855	0.361849	8.79705
793	44_B_1	MDM34	YGL219C	02	74.0615	65.1883	185.183	3.05337	19.4033	34.3097	3.25988	7.50329	2.29786	1.14414	13.7306	9.03403	261.377	20.2797	17.8615	38.8251	9.88739	0.466462	29.8297
794	23_F_1		YDR199W	02	96.8857	77.6984	389.801	3.98264	26.9321	61.6602	5.11381	13.2795	2.91961	1.72301	19.7552	18.4641	482.14	38.7199	32.5713	57.7415	19.2125	0.475432	23.5154
795	01_G_4	PSR1	YLL010C	02	58.0283	53.4691	222.065	2.42826	21.4852	34.5214	3.17853	7.39111	2.03519	1.38321	12.8307	10.736	315.9	17.2158	22.2876	41.1365	12.3719	0.306397	7.84916
796	01_G_6	PUF3	YLL013C	02	68.8023	53.9584	267.545	2.58812	20.8044	39.5186	3.7048	8.33023	2.54726	1.34032	16.1724	12.1035	341.26	23.8853	26.1719	42.96	14.7888	0.386382	10.8614
797	01_B_6		YAL045C	02	83.2117	65.969	313.818	3.88354	33.3429	46.7009	4.74383	9.24232	3.86113	2.15985	17.92	15.4151	405.575	23.1247	29.7971	54.017	18.4368	0.537651	16.5562
798	44_A_2	RPS9B	YBR189W	02	63.2973	49.7011	208.615	2.51968	15.2213	32.0556	3.9859	7.34295	2.78447	1.12716	13.9145	7.30932	294.059	13.1185	23.4425	37.4635	13.2943	0.341945	15.273
799	QC_034			02	63.2847	48.6268	222.913	2.72864	21.9979	38.7249	3.59348	8.7763	2.3851	1.30721	12.4063	10.6629	311.983	23.2444	24.0166	41.6847	13.718	0.398056	12.1209
800	01_A_8	BDH1	YAL060W	02	51.6261	40.7552	190.6	2.66579	15.5131	36.8836	3.37223	7.08784	2.83948	1.43469	11.2076	8.59776	269.886	20.241	19.6668	34.2916	10.8744	0.367171	8.13707
801	01_A_2	PAU8	YAL068C	02	87.67	77.3683	340.629	4.43676	30.121	49.6655	5.84584	10.121	4.51838	2.27695	20.4314	15.7478	431.38	26.1864	38.7353	59.6652	20.1479	0.574657	18.0077
802	07_B_3		YOR296W	02	68.4376	62.4618	274.216	2.78786	23.3545	38.0208	4.35543	7.87451	2.82697	1.70064	15.7085	12.9208	374.301	19.6964	31.3279	49.3294	15.0667	0.36319	11.9908
803	07_D_11		YOR342C	02	45.5913	43.687	208.672	2.04923	14.4001	25.4262	3.09247	5.57034	2.17815	1.2069	9.73427	9.86857	305.511	15.2741	23.3606	35.2368	10.6373	0.354658	9.96222
804	44_H_5	BIT2	YBR270C	02	85.3075	61.8856	291.28	3.11199	25.5461	51.4985	4.90545	11.3558	2.69615	1.83327	17.2611	13.2522	433.722	33.378	34.2582	53.6052	17.943	0.401614	16.0174
805	01_G_7	EMC6	YLL014W	02	59.8414	55.291	262.634	2.40089	18.1651	33.8033	3.49109	8.55761	2.60618	1.51624	14.1338	11.152	324.11	19.1166	22.8117	41.0791	11.9146	0.335369	12.2826
806	23_B_1	IMH1	YLR309C	02	132.348	111.376	519.49	5.92375	45.9478	53.0434	8.45933	14.362	4.30106	2.79421	29.1267	21.7355	597.688	42.5441	61.6136	93.4889	31.5792	0.773173	48.5455
807	44_B_12	DRN1	YGR093W	02	63.1697	53.8513	229.741	2.30065	18.5856	36.499	3.74446	8.58308	2.37031	1.34322	12.9875	10.8946	340.894	22.062	22.9725	41.6487	12.2868	0.371195	14.323
808	44_D_1	TRM13	YOL125W	02	75.7901	60.4587	281.52	3.6511	21.6757	44.751	4.95485	8.31843	3.68167	1.99311	16.3605	13.1351	387.866	23.6517	29.4884	50.1135	16.8043	0.511051	16.3188
809	07_C_7	SFG1	YOR315W	02	82.7796	62.6381	312.77	3.40851	26.0544	43.8383	4.77041	8.78901	3.02153	1.81008	17.928	13.9494	424.77	23.9762	34.7567	52.1587	18.7801	0.514998	17.292
810	01_E_12		YAR028W	02	61.6408	57.3177	247.124	3.12729	20.3702	39.2152	3.96723	9.45462	3.06831	1.47875	13.3243	11.5495	332.447	19.2763	26.5783	42.6028	13.7114	0.435082	11.654
811	01_B_8	ERV46	YAL042W	02	52.9564	45.7613	201.432	2.22391	17.6004	25.9838	2.9402	6.72722	2.24149	1.32954	11.1022	10.2294	284.61	12.6131	20.4174	35.5573	11.3142	0.300435	8.60987
812	44_C_6	SOL4	YGR248W	02	69.0482	52.823	253.042	2.96964	17.593	45.6693	3.89142	8.07038	2.84739	1.80247	14.7765	12.1775	351.49	21.9192	26.0494	43.1795	15.0433	0.38646	10.1565
813	23_B_12	EKI1	YDR147W	02	71.2383	62.6051	253.847	3.557	26.2796	29.6889	4.42163	8.27959	3.15718	1.66862	15.1044	12.2905	352.354	17.9908	26.8143	47.9238	16.5453	0.397266	16.8051
814	07_B_1	RPS10A	YOR293W	02	65.5139	51.8456	248.089	2.10454	15.2422	28.9428	4.54045	9.10512	1.58401	0.913707	19.2954	10.4702	413.837	10.6058	28.098	40.0728	17.8035	0.201669	13.2336
815	44_F_9	DAL80	YKR034W	02	84.2076	62.1735	263.505	2.99706	25.7245	44.2101	4.49918	9.21333	2.91971	1.7236	16.4238	13.4342	388.923	27.2274	27.2084	50.3711	17.138	0.390713	12.3204
816	07_F_7	RAD17	YOR368W	02	58.8173	50.7095	221.11	2.39703	19.9176	31.2349	3.30735	7.27001	1.91058	1.50465	13.0826	11.2792	309.502	21.1555	23.8238	41.0126	13.8717	0.258586	10.1552
817	44_G_2	PET10	YKR046C	02	65.6376	52.0484	240.898	2.68439	18.5925	37.4399	3.85047	7.69581	2.52243	1.70039	14.804	11.7204	341.677	21.9096	28.335	41.8116	14.1549	0.319691	10.6023
818	QC_035			02	65.6021	51.1805	225.967	2.7455	20.6882	37.3418	3.67323	9.31926	2.48987	1.44151	14.8451	10.2241	309.073	23.4041	24.3056	40.8591	13.8912	0.351329	11.089
819	01_G_5	YEH1	YLL012W	02	61.6713	62.6459	253.674	2.88118	20.8256	41.2488	3.98248	10.4877	2.97049	1.5474	16.2401	11.9964	344.343	22.2017	28.4484	44.1493	14.3813	0.358305	12.9006
820	44_G_8		YBR090C	02	65.7897	55.389	228.017	2.84154	26.5789	52.0466	4.29853	10.0292	2.75547	1.97046	15.1531	11.6938	326.565	33.3273	28.0858	46.9155	15.2977	0.353013	9.22745
821	23_F_10	AHA1	YDR214W	02	72.0739	60.2098	248.299	3.06989	31.0765	44.2092	4.45791	11.231	2.45287	1.53222	17.3521	12.6737	352.982	32.5944	31.0068	50.7688	16.828	0.289218	12.9948
822	23_G_11	IVY1	YDR229W	02	68.5128	62.1412	266.649	2.72364	24.6719	34.8397	3.96386	9.53917	2.31043	1.54064	15.8719	11.9854	348.977	23.1483	30.9388	47.4776	15.8095	0.300257	14.1161
823	01_A_3	SEO1	YAL067C	02	72.1184	61.1487	270.849	3.62052	25.9535	41.8766	4.92376	8.84582	3.81915	1.96605	16.9337	13.4717	363.603	20.2401	28.5973	48.4168	16.5729	0.579465	14.813
824	07_C_9		YOR318C	02	59.7347	53.7192	226.239	2.38192	21.905	32.4787	3.57652	8.4736	2.13422	1.58586	12.5781	11.892	324.846	20.5311	25.6553	43.2809	13.9211	0.304403	12.5441
825	44_F_11	GAP1	YKR039W	02	45.045	41.0955	168.088	1.86031	14.0027	38.6353	2.6444	8.24304	1.76263	1.26586	11.6291	8.2012	247.395	35.3468	21.9821	29.1132	9.63215	0.242065	8.02749
826	44_C_7		YGR250C	02	78.0206	65.3484	283.282	3.14401	25.8806	47.4552	4.7956	9.20055	3.20644	1.90179	17.441	13.9647	408.582	22.8773	31.7992	52.6321	17.5755	0.470107	13.1834
827	23_F_7		YDR209C	02	82.6779	76.4969	321.673	3.16329	32.78	38.1967	5.31964	9.07832	3.28799	1.78643	20.4893	14.9842	461.104	17.8754	39.8348	61.1765	18.5039	0.352392	14.3525
828	44_F_10	CAF4	YKR036C	02	65.7742	48.7508	199.535	2.50898	22.7229	35.0675	3.61	8.50916	2.15662	1.48289	12.0604	9.69137	267.954	32.3359	21.5889	36.7776	12.3984	0.362277	14.3544
829	01_D_8	SWC3	YAL011W	02	57.0927	47.674	215.979	2.57679	19.2698	36.0187	3.71957	7.66244	2.17872	1.55239	12.3532	9.05911	263.36	23.873	21.0846	39.2856	14.3669	0.314254	8.755
830	44_A_7	HMO1	YDR174W	02	60.3757	39.3912	131.505	1.98191	11.3734	32.2468	3.22231	6.40208	2.0168	0.727269	10.3825	4.47902	209.183	17.4772	13.5221	26.3676	10.697	0.237832	11.4693
831	07_H_3	CSI2	YOL007C	02	65.2328	57.623	261.15	2.57337	19.5151	27.3718	3.66959	5.86309	2.06579	1.70661	13.5029	12.2525	364.592	14.2293	28.1868	46.7225	14.5085	0.254912	8.3477
832	01_F_10		YAR047C	02	73.3131	56.2978	248.248	3.58215	27.4834	41.144	4.54126	8.01104	2.99759	1.957	14.5162	11.8502	319.236	32.0933	28.838	46.741	17.1685	0.471774	12.0487
833	23_F_2	VPS64	YDR200C	02	94.663	68.8311	277.044	3.06016	19.716	29.9239	4.96377	9.29435	2.83023	1.31669	16.1677	15.7883	344.873	25.7904	29.0382	64.3589	16.4396	0.361329	16.5504
834	07_G_5	FIT3	YOR383C	02	86.2566	72.7594	325.926	3.84818	26.5176	41.8113	5.23074	9.40643	3.48168	2.39273	19.6327	15.9882	475.376	19.4943	38.4512	58.072	19.7574	0.490809	17.4671
835	23_A_10	UBC12	YLR306W	02	86.348	80.5787	312.658	3.5728	29.7888	47.5199	5.27088	12.4605	3.33864	2.10855	21.9201	14.2554	510.709	26.4986	40.9733	63.9593	19.6152	0.515402	21.7049
836	07_C_2	SNU66	YOR308C	02	64.5794	50.399	232.073	2.32873	15.6658	28.7079	3.64311	6.91358	2.02246	1.53605	13.5108	11.7042	326.064	15.0437	26.4511	42.9913	12.4922	0.319695	11.7106
837	01_E_5	SWD1	YAR003W	02	57.472	54.4158	245.115	2.2832	20.8146	22.6362	3.09254	5.32869	2.02477	0.956479	10.6851	10.5747	261.772	16.9888	20.6758	44.0605	10.1826	0.285402	9.05445
838	23_A_5		YLR297W	02	95.248	89.3048	383.716	4.22691	32.58	53.4143	6.22384	13.6232	4.44254	2.35529	25.3404	17.5816	535.543	25.618	47.1249	70.6005	22.4928	0.608728	24.5472
839	44_F_12		YKR040C	02	76.2264	63.2138	250.631	3.06414	28.2391	47.5038	4.30592	10.3437	2.29905	1.75427	17.1281	12.365	376.504	38.4668	32.9575	50.6801	15.9962	0.343366	14.947
840	QC_036			02	69.7714	50.0514	237.292	2.67852	20.6794	37.6961	3.88149	9.12842	2.62785	1.56942	15.3638	10.8507	333.051	24.2392	24.3989	42.5387	13.8513	0.330655	11.0975
841	07_H_6	PLB3	YOL011W	02	114.872	89.4146	420.06	4.70787	46.226	58.2215	7.01808	12.6248	4.10511	2.73284	23.9102	19.3078	532.194	34.5497	53.5429	79.2431	26.7753	0.645468	24.6252
842	23_C_3	NUM1	YDR150W	02	88.4804	50.7381	218.18	2.70625	21.637	27.2764	3.95218	8.31118	2.05632	1.01736	17.67	8.56816	330.765	17.0872	23.6979	41.2087	13.3111	0.471519	46.5999
843	23_H_3	RTN1	YDR233C	02	67.9847	59.1432	283.349	2.93636	16.9928	28.0659	4.16808	6.77759	2.85704	1.98088	15.2484	12.4707	386.815	13.9047	27.2742	45.8573	15.4088	0.426393	14.196
844	44_G_9	MMS4	YBR098W	02	70.8086	58.3585	239.736	3.33063	29.7608	47.1201	4.58395	12.0713	3.02119	1.74415	15.3617	11.9021	348.285	41.6801	29.1335	47.5087	16.3766	0.422971	16.761
845	23_E_7	NUP42	YDR192C	02	96.3745	74.3278	315.573	3.83219	29.7718	55.162	5.25299	10.9638	2.86837	2.45059	20.6188	15.3453	484.765	31.2564	40.998	63.1721	21.4404	0.460262	18.442
846	07_D_10	UBC11	YOR339C	02	63.4149	54.3885	243.937	2.36324	21.6306	33.4016	3.72188	7.45111	2.30461	1.62234	13.7435	12.5172	360.306	16.6289	28.0438	45.448	13.8454	0.337857	10.3273
847	44_H_3	PEX32	YBR168W	02	78.029	63.4456	290.241	5.18207	21.9944	53.3295	5.46693	10.0987	4.44127	1.96568	21.1643	11.7365	417.04	39.8387	39.9142	51.5991	17.4471	0.68852	25.0308
848	44_D_7	HAL5	YJL165C	02	57.7566	46.6693	215.752	2.2612	15.0259	28.9454	2.95062	6.30899	1.98029	1.42473	10.9742	10.1059	284.35	17.2576	18.5254	32.8591	11.7653	0.307181	8.24389
849	07_G_8	PHR1	YOR386W	02	75.4969	64.9608	283.694	3.82284	22.7161	35.8423	5.24681	7.55156	4.0348	2.23789	15.9762	13.5845	423.954	18.5107	29.9168	50.7751	17.8285	0.501291	18.2862
850	44_D_2	YAK1	YJL141C	02	82.1479	57.9611	261.602	2.98215	24.4145	38.6894	5.12375	6.67798	3.06234	2.2103	19.1067	13.5701	407.232	19.3349	37.162	53.043	18.0108	0.422107	11.4267
851	44_H_9	SAF1	YBR280C	02	92.0162	79.529	349.327	3.75759	28.9646	57.0367	5.64557	14.24	3.8994	2.41318	21.7431	16.5613	474.706	33.7292	39.4785	61.1885	20.0922	0.543193	20.7244
852	01_C_4	GIP4	YAL031C	02	71.1905	55.4955	264.485	3.22266	27.1882	41.5211	4.54157	6.49951	3.13974	2.29323	14.9125	12.9075	358.927	19.7332	29.4028	48.0089	16.8085	0.478682	11.4386
853	07_G_3	FRE3	YOR381W	02	61.7972	50.7793	244.942	2.18265	18.7345	25.2472	3.49297	6.39227	1.89085	1.81187	11.7758	11.9451	331.442	11.8755	24.4572	43.0549	13.5032	0.325668	8.79107
854	23_D_7	ARG82	YDR173C	02	78.4851	69.3174	304.528	3.06597	26.1827	38.9168	4.39956	8.38525	2.78696	2.09394	18.0676	15.3864	418.386	15.9669	37.1537	54.1385	17.5679	0.417522	11.507
855	23_E_1	SAS4	YDR181C	02	95.9623	77.9431	395.498	4.09075	27.9476	42.5852	5.53555	9.86498	3.49139	2.1219	20.3469	17.2894	495.815	22.5071	41.4173	61.0601	20.9192	0.50086	26.6224
856	01_C_1	RBG1	YAL036C	02	83.6601	64.2956	304.783	4.06805	33.1489	36.0194	5.41359	7.71325	3.59474	2.70331	16.3537	13.8739	360.559	21.8943	33.5725	54.4476	19.7365	0.513495	17.3036
857	44_B_10	NNF2	YGR089W	02	69.6336	51.9194	216.488	3.27817	19.4587	32.1825	4.93134	7.17743	3.74678	1.84472	14.8205	11.1452	358.969	20.7165	28.9696	45.0098	14.9325	0.494096	18.3962
858	23_B_2		YLR311C	02	79.1303	71.1446	316.961	3.50459	28.729	42.1808	5.25878	10.3986	3.48613	2.14767	18.805	14.072	424.963	22.2976	36.8547	56.9152	18.6978	0.546671	21.7041
859	23_H_9	GCN1	YGL195W	02	105.224	90.1314	429.284	3.07486	33.3034	40.7613	6.29134	12.5022	3.4238	2.19233	26.9717	18.4625	497.497	12.5579	39.8139	71.8656	22.5762	0.490002	16.8799
860	11_C_4		YDR102C	04	73.9038	59.3966	283.098	4.22475	22.801	76.2801	5.52817	8.51384	4.31837	1.87517	16.8113	14.1151	381.097	31.995	30.3941	45.3169	17.3336	0.545724	29.8864
861	22_C_10	DUS3	YLR401C	04	38.4557	32.7862	127.486	1.04235	15.3469	51.8085	1.81057	8.45147	0.827511	0.589342	8.24311	7.58997	181.057	28.6318	15.2492	23.0292	7.54329	0.10769	6.59784
862	22_C_3	RPS29A	YLR388W	04	70.9159	36.8011	189.9	2.89803	17.5323	61.8969	4.94954	8.28096	2.7669	1.2647	13.1944	8.91815	307.91	20.9067	27.0649	39.0453	14.8646	0.347663	31.9423
863	38_F_6	BRE4	YDL231C	04	91.8186	75.2554	350.36	3.56923	22.3807	76.5516	5.12294	9.27991	3.01652	1.98274	17.2841	17.2145	441.273	26.1822	36.4155	54.0113	19.4708	0.481369	25.4519
864	38_C_11	GAT2	YMR136W	04	45.2466	41.1618	195.266	2.58613	12.3449	52.7746	2.75296	7.89952	1.81323	0.767928	9.97845	9.3933	199.842	80.5236	15.4124	28.4106	9.44303	0.33002	27.5554
865	11_B_12	GRX3	YDR098C	04	63.5364	59.5926	245.659	3.82028	22.0106	56.3106	4.91056	8.39251	3.76346	1.19814	14.2207	12.4534	317.282	29.3061	26.6431	43.9722	15.17	0.456895	33.9824
866	22_A_6	STE11	YLR362W	04	39.5369	32.888	152.387	1.8232	13.9005	48.7444	2.27246	5.87859	1.83049	0.866435	7.75414	7.74542	201.715	20.8546	15.1341	21.6684	8.26679	0.208571	9.30446
867	20_C_4	FYV12	YOR183W	04	67.683	49.0745	260.935	3.68664	22.7581	55.3597	4.58421	7.31336	3.01618	1.73623	13.1352	10.558	312.119	24.7291	22.7439	39.3367	15.4509	0.429837	24.7053
868	22_D_6	INA1	YLR413W	04	77.9605	60.3061	283.348	3.3164	22.7996	82.973	4.53607	9.1012	2.67713	1.55302	16.0066	13.8248	384.288	38.0272	31.1668	47.7154	17.8881	0.446134	23.3099
869	11_F_5	SAN1	YDR143C	04	79.9613	68.4483	311.635	3.32077	24.2595	75.2259	5.25057	10.006	3.38406	1.55916	17.8459	15.5929	404.175	38.9692	39.4643	55.7606	18.0881	0.456326	25.3308
870	22_H_5		YLR283W	04	38.2473	28.3854	143.143	1.79235	15.7075	41.9659	2.59971	6.00768	1.88817	0.842629	7.89008	7.2673	187.744	20.9781	14.6977	23.6372	8.74078	0.205421	12.7183
871	22_A_8	GRX8	YLR364W	04	40.6532	28.794	149.624	2.09972	15.8703	43.4481	2.82738	5.76774	1.84417	1.05533	7.82621	7.75674	200.078	27.4118	16.024	25.1178	9.95532	0.207418	12.6904
872	11_E_1	SWF1	YDR126W	04	40.1189	33.0174	190.887	3.10804	13.7899	28.9064	3.46832	5.51759	3.52929	1.03966	7.2992	8.64718	182.48	19.3929	14.5528	22.6534	9.12849	0.446486	26.2903
873	20_D_3	SLK19	YOR195W	04	34.5606	29.2044	128.865	1.35711	12.4747	31.7439	1.92095	5.35249	1.29532	0.716489	6.59476	7.8959	176.577	9.71667	14.1518	21.985	7.47838	0.126126	9.27994
874	38_B_5	MNS1	YJR131W	04	87.8041	65.7314	316.63	5.52438	23.6237	70.1319	6.92287	8.83763	5.89795	1.93854	18.7414	16.8482	404.912	29.7839	35.1298	51.9002	20.3191	0.775121	39.6128
875	38_G_12	GAL3	YDR009W	04	59.5374	48.9675	209.23	2.05317	19.7303	43.0393	3.07772	6.80877	2.24026	0.875392	11.7348	11.467	272.214	15.5127	22.9928	35.8011	11.15	0.201456	15.7284
876	22_F_3	SYM1	YLR251W	04	69.6793	48.0598	239.985	3.46639	24.0775	60.3684	4.75339	8.52942	3.07972	1.82204	13.3024	11.4931	294.005	43.075	28.2404	40.3011	16.7602	0.457496	25.3569
877	38_E_7	RRI1	YDL216C	04	91.5979	61.3287	316.89	3.2433	25.3573	66.9896	5.15569	8.65257	3.20609	1.82431	19.4544	16.3668	404.25	25.1679	37.868	54.3486	18.4692	0.471016	24.3633
878	QC_037			04	67.6108	49.269	235.151	3.10356	21.2142	52.9558	4.39419	7.8254	2.88716	1.19674	13.3815	12.3637	304.277	28.8775	24.555	39.436	15.2568	0.437205	25.2795
879	11_D_8	DPB4	YDR121W	04	50.1095	46.3342	205.816	2.13158	31.8266	54.4024	3.16183	8.49977	2.15755	1.01617	11.0607	9.29497	230.437	51.431	22.4697	35.6131	11.737	0.224188	15.1592
880	11_D_9	KIN1	YDR122W	04	34.1965	28.1628	119.935	1.24882	14.7734	34.6526	2.10314	5.26677	1.44931	0.804134	7.27001	7.0797	162.001	14.2888	12.5356	21.6251	7.15345	0.158112	6.55422
881	38_E_10	FMP45	YDL222C	04	56.3922	47.9672	221.094	2.90952	16.9246	49.4032	3.97334	7.96134	2.83761	1.35156	12.4805	11.2932	288.841	25.5583	23.7463	38.2351	13.0473	0.435427	22.7597
882	22_A_9		YLR365W	04	40.8591	31.3628	154.487	3.03048	13.6687	46.3564	2.86796	6.10491	2.18462	1.03696	8.40035	7.85422	184.413	57.5481	13.0065	25.6589	9.9672	0.319966	24.5117
883	38_D_6	ASF2	YDL197C	04	88.4673	69.7495	325.026	4.2392	23.3095	74.8102	5.72178	9.45868	3.99661	2.15312	17.7906	16.6855	416.645	28.9586	36.1732	56.8772	20.5736	0.598293	30.2494
884	20_F_6	WTM1	YOR230W	04	73.8364	56.9253	284.247	2.79729	15.5894	61.6742	3.96335	7.59091	2.21261	1.21361	14.694	13.5868	373.415	20.7853	26.9491	41.796	15.594	0.337506	19.2003
885	11_F_10		YDR344C	04	49.697	46.7882	191.235	2.67142	19.9886	51.8797	3.72811	9.16377	2.56435	1.07885	11.3188	10.4367	243.343	41.0497	22.8101	35.2564	12.389	0.344771	23.2446
886	20_B_10	YRM1	YOR172W	04	77.7773	58.3166	281.68	4.07125	19.6808	62.3426	4.97983	7.62007	3.82366	1.56584	15.6868	14.8782	357.481	24.581	29.0447	44.4783	16.9132	0.506582	31.4541
887	22_C_8	SKI2	YLR398C	04	52.3931	37.6712	176.861	1.35998	18.825	46.139	2.62673	6.21231	1.67194	0.892571	9.25784	9.08754	210.365	21.4899	19.2352	31.3362	9.76508	0.171533	8.79178
888	22_A_5	VPS38	YLR360W	04	72.6163	28.4381	158.978	2.9195	17.8653	39.8293	4.66068	4.98512	2.96131	1.46837	12.7311	10.4548	365.8	20.1245	26.9152	39.6877	15.7287	0.339557	20.4302
889	11_B_4		YDR089W	04	68.3865	58.5916	314.404	3.0776	19.7135	46.0721	4.56759	5.4469	3.18978	1.53969	14.7963	13.9588	356.064	24.7854	24.8435	40.9612	15.7571	0.44951	25.3795
890	22_G_11		YLR278C	04	55.6865	42.5091	190.93	2.51588	17.1207	53.9743	3.59563	6.78052	2.43667	1.25533	10.7	9.89431	278.457	30.2108	22.1458	34.8665	12.7112	0.306145	19.1452
891	22_E_6		YLR235C	04	38.9275	29.1792	144.807	1.09118	11.4825	40.8229	1.81368	7.47299	0.944004	0.516475	7.74617	6.52051	172.998	20.2848	12.5965	21.8514	7.20876	0.13476	9.97252
892	38_H_1		YDR010C	04	63.0518	55.4976	246.151	2.75315	17.1777	42.6517	4.13419	6.85136	2.90461	1.54719	12.4712	12.0893	309.226	15.8435	28.1743	40.2168	13.4386	0.29406	24.9071
893	22_D_2		YLR407W	04	60.9743	44.9014	223.932	2.30388	15.4155	48.4904	3.64026	7.3726	2.16241	1.22111	10.6242	10.7116	316.012	23.6659	23.5074	33.548	12.6118	0.302304	20.017
894	22_C_2	REH1	YLR387C	04	73.4298	53.4866	257.817	4.31879	24.297	67.1207	5.56819	8.72781	3.77759	1.66484	14.0968	12.5545	340.628	49.7521	30.1632	46.242	17.7287	0.521298	36.5672
895	20_G_8	SRL1	YOR247W	04	51.3497	40.3533	194.397	2.03919	13.0249	43.3423	2.99398	5.53815	1.92135	0.96627	10.5667	9.88098	299.314	12.8408	22.3157	30.9911	11.1576	0.225022	12.396
896	20_C_10	IES4	YOR189W	04	76.8699	48.0458	231.022	4.4333	18.8695	60.8306	4.87994	8.33637	3.78785	1.47766	14.5695	13.5969	328.771	36.5141	27.2884	42.3642	15.7147	0.548785	38.5355
897	20_H_7	RFM1	YOR279C	04	60.4516	47.6339	251.687	3.37636	15.6834	34.4392	3.82444	6.95183	2.78803	1.11312	12.4063	11.9391	295.984	11.291	26.5735	37.719	13.9846	0.39746	33.2763
898	QC_038			04	62.4508	48.432	231.155	3.20939	21.6119	50.9718	4.23328	7.61432	2.68492	1.14214	12.2725	11.7441	296.796	25.4328	22.5464	39.0871	14.4167	0.401693	23.2687
899	38_C_8	ERV41	YML067C	04	65.7316	50.9183	266.47	2.9	18.1419	53.2116	4.19482	8.6619	2.72518	1.41854	14.5324	12.6248	351.095	23.208	26.4867	42.839	14.1535	0.379384	23.3475
900	11_F_3	MTQ2	YDR140W	04	57.759	49.2105	238.177	3.0204	16.5474	47.5684	4.12534	7.22245	2.66677	1.30101	12.5937	12.174	313.566	19.7644	25.119	40.0163	13.5025	0.366352	21.737
901	22_G_1	RED1	YLR263W	04	32.4439	25.7416	102.241	1.10303	9.78529	36.2139	1.68564	5.40849	1.11774	0.458706	6.33062	5.73833	153.378	16.2009	11.8635	19.8898	6.32915	0.113068	5.94212
902	20_F_8	KIN4	YOR233W	04	41.8137	36.1608	202.361	1.65344	11.6695	42.2935	2.2159	6.26947	1.60766	1.0648	9.03444	8.97921	219.368	15.0223	13.8879	24.5629	9.30554	0.184323	9.52868
903	22_E_1	ECM22	YLR228C	04	56.1939	42.3193	212.399	2.9928	16.4739	48.7617	3.84185	6.2411	2.81566	1.24888	11.2618	10.0903	282.101	21.3599	19.4827	34.1935	12.5847	0.385999	19.152
904	22_B_4		YLR374C	04	64.8156	58.2219	258.784	2.50449	20.6681	55.5892	3.7859	7.26714	2.36005	1.10792	15.0678	12.565	299.071	23.765	27.5375	43.0477	13.4266	0.296915	16.8393
905	20_H_11	RDL1	YOR285W	04	75.0418	62.0877	300.022	3.82192	23.1199	56.4744	4.94676	7.98953	3.16492	1.79519	14.8748	13.7961	354.698	26.9946	31.2487	49.8306	17.4238	0.430026	30.1216
906	22_H_10	MEC3	YLR288C	04	35.5483	43.4079	153.574	2.12247	12.6527	24.7401	2.3458	3.45759	1.18087	0.828893	9.55058	6.23809	150.644	8.46682	7.52615	27.0782	10.5051	0.233234	23.9594
907	20_B_9	LCB4	YOR171C	04	70.3246	53.7172	265.402	3.53063	18.6666	65.6103	5.00598	8.54716	3.45938	1.56533	15.2915	13.0015	363.46	34.5472	26.201	42.8072	16.124	0.478637	29.2709
908	22_A_1	BUD8	YLR353W	04	57.0042	42.9762	207.976	2.60915	18.9918	47.983	3.50612	6.53478	2.12783	1.15375	11.1516	10.3415	283.446	16.8959	25.7932	38.4391	12.2816	0.244114	18.8476
909	20_B_1	YRR1	YOR162C	04	25.0032	22.6976	40.8409	2.93262	34.529	53.3749	4.24362	5.92392	4.35507	0.305904	3.74488	5.80926	46.7153	8.3138	82.2708	15.3434	7.81775	0.878834	16.1175
910	22_E_12	IRC20	YLR247C	04	52.3664	41.6526	186.764	2.97116	21.5147	60.5778	3.58355	8.27024	2.54666	1.2126	10.8189	9.59109	263.498	34.001	20.2648	33.1689	12.6599	0.372528	20.7471
911	22_G_4	PDR8	YLR266C	04	60.014	43.0459	225.149	2.2332	22.7888	56.6299	3.43106	8.09576	2.04987	1.10532	11.8657	11.7771	302.207	23.9867	23.6161	38.7269	12.7293	0.284398	15.4488
912	20_B_4	SEY1	YOR165W	04	60.6752	41.7924	193.169	2.86415	15.5709	45.6427	3.15028	5.46028	1.749	1.35664	10.2177	9.32574	236.353	18.8863	19.0879	31.9746	12.2887	0.311557	19.2284
913	38_H_5		YDR015C	04	52.9631	45.3432	207.763	2.1849	16.5402	39.7742	3.05032	6.27023	2.25628	0.836422	10.805	10.8301	261.084	12.7774	21.0114	34.5503	11.1796	0.229582	13.6778
914	11_E_8		YDR133C	04	62.3803	57.1529	231.935	3.50545	31.1097	70.6732	4.43018	9.38342	3.17668	1.39695	14.3832	11.6575	288.628	46.4779	30.0266	46.0028	15.7827	0.382098	22.0181
915	QC_039			04	63.5426	47.7254	233.499	3.26561	21.5917	49.5323	4.10652	7.57373	2.73736	1.37766	12.4502	11.6617	292.606	25.8824	22.2639	39.4019	14.4018	0.349044	22.7066
916	22_C_7	COX8	YLR395C	04	57.997	41.8225	203.857	2.69332	20.5415	55.6223	3.5908	7.44404	2.44431	1.22483	11.8549	10.5444	279.732	29.206	23.1707	37.0752	12.3286	0.317183	18.1889
917	20_F_11	HES1	YOR237W	04	61.8627	45.1079	231.275	3.08434	16.559	46.4262	3.92604	6.27925	2.75179	1.42983	11.945	11.9309	322.006	17.0801	23.873	37.4144	13.6871	0.398195	21.3005
918	11_A_5	SNF11	YDR073W	04	62.0709	49.1489	209.714	3.45595	27.9035	50.8073	4.27488	7.48259	3.35025	1.41714	12.4059	10.3127	235.161	21.6238	34.2408	35.8894	13.9621	0.408258	19.482
919	20_A_9	SLP1	YOR154W	04	42.7062	35.4723	165.441	1.67712	13.7767	42.3361	2.33758	6.09474	1.61683	0.637929	9.09858	8.75285	215.516	19.1583	16.1633	26.1704	8.85939	0.18661	11.7248
920	38_F_7	OST4	YDL232W	04	61.1359	43.4488	237.502	2.97046	19.3766	44.1495	4.08866	7.06085	2.85787	1.25362	12.9411	12.3083	302.117	16.5609	25.2263	39.7939	13.1788	0.40476	23.7777
921	11_F_2	RUB1	YDR139C	04	51.2083	41.6381	203.448	2.56061	17.7326	40.9102	3.51009	7.03508	2.23384	1.15456	11.6712	10.1451	319.853	13.3749	22.6874	34.6943	11.8169	0.282691	18.3308
922	22_F_4		YLR252W	04	70.5134	52.5485	264.24	2.90937	25.1224	72.5372	4.15711	9.54528	2.49149	1.36151	13.954	12.7335	337.317	38.3899	27.7914	45.4885	15.7044	0.398594	21.4132
923	38_E_6	GDH2	YDL215C	04	86.2888	66.1688	331.75	4.09144	23.7104	63.9899	5.57249	8.45882	3.87633	1.9724	18.5394	16.347	411.42	28.322	35.9116	55.13	19.3867	0.530405	30.8766
924	38_D_9	MGT1	YDL200C	04	70.33	52.8784	267.428	3.94183	21.215	60.492	5.01494	7.91349	3.87765	1.62833	14.4381	13.899	350.726	24.7626	30.7918	46.4958	16.2832	0.507202	29.0585
925	22_F_8		YLR257W	04	58.3524	49.9607	218.56	3.1886	25.9571	64.4817	4.07117	9.20351	2.376	1.29422	13.363	10.6941	280.91	45.7787	27.253	41.2383	15.1245	0.399024	21.9796
926	38_D_8		YDL199C	04	73.4078	61.9148	277.306	3.52532	19.6046	57.8049	5.01524	9.19481	3.53997	1.36084	15.719	13.0768	369.238	29.5281	28.1881	45.4464	15.8493	0.462263	29.8404
927	20_B_3	GET4	YOR164C	04	43.9652	35.0158	193.122	2.08864	11.581	34.135	2.85466	4.83349	1.88201	1.08047	9.86909	8.5317	238.716	12.0799	16.4346	28.6805	10.4343	0.273661	16.1419
928	11_B_1	RRP8	YDR083W	04	59.5554	38.7042	170.421	2.11149	16.5207	40.725	3.84181	6.34214	1.50837	0.683612	10.0338	6.4367	194.981	17.4946	19.1696	27.2121	11.4768	0.233202	24.198
929	22_B_1	ROM2	YLR371W	04	73.2806	54.046	278.944	3.26201	17.0105	46.149	4.67508	6.42078	3.23688	1.54541	13.245	12.7391	336.654	19.834	26.7402	38.8842	15.504	0.451144	26.9443
930	11_C_3	ARX1	YDR101C	04	72.4004	49.9286	205.29	3.04325	17.5555	56.7467	4.73648	8.12218	2.61861	1.16787	12.9286	10.582	256.365	47.0852	24.6709	45.1601	14.4411	0.398766	27.2436
931	22_D_8		YLR415C	04	77.9549	57.767	270.534	3.24678	30.9237	72.424	5.02146	9.58184	2.77771	1.81562	16.3582	14.0315	359.44	49.3703	30.5155	50.8124	17.8038	0.432101	24.79
932	22_G_5	BOP2	YLR267W	04	31.0237	23.4993	108.283	1.36224	12.1907	35.716	2.02922	4.94659	1.10236	0.670593	6.08258	5.49123	150.303	22.4059	12.0852	19.8371	7.48337	0.122081	8.21855
933	38_B_6	XPT1	YJR133W	04	78.7913	62.6218	294.84	4.1528	19.1098	61.7387	5.83161	8.20715	4.44414	1.75875	17.5688	14.6579	398.602	26.7881	34.9311	47.1604	17.6011	0.642396	32.3941
934	22_C_4	ECM19	YLR390W	04	85.8371	62.9964	316.768	4.10319	24.1711	68.8514	5.85524	8.60037	4.24196	2.01058	18.431	16.1023	413.718	30.1324	38.8465	51.9503	19.6737	0.66491	33.1124
935	38_C_6	SPE4	YLR146C	04	83.667	67.8864	322.75	4.36112	23.0888	65.9339	6.1778	8.61791	4.69403	2.02019	18.155	15.2254	422.758	27.5876	38.1578	50.6992	19.4463	0.677875	35.9069
936	22_B_9	CTF3	YLR381W	04	51.0414	33.0424	161.985	2.03806	15.7583	53.5003	3.11722	5.90111	1.93224	0.835912	11.0595	8.45456	253.554	26.2645	21.3719	30.1214	10.7522	0.234275	16.8268
937	22_C_11		YLR402W	04	92.8181	47.983	229.921	3.87933	34.9497	64.3911	6.15687	11.9028	3.56315	1.59242	17.4607	12.718	319.651	60.7611	35.1548	50.6371	21.8264	0.514533	33.4669
938	20_H_12	RDL2	YOR286W	04	86.0929	70.8471	320.432	4.02183	23.861	51.2312	5.53264	8.08891	3.92281	2.00066	17.4205	15.3932	403.707	17.6774	34.6864	53.3926	18.288	0.539888	33.9404
939	QC_040			04	66.8559	51.5408	237.378	3.18122	19.9499	50.9354	4.47221	7.63917	2.98991	1.44108	13.7453	12.2439	322.032	26.4346	25.2948	40.4555	15.0428	0.374932	26.515
940	20_G_6	DGA1	YOR245C	04	51.5286	44.3906	210.788	2.43892	16.294	48.9307	3.52366	7.10235	2.55017	1.2915	11.8337	10.629	297.841	16.2226	23.0221	36.0703	12.6711	0.352008	18.8037
941	11_B_10	GIS1	YDR096W	04	88.8822	66.0631	322.357	4.17377	25.5768	68.6199	6.43185	9.15546	4.66618	1.95204	18.2706	16.8712	423.088	34.001	36.6625	53.2002	19.9785	0.726545	39.5622
942	20_G_1	ABP140	YOR239W	04	103.213	79.7243	364.253	4.95763	21.2496	62.0655	6.73291	8.95222	4.79711	1.95082	19.856	16.3424	445.159	25.555	39.7444	58.9009	20.5726	0.720274	47.8433
943	38_G_8	RAD57	YDR004W	04	54.8862	47.8196	233.684	2.24646	18.0068	48.7288	3.45156	8.17473	2.24946	1.15219	12.4526	10.9437	278.873	19.3923	21.0869	36.9052	12.0774	0.321488	23.0781
944	22_A_7	NMD4	YLR363C	04	44.6311	33.793	159.631	2.09409	15.1084	42.9948	2.98355	5.56256	2.00539	1.03696	9.76151	8.6214	222.288	22.3685	16.9589	26.9151	10.0333	0.250837	16.3372
945	11_B_3	AFR1	YDR085C	04	61.3983	49.7687	208.968	3.35795	25.9382	48.6786	4.45215	7.51913	2.85252	1.30009	12.8667	10.2639	254.917	42.5751	26.3312	39.2474	15.2842	0.414731	25.654
946	20_F_5	WTM2	YOR229W	04	51.3409	43.0425	211.081	2.08438	13.4981	47.9099	3.14769	6.53477	2.05932	0.985446	11.6047	10.4363	295.409	14.8958	23.2717	31.8531	11.8812	0.212951	14.5049
947	11_F_7	SWI5	YDR146C	04	42.0984	36.7907	170.194	2.30446	17.0935	44.5914	3.26753	7.10315	2.01998	0.854439	9.57099	8.55408	209.666	37.8476	18.6323	31.1255	10.9452	0.323616	18.8933
948	38_B_10		YJR142W	04	64.9898	55.0329	236.849	3.61221	24.9991	49.1019	4.95286	7.82403	3.70141	1.10324	13.7479	11.9037	345.904	26.3523	28.1691	41.3528	15.1407	0.501191	31.767
949	11_H_9	BCS1	YDR375C	04	67.5377	56.6615	221.926	3.32819	20.8188	50.2598	4.6956	8.08	3.12054	1.35103	12.3476	11.1341	284.61	40.4658	21.392	43.2987	14.2723	0.544626	35.9549
950	11_A_3	FMP16	YDR070C	04	46.4229	36.8693	148.921	2.79922	21.3957	41.794	3.41856	6.67279	2.22567	1.15726	9.01023	8.04603	190.224	32.7366	18.9143	30.0578	12.2018	0.317536	17.1809
951	11_F_11	HXT3	YDR345C	04	57.9131	48.0998	213.518	2.94963	20.7496	46.7707	3.78461	7.09561	2.65826	1.21956	11.5644	12.0567	247.619	28.6413	22.9535	37.2892	13.3646	0.309233	21.7351
952	38_F_8	MFG1	YDL233W	04	60.422	51.6602	251.118	2.906	17.92	53.153	3.95355	7.70662	2.78654	1.40865	13.4015	12.5681	339.282	20.6087	25.677	41.6405	14.1187	0.368187	22.9102
953	20_F_9	RPL33B	YOR234C	04	85.3105	67.6395	314.386	2.97474	17.1186	66.0945	4.51291	8.0866	2.24622	1.31243	16.6676	14.225	390.666	27.5332	33.8086	52.2559	17.5674	0.352164	21.9323
954	20_A_6	ELG1	YOR144C	04	79.4923	56.4416	274.373	3.72042	17.1482	52.8824	5.17307	6.63207	3.30282	1.71968	16.4345	13.8026	347.171	21.3012	31.1136	47.7567	16.1954	0.403196	32.5529
955	11_C_10		YDR109C	04	48.8569	44.3518	184.426	2.51234	18.3097	51.3934	3.30843	7.8926	2.25743	0.913705	11.1395	9.89233	252.199	38.4007	23.1794	34.6104	12.0057	0.253281	19.2994
956	38_E_8		YDL218W	04	78.0125	64.8286	315.547	4.19498	22.1548	65.0228	5.68924	9.02249	4.40929	1.75698	17.2705	15.4021	406.182	27.8777	35.74	52.4118	18.6995	0.580042	36.5358
957	38_A_2	SOD1	YJR104C	04	17.713	13.0061	48.1002	0.712689	6.41509	17.3457	0.988759	2.7488	0.703377	0.305491	3.14341	2.71539	67.3802	7.74837	5.85543	9.37388	3.25616	0.087838	2.15909
958	22_F_5	MCP2	YLR253W	04	43.5494	34.924	167.631	2.07848	12.8048	44.7622	2.94718	6.33796	1.91507	0.901394	8.89329	7.43517	241.374	27.8243	18.3327	27.2155	9.88701	0.237314	14.0895
959	22_C_12	SEI1	YLR404W	04	35.5377	31.1989	131.893	1.43014	11.7641	38.6582	1.99341	6.12875	1.49117	0.648271	7.20447	6.66503	175.013	21.6	13.8548	20.7038	7.85747	0.183064	11.0355
960	QC_041			04	64.7824	47.945	226.586	3.10397	18.3769	49.3856	4.44014	7.4822	2.81639	1.27399	12.4716	11.7248	309.784	25.3256	24.5638	38.4471	14.835	0.364288	27.5574
961	22_C_6	ATP10	YLR393W	04	78.4337	51.415	239.494	2.43307	24.4185	47.1898	4.26958	5.39802	2.13299	1.16479	13.4951	11.7811	305.468	24.9754	25.1034	46.2983	15.1699	0.288436	16.2397
962	38_F_12	GUD1	YDL238C	04	71.9324	58.7988	298.918	2.55781	18.7227	47.1188	4.18641	8.0596	2.40907	1.26404	15.0659	13.7306	385.395	19.8408	30.0238	46.8788	15.41	0.339357	24.8631
963	38_C_5		YKL030W	04	82.7676	68.9272	340.475	4.00629	24.2771	69.3394	6.07814	8.69715	4.21178	1.71131	19.0829	16.6733	441.566	30.3425	39.9835	57.1078	19.8529	0.542081	34.403
964	11_B_11	MSH6	YDR097C	04	108.612	55.3503	218.837	3.57612	24.174	56.3017	5.39276	9.02788	3.56844	1.10485	18.6349	10.6484	382.197	20.7863	29.6081	47.3979	16.6692	0.560909	49.2626
965	38_B_3	ENT3	YJR125C	04	51.6251	46.3206	208.004	2.74656	13.2972	45.554	3.5185	5.3796	2.78958	1.05956	10.6217	10.0884	287.656	20.8657	22.1063	32.5081	11.7803	0.355365	21.7308
966	22_H_6	ECI1	YLR284C	04	45.7984	36.1738	161.967	2.009	13.2375	43.985	2.99379	5.8078	1.9914	0.90694	8.88498	7.36105	247.029	22.7161	18.3073	27.3716	10.4939	0.241842	16.36
967	11_F_12	SVF1	YDR346C	04	67.4465	62.3068	284.111	4.02818	25.7227	55.2366	5.2849	8.48479	3.8571	1.49278	13.3771	11.9153	307.094	42.1781	32.2694	45.9073	16.9901	0.455972	37.907
968	38_A_10	JHD2	YJR119C	04	40.2042	35.0165	161.384	1.98758	10.6388	38.9934	3.02259	5.83996	2.18747	0.903298	8.54193	7.82682	240.532	23.4879	16.0497	25.2799	9.59954	0.285861	17.6304
969	20_H_9		YOR283W	04	55.7351	48.3101	197.439	1.84823	16.3375	48.5751	3.28245	6.31073	1.74835	0.933585	10.726	8.8907	233.357	37.0754	20.8543	33.5375	12.171	0.23836	17.5639
970	20_C_7		YOR186W	04	69.8827	60.3558	299.586	3.08494	18.0294	61.4213	4.49269	7.59214	2.98046	1.47733	15.6559	13.8312	398.377	22.919	28.4699	44.8344	16.1326	0.443969	26.1239
971	20_F_10	IRC13	YOR235W	04	64.5697	44.3629	206.935	3.03748	20.2625	54.0375	5.0114	7.49501	2.90236	1.03986	13.7646	9.46053	300.92	23.6341	28.0329	39.7068	16.3176	0.348118	32.3032
972	22_E_7		YLR236C	04	69.5786	54.5032	273.979	2.98684	21.9424	62.0181	4.61234	8.36465	2.85227	1.62731	14.8566	13.1408	376.753	32.2077	30.378	44.1078	16.6312	0.386737	26.6717
973	38_H_3	SNQ2	YDR011W	04	61.9428	55.5811	249.806	2.7741	15.6106	49.064	4.02065	7.18043	2.63423	1.23414	13.8202	11.6054	326.619	17.1607	29.7624	44.7036	14.1565	0.317059	20.086
974	11_E_5	FIN1	YDR130C	04	119.805	70.4769	235.343	4.65825	28.8759	41.0219	7.66935	8.03462	4.547	1.64991	20.9153	14.4478	382.846	13.5945	42.1817	86.0628	23.2034	0.549342	37.2195
975	11_F_4	PEX7	YDR142C	04	76.2418	48.8066	254.902	3.76366	23.2704	54.2782	5.14613	6.90161	3.05949	1.70901	16.0791	13.0561	388.882	24.735	34.8041	54.9647	18.2932	0.470754	24.8493
976	20_B_7		YOR170W	04	63.577	45.2487	211.593	3.01149	14.2224	50.5107	4.32227	6.35563	2.91857	1.60881	13.2118	11.3315	323.506	15.9319	25.5834	44.1375	14.6546	0.336854	23.1324
977	38_H_4	RAD61	YDR014W	04	45.0729	34.9051	174.937	2.22013	9.86331	39.2204	3.05613	5.14987	2.32132	0.931916	8.983	8.76321	239.135	13.6298	18.6144	29.0353	10.642	0.301948	14.4965
978	38_D_4	RPL35A	YDL191W	04	77.9855	45.9644	252.774	2.80767	9.48562	63.7932	4.16763	6.50743	2.42801	0.922914	11.7098	9.95891	230.284	45.3707	25.901	49.8631	13.6601	0.376202	26.7359
979	20_H_10	HUA2	YOR284W	04	74.3019	59.8009	282.186	3.16067	18.7817	52.9517	4.62671	7.47383	3.07592	1.41408	14.3347	13.8839	339.075	25.3538	29.7509	49.1561	16.7592	0.396535	28.9796
980	20_H_8	FSH3	YOR280C	04	54.6981	44.2003	230.91	2.46272	11.6905	44.225	3.43273	5.9598	2.60541	0.960007	10.5242	10.722	297.406	12.8538	23.32	35.3397	12.5708	0.325261	16.8627
981	QC_042			04	64.0893	47.3977	227.182	3.14883	18.5927	49.4067	4.4587	7.56549	2.84093	1.10816	12.6987	11.5358	299.571	25.7906	24.8909	41.7294	14.6131	0.388735	25.1188
982	22_A_10		YLR366W	04	30.8303	20.9475	92.7364	1.28133	8.14697	41.1325	1.91934	4.94909	1.21656	0.583263	5.64877	4.64724	124.601	18.5398	12.2339	17.5407	6.85591	0.161803	6.34524
983	20_A_11	NFI1	YOR156C	04	70.7466	54.4905	255.628	3.19316	16.1501	52.1933	4.31902	7.14209	2.86762	1.21177	13.5881	12.4696	321.468	25.6945	26.7749	43.8378	14.3327	0.404411	27.9708
984	11_H_5	DXO1	YDR370C	04	40.4297	32.9259	153.65	2.01611	9.31204	36.748	2.96031	5.33803	2.36083	1.12494	8.04367	7.85966	209.515	12.8963	17.2562	27.4037	9.67622	0.286998	13.1491
985	11_H_4	XRS2	YDR369C	04	47.9005	41.5044	219.023	2.82676	10.8412	47.4945	3.62213	7.41135	2.76037	0.943737	11.5122	8.4963	249.1	25.27	20.6081	33.7379	11.5872	0.368791	29.9552
986	20_A_10	ISN1	YOR155C	04	76.5269	60.2062	283.098	3.47882	18.6406	61.7993	5.03381	7.70334	3.58391	1.49303	15.7304	13.6994	385.725	25.3648	33.7547	51.9733	17.152	0.516991	29.01
987	38_E_3		YDL211C	04	68.4898	57.4948	284.844	3.12016	18.4201	52.386	4.82255	6.97205	3.3375	1.48025	14.8687	13.8973	365.238	17.5852	31.4133	50.9766	15.9939	0.435705	28.3032
988	11_G_3	YPS7	YDR349C	04	36.8325	24.777	116.309	1.41811	16.1666	26.7366	1.88333	4.9312	0.881345	0.486743	6.2344	5.45453	110.299	18.8922	12.6788	21.0435	8.61562	0.136264	10.6752
989	11_G_6	YPQ2	YDR352W	04	35.1249	31.1667	140.44	1.59938	13.0303	31.8738	2.54241	5.13276	1.45433	0.665305	7.76533	6.87896	190.497	36.6436	17.1461	26.5165	8.89541	0.198045	12.1647
990	22_D_11	CDC73	YLR418C	04	46.2704	46.9486	212.803	2.79486	21.0059	36.9854	4.73687	8.18715	3.20291	1.4489	15.0656	10.6971	254.026	12.5855	25.3367	54.3767	14.8773	0.480957	31.9966
991	38_H_6	KCS1	YDR017C	04	93.8884	59.8336	248.147	3.91404	31.6965	31.0303	5.38934	4.47406	3.01281	1.41405	12.1135	12.2806	232.412	18.1336	25.3121	61.7266	18.2884	0.585715	41.9443
992	20_H_4		YOR263C	04	32.1479	27.2571	133.166	1.78696	7.8558	30.4317	2.34319	4.33406	1.86707	0.775441	6.59963	6.54189	179.391	9.94868	13.0348	22.6465	8.04744	0.251544	8.04078
993	22_E_8	FAR10	YLR238W	04	66.6711	54.0269	252.962	3.19109	26.1768	72.7105	4.34611	8.16932	2.95861	1.48649	15.5085	13.1595	339.351	38.1421	27.1667	48.8832	15.216	0.426477	25.4928
994	38_H_8	GCV1	YDR019C	04	58.5529	54.8196	264.227	2.10458	190.237	46.1601	3.00614	7.09	1.84528	1.04275	11.7797	13.5004	307.542	17.5786	28.68	57.6019	12.5094	0.312346	17.5788
995	20_H_6		YOR277C	04	44.354	43.54	224.977	2.30772	12.5914	41.0699	3.03702	6.40515	2.15052	1.20185	10.9866	10.4276	281.601	15.2883	21.4952	31.778	11.4402	0.253876	15.0345
996	11_B_8		YDR094W	04	44.5541	37.6747	174.091	2.05541	14.9871	43.2828	2.91811	6.32107	1.9527	1.06955	9.60337	9.34573	238.878	21.6002	19.5423	31.8052	10.6116	0.239139	14.497
997	11_A_9	SHU2	YDR078C	04	65.7365	59.9559	201.982	3.17109	20.6795	36.5278	4.23304	7.25148	2.50216	1.34084	12.7773	10.5193	250.573	14.1014	21.9549	45.7977	15.3382	0.393428	32.1579
998	11_C_6	SPO71	YDR104C	04	74.5335	62.1581	282.349	4.09572	20.8362	68.2418	5.36451	8.56083	4.08462	1.90328	17.0002	14.4737	383.965	29.2308	33.1332	54.845	17.9407	0.537081	30.5556
999	22_E_10	CSC1	YLR241W	04	64.8599	54.9109	256.093	4.49162	25.1832	61.6008	5.61641	7.33192	4.777	1.77641	14.911	12.6998	331.299	33.7486	29.1773	47.4441	17.0449	0.635248	31.5385
1000	20_E_3	STE4	YOR212W	04	31.198	29.1109	132.398	1.63309	6.26562	28.5888	2.02499	5.10923	1.54473	0.735645	6.89541	6.92794	168.245	9.90638	13.5182	21.5843	7.11716	0.179797	11.7576
1001	38_B_9	HIR3	YJR140C	04	63.1991	47.4159	260.579	4.30312	14.1413	43.5993	4.90196	7.42127	4.15793	1.51179	13.5257	12.0209	333.627	14.4223	27.2703	40.1108	13.9058	0.572861	40.5731
1002	11_B_9		YDR095C	04	46.5392	40.943	170.007	2.65756	18.936	54.9429	3.49891	8.05491	2.76314	1.06521	11.1566	9.58168	225.846	39.8426	23.2229	35.2504	11.5821	0.327635	18.4705
1003	20_A_8	PDR5	YOR153W	04	39.6554	30.8635	156.513	2.44591	9.44591	37.416	3.09108	5.32639	3.06092	0.908799	8.71826	8.25683	217.26	15.4285	15.8531	26.9808	9.39117	0.281566	15.9225
1004	QC_043			04	66.0063	50.8508	229.514	3.23748	22.2718	50.5481	4.37669	7.63906	2.85385	1.13032	12.8954	11.787	307.632	25.3877	25.7373	42.0682	14.6631	0.416951	25.2927
1005	11_F_6	MKC7	YDR144C	04	68.9999	46.9653	220.941	2.42416	22.5443	56.0564	3.59199	7.77517	2.02318	1.26108	13.1778	9.99196	283.672	44.3349	21.2021	40.2427	14.2779	0.297847	16.2917
1006	11_D_5	TMA64	YDR117C	04	75.2757	68.2685	321.147	3.8253	19.3861	63.5773	5.22816	9.47259	4.12238	1.60138	16.7807	14.6724	369.706	30.4103	32.9928	51.9051	17.7354	0.536026	37.3393
1007	38_G_2	LRG1	YDL240W	04	26.3332	23.9004	104.125	1.15212	5.25996	23.5889	1.66993	4.27523	1.10793	0.501405	5.3638	5.7222	129.942	10.6104	9.97771	17.5476	6.00744	0.160827	10.391
1008	38_C_9	ITT1	YML068W	04	68.2515	51.8665	258.511	3.72009	14.1718	48.3912	4.8314	6.74515	4.04825	1.41974	13.0379	12.7393	356.102	20.4233	26.5182	42.3773	15.0134	0.512422	33.3038
1009	11_B_2	TVP23	YDR084C	04	63.206	52.2144	242.345	2.94582	14.5641	46.7077	4.21995	7.16254	3.12881	1.42367	13.2366	12.2449	322.136	22.0958	25.2797	40.8313	13.8877	0.372534	26.1415
1010	11_G_4	ATP22	YDR350C	04	42.2781	28.7106	124.961	2.00704	11.7292	19.1304	2.48843	4.71255	1.45511	1.06588	7.66921	6.43901	151.728	6.17294	11.4327	25.636	7.90105	0.282452	14.2803
1011	22_B_2	ELO3	YLR372W	04	49.4159	35.1942	211.304	2.19644	8.96617	28.8787	3.07652	4.93544	2.19101	0.930247	8.43263	9.48491	237.998	22.3383	19.0666	26.3241	10.4952	0.261648	20.6402
1012	20_C_11	SPR1	YOR190W	04	73.4255	61.384	270.819	3.90116	22.3139	56.2658	5.2204	7.45191	3.5841	1.79855	14.1476	13.5289	353.027	29.6879	31.7834	50.4944	17.0561	0.535041	34.2459
1013	20_D_2	PEX27	YOR193W	04	41.4802	33.3769	159.66	2.57787	9.98324	35.5698	3.10657	5.73058	2.2519	1.15465	8.63852	8.25605	226.625	15.1157	17.4102	29.181	10.8036	0.273034	19.5681
1014	20_G_11	TMA16	YOR252W	04	42.3376	36.9017	169.129	1.7675	8.19406	39.796	2.58027	5.65833	1.70448	0.813004	8.37581	8.58224	237.569	14.3942	17.3878	29.3158	9.58258	0.239984	12.543
1015	22_F_7		YLR255C	04	40.5199	30.8103	145.522	1.95263	16.295	42.8219	2.64989	6.1905	1.94354	0.866299	8.32246	7.47452	197.99	22.0462	14.9473	26.8508	9.47594	0.238603	10.9132
1016	38_B_12	RPS4A	YJR145C	04	67.241	61.1271	265.73	3.1349	20.9747	35.495	4.57959	6.76414	2.98203	1.2751	16.7144	9.24864	358.099	12.9676	37.1277	45.0801	14.8308	0.403492	26.8225
1017	11_G_11	OPI7	YDR360W	04	33.4969	29.4768	143.079	1.78326	10.6936	28.5435	2.18033	5.34165	1.81539	0.559959	6.30884	7.04069	138.717	11.243	12.652	20.6244	7.17035	0.208899	12.0683
1018	20_B_5	SWT1	YOR166C	04	65.5973	53.6169	250.961	3.09624	18.2934	56.5112	4.24559	8.17944	2.80082	1.46791	14.628	12.6098	319.519	22.1089	27.6494	44.1736	14.7265	0.388989	25.3996
1019	11_G_9	GGA1	YDR358W	04	36.5029	32.2221	146.61	2.11023	14.2205	37.1808	2.782	5.89655	2.26235	0.934424	7.82592	7.77243	197.416	16.8984	15.0451	25.2225	8.84101	0.248054	13.8716
1020	22_B_5	STP3	YLR375W	04	51.0433	40.7405	199.157	2.8416	16.7189	54.5967	3.492	6.07585	2.31653	1.27311	12.5006	10.1947	262.346	21.7265	22.5555	34.881	12.7079	0.342476	17.9351
1021	20_G_4	SSP2	YOR242C	04	30.4187	23.2263	119.415	1.41133	9.60828	26.8417	1.97683	4.27091	1.42439	0.670717	6.42119	6.19142	166.56	9.73934	11.6211	19.3367	6.89576	0.202196	8.01035
1022	22_D_7	PUN1	YLR414C	04	45.8797	29.9342	136.612	2.26748	25.3672	43.1614	2.67108	7.4693	1.47072	0.839733	7.2358	6.19777	151.171	35.6765	17.1686	26.1223	10.9127	0.260856	17.7049
1023	22_C_5	ART10	YLR392C	04	48.602	35.7074	179.765	2.35661	19.7546	50.8532	3.3234	6.66272	2.26498	1.26635	9.97466	8.8983	244.155	29.1432	21.4157	32.9787	11.9602	0.269976	15.6613
1024	22_D_10	VPS36	YLR417W	04	22.2595	13.0336	78.624	1.12146	9.09322	14.3019	1.30301	2.7423	1.17999	0.443943	4.09557	3.99436	92.1286	7.69979	7.22333	13.3521	5.50705	0.12831	6.90605
1025	22_F_1	RCK2	YLR248W	04	58.8963	47.5464	228.988	3.60388	14.2567	42.2487	4.48693	6.05794	4.2285	1.31175	10.1184	10.265	274.575	20.0857	20.4635	32.8077	13.4861	0.494552	30.1692
1026	20_G_5	PUS7	YOR243C	04	53.7817	57.7605	226.176	3.08084	14.8606	52.1154	3.95496	6.838	2.95625	1.31404	16.5311	9.97294	303.216	21.3381	25.5169	40.7157	14.6093	0.373521	31.648
1027	QC_044			04	67.5462	49.3225	236.893	3.2178	21.4034	52.4884	4.48385	7.6498	3.0288	1.5919	13.2351	12.3289	311.713	26.7774	25.1006	39.7646	14.8996	0.397496	28.1386
1028	20_D_10	HIS3	YOR202W	04	75.0063	62.1352	291.616	3.09053	18.3455	55.4874	4.5247	7.34239	2.94355	1.56934	16.8604	14.3152	391.192	21.0154	29.7636	45.7659	16.4204	0.412562	26.2049
1029	11_G_12	ESC2	YDR363W	04	56.4847	50.1514	237.962	3.44331	19.4345	44.4701	4.60195	7.85713	3.79275	1.18658	12.8657	10.272	282.016	18.8728	23.7552	36.7182	13.2956	0.44233	35.3433
1030	20_G_12	NAT5	YOR253W	04	49.4049	36.0714	157.599	2.45987	15.0799	37.2709	2.94902	5.54366	2.04715	1.00023	8.00757	7.83724	187.563	18.6836	16.0326	27.7566	10.3601	0.272869	19.0647
1031	38_B_4	VPS70	YJR126C	04	72.4836	56.6034	281.595	3.81399	18.3643	56.1552	5.04019	6.74114	3.63598	1.77613	15.0276	14.0008	347.458	20.4279	30.4854	43.923	16.8941	0.53219	28.2265
1032	20_E_11	ODC2	YOR222W	04	72.9338	67.6009	279.53	3.96729	21.613	54.7165	4.69163	7.51193	3.56062	1.61474	15.0743	14.148	353.322	24.2902	27.1275	43.7936	16.086	0.501724	32.8452
1033	11_G_5	SBE2	YDR351W	04	49.742	31.1261	207.756	2.66718	20.3973	43.4292	2.85294	6.81983	2.03197	1.00539	7.9343	7.89148	164.619	41.3923	17.3215	23.7865	11.1653	0.266455	19.4547
1034	22_D_9		YLR416C	04	61.8993	49.3094	220.8	3.05603	28.3287	73.1719	4.31213	8.83199	2.91668	1.58065	13.666	11.4233	282.206	42.7287	27.0824	42.7291	15.1336	0.427169	21.2117
1035	20_E_6	AIM41	YOR215C	04	83.7282	72.0704	310.671	4.18982	25.0788	68.8053	5.64328	8.29722	3.60376	2.21188	17.7324	15.5643	388.791	34.7196	35.8829	55.2743	20.312	0.577514	34.233
1036	11_B_5		YDR090C	04	73.2658	58.546	266.516	3.04224	21.3838	61.6692	4.57807	9.03389	3.09618	1.42947	15.911	13.6927	360.601	32.427	28.7137	44.3185	15.7072	0.395259	28.1064
1037	20_F_4	MCP1	YOR228C	04	30.9278	31.4922	145.922	1.4066	10.9358	31.8153	1.90242	4.47329	1.17687	0.814728	6.45483	6.74722	186.756	9.49769	12.6934	22.4332	7.52554	0.144979	8.07519
1038	38_H_11	FYV1	YDR024W	04	53.1517	45.6681	320.085	2.67436	18.64	41.0818	3.97681	9.21458	3.13382	0.909628	12.8136	11.6931	304.262	29.4344	17.5954	34.0117	12.4984	0.425342	34.6095
1039	20_E_12	DSC3	YOR223W	04	70.4341	60.3546	298.83	3.825	19.541	40.1268	4.77071	6.8011	3.88598	1.58207	13.2292	14.1739	360.71	13.9942	28.7739	41.9564	15.4348	0.46397	34.8733
1040	20_C_9	MSB1	YOR188W	04	80.5692	66.4381	319.088	3.9219	22.0851	60.0795	5.54896	8.35754	4.10531	2.01396	17.4983	16.0345	422.968	24.6791	33.882	50.1444	19.048	0.483586	37.3065
1041	11_C_9	TRS85	YDR108W	04	32.0558	32.1536	159.532	1.73815	13.6157	27.9277	2.51091	4.96845	2.24221	0.835267	7.60829	7.91201	180.965	19.2652	12.9134	22.0467	8.21605	0.237269	17.8023
1042	38_E_12	WHI4	YDL224C	04	72.0087	60.4172	287.047	3.71097	17.8238	43.3039	5.11587	8.14821	4.35465	1.41099	13.8069	14.1485	383.409	13.4954	27.8742	43.541	15.5126	0.46683	38.5438
1043	20_B_6	RPS28A	YOR167C	04	79.5567	58.539	293.99	3.04486	19.4188	59.0375	4.98356	7.64935	2.98277	1.64739	16.6558	12.9945	396.153	16.3645	32.7645	45.2613	17.1634	0.38517	31.4975
1044	38_E_2	UGA4	YDL210W	04	26.5806	23.7746	114.882	1.53049	10.2278	25.7399	2.19974	4.15524	1.82351	0.73375	5.67879	5.64482	153.559	9.00023	10.608	17.5147	6.39292	0.210575	13.2378
1045	22_G_2	RPS28B	YLR264W	04	34.4699	23.5815	100.79	1.46861	11.7748	35.9803	2.39625	5.36809	1.41314	0.603649	6.75981	4.21459	153.52	14.014	12.2081	18.9945	7.28934	0.189231	14.2366
1046	22_G_9		YLR271W	04	27.7425	19.7234	95.2519	1.5	14.1362	31.8345	2.12097	4.06156	1.49353	0.681086	5.19977	4.75774	116.43	20.076	11.3798	18.2341	7.13986	0.173395	7.53934
1047	11_H_8	PHO92	YDR374C	04	64.994	57.7625	249.881	3.48275	27.3371	59.6243	5.0878	7.99109	3.19581	1.77659	14.5818	11.3674	299.276	42.1651	29.7718	43.9332	16.3254	0.476095	32.3034
1048	QC_045			04	67.2719	51.5993	251.566	3.1465	22.0192	53.5506	4.6446	7.04167	3.1837	1.34748	13.2535	12.2201	324.441	25.9682	26.1578	40.4644	15.4639	0.443319	29.8509
1049	38_H_10	ATG31	YDR022C	04	29.7922	27.4313	127.939	0.85754	11.2691	23.7952	1.97387	5.0841	0.781873	0.400183	5.8222	5.31945	163.842	11.4039	12.2891	20.2402	6.04347	0.126454	9.62149
1050	22_C_9		YLR400W	04	67.9849	54.4075	270.453	3.4032	25.1252	68.3704	5.0955	8.84378	3.80941	1.60189	15.4848	13.5345	366.25	30.6104	29.0601	47.4722	16.2527	0.52435	31.7688
1051	22_H_4		YLR282C	04	97.6476	66.9348	284.068	4.95372	30.0801	73.0474	5.08084	8.81951	4.60522	1.65621	17.4843	13.884	389.407	35.4135	29.2909	51.6094	12.8138	0.749816	46.6992
1052	22_A_11	RPS22B	YLR367W	04	91.3338	61.8835	278.166	3.60327	23.8113	61.9786	5.7365	7.89292	3.30384	1.63137	16.6874	12.2627	375.469	22.7203	32.5869	49.0932	18.6663	0.479358	35.1627
1053	20_E_10	MCT1	YOR221C	04	5.42998	1.60038	2.00228	0.0327464	NA	1.63636	0.0529767	0.507493	0.0416203	NA	NA	0.0944965	1.61298	0.432175	0.229188	0.671826	0.155481	NA	NA
1054	38_G_10	SOK1	YDR006C	04	35.8451	33.6043	167.989	1.69207	12.6461	36.1198	2.71174	6.41556	1.92793	0.832316	8.08921	7.77419	211.407	21.0891	16.9799	26.437	8.86842	0.249935	15.6325
1055	11_F_1	AGC1	YPR021C	04	90.5374	74.6341	353.268	5.07573	36.9734	64.1462	7.15372	9.38302	4.89219	2.09181	17.4374	15.5437	393.513	45.4915	43.8808	62.2022	22.6118	0.651666	49.9644
1056	20_G_7	ENV9	YOR246C	04	55.2726	48.3794	241.445	2.46197	21.6753	47.4069	3.86073	6.27142	2.54128	1.21352	12.505	11.7802	329.351	17.8106	25.0772	38.9708	13.0353	0.391779	21.3653
1057	22_F_2	SSP120	YLR250W	04	60.7341	46.0828	216.772	2.85917	20.6423	44.0144	4.14332	6.30448	2.70738	1.26899	12.2241	11.4146	302.96	23.2378	24.114	38.7007	14.4179	0.366584	22.7742
1058	22_C_1	VAC14	YLR386W	04	138.055	28.6356	140.191	4.88652	26.9469	27.416	7.95205	5.40246	4.01852	2.22113	21.2934	14.7734	512.727	18.0173	55.0425	74.1512	31.1624	0.551603	40.0718
1059	11_H_12	RGA2	YDR379W	04	91.2164	84.027	373.13	5.41335	26.8872	58.0929	7.20814	9.41565	5.3596	1.81022	20.3631	17.3104	454.185	20.9912	44.0487	66.0663	22.0868	0.661664	52.814
1060	20_E_9	RCN2	YOR220W	04	84.0705	70.2376	307.501	4.43178	20.451	59.3735	5.71658	7.73089	4.37823	1.97108	16.559	16.8181	415.251	24.3314	34.0117	52.1194	19.7588	0.608412	39.7169
1061	20_C_6	GSP2	YOR185C	04	82.8716	66.7231	348.805	4.00658	22.487	61.3716	5.63086	7.77185	4.00385	2.1288	18.108	17.2304	441.145	18.0963	38.4684	54.4963	19.925	0.533787	30.613
1062	11_C_1	BMH2	YDR099W	04	72.0594	57.5425	263.798	3.61582	20.8985	45.922	5.40382	7.51351	3.821	1.71022	14.7984	14.0235	386.839	19.0683	34.4598	52.3012	17.3251	0.473554	35.7317
1063	20_G_10	TUM1	YOR251C	04	35.7859	29.4718	131.85	1.47944	10.129	38.1226	2.32621	5.77151	1.5241	0.605385	8.93563	7.21845	196.654	14.7463	13.1851	22.1405	7.84418	0.218868	13.5226
1064	11_C_12	ALT2	YDR111C	04	36.3225	32.1094	149.935	2.21413	12.9179	31.1924	2.90252	5.31972	2.41573	1.01435	7.46436	7.46719	196.597	12.3429	15.3747	24.9506	8.9195	0.297026	18.6522
1065	22_A_2	TAL1	YLR354C	04	44.3841	43.9472	221.901	2.23059	15.442	50.9582	3.64055	6.29665	2.31774	1.09584	10.6321	9.42985	250.683	47.993	22.6989	33.5646	14.2188	0.312281	19.4595
1066	11_A_8	SED1	YDR077W	04	53.8504	44.964	173.185	2.45371	18.143	42.544	3.16573	6.11404	1.9808	1.02163	10.3501	8.91144	209.958	27.9302	18.8595	30.0542	11.3645	0.299611	19.8224
1067	11_D_3		YDR115W	04	45.639	31.7983	103.767	2.33069	12.0748	21.3346	3.08873	2.65263	0.762629	0.525835	9.94114	4.40719	141.642	10.3865	8.69237	26.1685	12.752	0.339779	41.1514
1068	20_C_12	ULS1	YOR191W	04	70.3942	47.1651	224.956	3.58446	21.9944	40.1414	4.76411	6.22234	3.35077	1.50306	11.937	10.5757	293.336	17.9836	28.3022	39.0251	15.744	0.398414	30.2492
1069	QC_046			04	62.1726	51.6746	231.421	3.18129	20.4033	47.6557	4.15715	7.29366	2.89965	1.1964	12.8502	12.0816	299.872	24.6967	24.1905	39.2094	14.4689	0.387643	26.0789
1070	11_A_6	PPH3	YDR075W	04	48.7298	43.5277	188.729	3.12668	20.7734	44.9625	3.71302	6.22304	3.06901	1.13743	11.0718	10.1609	231.908	22.0623	22.9585	32.6254	11.6199	0.386942	19.0608
1071	11_B_7	DNF2	YDR093W	04	43.68	36.2935	184.233	2.48767	15.4957	45.3461	3.44331	6.08164	2.82192	1.08698	10.5636	9.10534	257.699	19.415	19.8316	30.2759	11.3388	0.311046	17.6972
1072	11_G_8	CNL1	YDR357C	04	43.9682	31.127	153.979	2.40786	19.6848	32.7344	3.03639	5.86764	1.7832	0.818382	7.06972	6.69906	160.823	29.9679	15.1467	25.7476	10.8621	0.273073	21.7007
1073	38_C_10	TCB3	YML072C	04	42.6338	33.2768	165.334	1.46404	12.5461	29.309	2.75199	5.25996	1.22363	0.957046	8.56768	8.90096	236.577	15.9542	16.0632	29.6514	9.64529	0.194862	12.2827
1074	22_H_7	NNT1	YLR285W	04	93.971	71.3532	318.352	4.01151	30.1007	70.402	5.64441	9.28206	3.5914	1.86293	19.0689	15.224	410.51	32.7304	36.7764	57.696	20.1559	0.508577	36.2461
1075	22_D_3	BLS1	YLR408C	04	64.8829	51.2552	253.649	3.51442	23.5538	47.0047	4.77789	7.25317	3.3074	1.55228	14.6925	12.7645	325.545	29.7514	27.167	44.0243	16.0715	0.437879	27.2889
1076	22_D_12	RPN13	YLR421C	04	71.1632	59.9589	263.864	3.1892	18.9239	54.306	4.42394	7.84836	3.2776	1.52637	14.3115	13.2578	367.171	24.9153	29.3686	46.2589	15.3565	0.395319	30.72
1077	38_G_6	NTH1	YDR001C	04	78.2692	62.1942	291.612	4.18995	20.6293	62.9903	5.44682	6.8656	3.96603	1.90851	17.5423	14.8038	400.162	24.3237	33.351	52.3383	19.4565	0.537661	38.9026
1078	38_A_12	ATP2	YJR121W	04	55.2977	51.2862	227.017	2.95273	18.2963	41.7749	4.03627	6.18913	2.94919	1.21377	11.7107	11.1548	289.969	15.9606	24.6715	36.8002	13.1043	0.412492	25.3526
1079	11_E_6		YDR131C	04	53.3703	48.6143	220.737	2.55379	18.2469	51.406	3.65404	7.02065	2.42164	1.26728	13.0101	10.8651	307.711	24.5559	23.0498	38.9589	13.2352	0.312769	19.4424
1080	38_F_11	AIM6	YDL237W	04	60.9958	54.6275	244.056	2.79277	17.3984	41.9157	4.07038	6.9902	2.75494	1.35514	13.2808	12.3175	329.72	19.5125	25.7317	41.8367	13.5464	0.346116	25.1515
1081	11_D_6	VBA4	YDR119W	04	76.2944	66.8231	335.261	3.74891	27.837	70.2041	5.15743	8.19381	3.96202	1.89664	17.803	16.2973	394.352	27.4358	33.9354	53.1816	16.8048	0.518785	28.8317
1082	38_D_12	RTN2	YDL204W	04	77.5079	60.3986	310.73	3.77409	20.0057	47.6694	5.32993	7.56783	4.32476	1.73086	13.5646	14.1382	385.403	16.7432	31.1757	46.0301	16.6502	0.536145	34.4562
1083	22_E_9	LIP2	YLR239C	04	73.9951	21.1214	84.2393	2.02266	26.9296	43.373	3.338	13.9623	0.646748	0.396388	7.5026	2.37071	82.2026	8.66618	9.6815	25.5568	34.291	0.308318	36.2607
1084	38_E_9	DTD1	YDL219W	04	83.4529	62.3817	300.314	4.47648	21.9716	56.9754	5.88873	7.70126	4.84939	1.82591	16.8994	15.7628	407.584	22.5099	35.6599	50.2096	18.4645	0.631501	38.5185
1085	22_G_12		YLR279W	04	72.7132	56.2173	238.108	3.73743	23.1106	64.8331	5.15161	7.33778	3.93146	1.95301	15.2009	13.1115	360.509	30.724	31.1591	47.4142	16.702	0.482962	28.5485
1086	22_B_12	SWC7	YLR385C	04	52.0847	44.0392	190.533	2.99372	19.5862	53.0531	3.92736	7.08024	2.58493	1.3287	11.5441	9.05128	229.559	51.8564	23.6061	34.6456	13.3192	0.357375	24.6563
1087	38_E_5	PRR2	YDL214C	04	98.9618	73.9553	365.006	4.07181	27.8757	72.5254	6.28361	9.27051	3.94382	2.21523	21.1272	18.1285	475.979	30.5689	45.58	62.234	21.8167	0.659141	36.3195
1088	20_A_12	PNS1	YOR161C	04	56.0832	43.6535	208.541	3.09302	15.3309	41.3272	4.06048	6.00486	3.26694	1.25996	10.5144	10.0007	273.957	17.1188	21.1446	34.193	12.5664	0.447971	28.8421
1089	38_D_10	TRM8	YDL201W	04	63.2331	54.3853	253.401	3.40821	20.6312	49.5697	4.84638	8.63914	3.66489	1.54555	14.6809	11.4468	328.794	25.227	30.2057	44.0165	14.9218	0.454238	31.5355
1090	20_F_12		YOR238W	04	67.6682	54.2607	264.942	2.59634	17.1837	40.319	3.91248	6.0521	2.29786	1.41797	12.344	12.9218	340.906	16.1483	25.8855	40.5538	14.3551	0.368231	24.1179
1091	38_G_4		YDL242W	04	56.2151	43.1828	208.81	2.29882	15.6293	41.8082	3.5775	5.60314	2.40998	1.2498	11.2005	11.0114	289.217	14.4712	22.0578	35.458	12.2842	0.345499	15.5778
1092	22_B_8	CSR1	YLR380W	04	42.1351	33.4682	154.474	2.2794	17.8704	46.095	3.14655	6.50287	2.22349	1.03117	9.53028	8.12925	219.005	29.1381	18.7071	28.7916	10.8883	0.292848	15.0234
1093	QC_047			04	67.898	50.9202	235.318	3.22965	21.9773	51.5768	4.49859	7.71264	2.99119	1.42503	13.805	12.0619	314.605	25.8491	27.0986	40.381	15.0487	0.425982	27.9097
1094	11_D_4	MRPL1	YDR116C	04	78.2518	56.3018	245.994	3.64394	23.4047	46.1383	4.93525	6.00391	3.6725	1.81126	13.5589	12.9646	310.653	24.8383	26.0549	45.4469	15.4186	0.475929	24.6438
1095	11_C_11	FOB1	YDR110W	04	83.3661	69.915	301.965	5.34991	30.5577	66.6207	6.68486	9.01822	5.12742	2.1932	18.4835	14.4431	355.278	42.3539	36.1265	54.2909	20.7838	0.760938	49.0915
1096	20_F_7	MKK1	YOR231W	04	60.3605	51.6578	224.738	2.52729	20.7281	55.1132	3.74366	8.11571	1.61496	1.40783	12.0019	11.0799	302.855	36.0061	27.7885	43.7628	14.7608	0.318053	20.3786
1097	20_E_4	SAS5	YOR213C	04	38.0899	28.7915	157.651	1.48432	11.8787	28.4406	2.55591	4.92819	1.15317	0.769864	6.99643	7.96661	202.803	12.247	14.801	24.7972	8.67871	0.185596	9.71733
1098	20_D_5	MCA1	YOR197W	04	102.301	83.219	366.565	5.49352	33.1292	78.2818	6.97047	9.22982	4.70678	2.70235	20.8949	16.6484	417.622	40.924	45.7779	64.0592	24.6152	0.829991	48.6609
1099	38_B_7	SGM1	YJR134C	04	74.9016	63.5211	282.198	3.9116	23.8361	66.601	5.24855	8.18097	4.01136	1.91577	16.2676	13.8654	358.489	34.1418	33.6497	48.7513	17.4348	0.53528	32.9185
1100	11_B_6	UBC13	YDR092W	04	74.4629	60.5256	250.78	3.89268	23.9693	64.5724	5.39553	8.09056	3.99438	1.70719	16.2254	13.535	363.387	38.4737	30.2581	50.4428	17.8891	0.513132	30.8497
1101	22_D_5	BER1	YLR412W	04	70.7709	45.8846	253.682	2.29001	23.9133	59.4115	3.59433	8.36342	1.92264	1.15134	14.3656	11.0873	302.812	32.3768	24.4347	39.8937	13.6803	0.309317	16.8122
1102	20_C_3	RPS30B	YOR182C	04	36.3497	29.338	162.062	1.9812	15.4379	28.447	2.7006	5.00457	1.78523	0.759223	7.63976	7.33431	180.614	10.2951	14.6519	25.4731	8.68117	0.25704	13.9373
1103	11_E_3	MTC5	YDR128W	04	130.193	86.3118	357.427	2.83303	24.2389	44.4375	4.67439	5.51674	2.60934	1.59793	23.3764	16.1405	436.198	27.7276	21.3531	49.1767	18.7061	0.400091	23.7074
1104	38_G_5	AAD4	YDL243C	04	32.6698	27.9811	132.177	1.30361	12.5003	31.2761	2.00549	4.85011	1.36256	0.658404	6.55215	7.18629	179.57	10.4352	14.7825	21.5605	7.64044	0.17543	7.54988
1105	20_A_5	LSC1	YOR142W	04	68.8524	51.7042	255.539	2.80047	17.7223	51.4253	4.23899	7.40294	2.66571	1.64815	13.5072	12.7835	340.529	20.5609	27.3835	43.7549	14.576	0.37311	21.7902
1106	11_E_4	SAC6	YDR129C	04	54.3252	45.271	218.843	2.34771	18.1563	43.3751	3.54712	6.94259	2.18961	1.22873	11.7062	11.3734	305.522	24.2165	24.6885	36.8968	12.7486	0.315641	19.8635
1107	38_D_11	ACK1	YDL203C	04	59.3097	48.8266	234.518	2.74528	16.0248	43.3149	4.06901	8.35089	2.89471	1.27863	12.1081	11.5066	304.279	21.8109	24.9306	38.797	12.6546	0.328247	26.4678
1108	11_C_5	STE5	YDR103W	04	57.2532	49.0014	224.047	2.65167	19.797	58.3352	3.84302	7.86565	2.80119	1.37191	12.4928	11.6721	293.318	26.3952	22.7629	38.4263	12.8661	0.378509	19.8847
1109	38_F_4	SSB1	YDL229W	04	52.8543	44.5463	215.994	2.00717	14.5696	41.9433	3.46252	6.29269	2.06337	1.50396	11.6746	10.2986	310.236	11.3582	25.6653	37.2513	12.3083	0.260062	14.1774
1110	20_C_2	GAC1	YOR178C	04	45.7135	34.8001	171.122	2.40502	13.3055	33.9191	3.15904	5.42482	2.30564	0.985119	8.74314	8.59435	247.518	13.1143	17.6817	27.8409	10.3402	0.269723	21.3993
1111	22_H_11	GUF1	YLR289W	04	89.9272	85.1254	362.967	5.37447	28.1043	89.9369	6.90903	10.2792	4.99914	2.00782	22.6705	15.7592	419.691	75.0318	41.0602	69.0712	21.9814	0.795029	54.6325
1112	38_F_9	GYP7	YDL234C	04	75.3319	59.6455	284.555	3.41865	19.0522	48.0151	4.82983	6.77264	3.56837	1.78043	15.7617	14.8418	375.829	19.2437	30.0272	47.7627	16.6221	0.507994	28.9385
1113	11_E_7		YDR132C	04	74.5561	61.6672	284.869	3.51291	22.1422	66.7173	5.07641	9.31728	3.50292	1.80165	16.24	14.1461	382.844	33.8951	34.1822	50.2147	17.2291	0.514013	30.5494
1114	22_B_7	FBP1	YLR377C	04	56.6522	43.7983	211.68	2.77956	21.1145	62.8628	3.97475	7.24977	2.79937	1.35283	12.2366	11.1582	297.803	28.6536	24.0137	38.107	13.4466	0.417139	19.5468
1115	11_G_10	EAF1	YDR359C	04	25.8283	22.7096	103.606	1.28864	10.9144	26.6082	1.90012	5.18574	1.42644	0.668636	5.43049	5.54874	136.147	13.3475	11.7645	18.4562	6.17814	0.153549	8.07464
1116	20_A_7	ATG40	YOR152C	04	42.7958	34.5976	170.643	1.86025	14.4278	42.0768	2.7528	5.75661	1.82295	1.02394	9.44307	8.52675	234.76	19.1673	18.7614	27.5764	10.0625	0.258553	11.8418
1117	QC_048			04	66.3071	51.2014	238.759	3.18454	19.5549	52.1295	4.38431	7.7666	2.99088	1.30107	13.1986	11.9186	309.018	25.6997	26.4484	40.2417	14.7533	0.399373	24.111
1118	20_G_9		YOR248W	04	31.1982	26.044	115.428	1.43366	10.508	31.2525	2.13048	4.51616	1.62498	1.023	6.46133	6.06953	172.972	14.1444	11.9251	19.5622	7.00809	0.169627	6.85734
1119	38_F_5	PTP1	YDL230W	04	88.5374	67.9318	332.812	3.94945	23.0511	58.2943	5.83085	7.42108	4.12638	1.96106	18.6232	16.9422	441.263	24.1574	37.4214	57.5846	19.9641	0.580499	34.5156
1120	11_H_3	YPR1	YDR368W	04	48.2692	26.2838	127.612	2.59847	14.0562	29.1854	3.55759	4.80246	2.30892	0.978992	9.3692	7.39911	203.872	10.943	20.5192	34.5519	10.5834	0.332052	20.6441
1121	22_F_12	YPT6	YLR262C	04	49.5611	41.651	220.387	2.36999	12.9382	28.9382	3.09654	5.39887	2.63254	1.04497	10.1166	9.68202	244.113	17.8021	16.6705	27.3212	10.795	0.307449	21.1327
1122	11_E_12	RGP1	YDR137W	04	93.8166	72.3558	333.115	4.86523	41.7736	41.7063	5.51681	7.95319	3.47029	1.46501	12.6743	12.727	254.013	37.4985	32.9752	53.6067	19.3732	0.597254	51.8904
1123	38_E_4	NOP6	YDL213C	04	61.51	44.4579	219.762	1.96184	16.1526	34.2097	3.7381	5.6248	1.74215	1.1252	11.5428	12.3245	305.935	11.3714	24.3136	39.2702	13.2297	0.25752	13.93
1124	38_G_7	RCR2	YDR003W	04	52.4771	41.4744	205.561	2.58629	14.5406	40.819	3.44508	5.69553	2.60698	1.12265	10.5043	10.5191	271.572	14.2324	20.8686	35.2009	11.898	0.315355	17.9117
1125	11_D_1	IRC2	YDR112W	04	83.1203	63.544	308.653	3.59503	22.091	49.3904	5.31501	7.65636	3.57808	1.58204	15.2496	15.193	394.795	19.5916	35.4724	51.4551	17.5937	0.498614	33.2599
1126	20_E_7	RUD3	YOR216C	04	83.5932	72.8975	346.337	3.73327	23.6986	57.2366	5.76201	7.63563	3.93555	2.14506	17.9891	16.5101	431.781	24.8265	37.6525	53.1256	20.2791	0.580677	31.4346
1127	20_H_3	HNT3	YOR258W	04	63.3489	44.9863	185.023	2.89495	16.1043	30.5464	4.68144	5.46781	3.03792	1.22489	12.5937	10.9016	281.421	11.5057	24.8335	42.018	14.3575	0.382609	21.5726
1128	38_C_3	PGU1	YJR153W	04	48.015	42.283	204.496	2.31417	13.336	42.7692	3.55344	5.77111	2.54351	1.13171	10.803	9.86777	279.896	14.663	21.8071	32.5932	11.8291	0.281655	17.0642
1129	38_H_7		YDR018C	04	51.4147	42.3966	213.447	2.3923	15.6019	35.7239	3.39547	5.49739	2.56975	1.22183	9.94106	10.746	265.704	11.5579	22.2007	34.3084	11.7267	0.280808	17.4328
1130	11_D_2		YDR114C	04	51.8095	46.539	182.935	2.45521	15.4695	25.2815	3.53435	4.98952	1.62707	1.2117	10.7194	8.68185	224.831	7.58588	16.1338	35.8406	13.0379	0.322906	29.2426
1131	11_C_8	TMN2	YDR107C	04	46.2681	38.9174	190.9	2.43853	17.7005	44.2511	3.55397	5.98204	2.61442	1.1558	10.1262	9.35191	243.415	21.6233	22.8076	32.7726	11.5409	0.365086	15.0504
1132	11_F_8		YDR338C	04	42.1885	35.5841	173.233	2.41811	17.2788	45.9206	3.29371	6.97427	2.35318	0.868649	10.1481	8.46126	226.685	25.7933	20.4961	31.378	11.2924	0.319131	15.7485
1133	22_B_3	VID22	YLR373C	04	53.8549	36.3441	250.854	2.42425	13.2833	42.1548	3.41465	5.71466	2.81902	1.17292	11.7856	10.8984	287.006	17.7457	23.862	28.6214	9.72232	0.308911	17.1106
1134	38_F_2	GCS1	YDL226C	04	28.2886	28.0862	127.753	1.30378	9.83742	25.4673	1.92207	4.69898	1.27067	0.580216	6.15973	6.24385	159.939	9.66944	12.6445	20.1426	6.64152	0.148721	11.1141
1135	38_D_5	ARF1	YDL192W	04	65.7904	59.5221	324.003	2.88759	17.4205	41.3889	4.21882	6.62555	3.18397	1.4033	16.0726	15.2282	359.582	22.5369	29.8707	41.8192	15.2123	0.410215	29.8642
1136	QC_049			04	65.0677	51.7004	233.27	3.23555	19.9376	48.7938	4.39969	7.27893	3.03565	1.45937	13.2753	12.3784	317.502	24.5701	26.9592	40.6462	14.9924	0.346966	27.8711
1137	11_D_7	TRM1	YDR120C	04	56.9424	49.9187	230.346	3.9543	18.1377	55.7371	4.30253	6.24976	3.69022	1.45937	14.1463	10.8096	279.413	63.0534	21.2079	39.1994	13.9834	0.509133	26.5068
1138	38_G_1	ADY3	YDL239C	04	158.25	135.291	559.842	7.18411	41.5834	80.7466	10.3319	10.3887	7.30709	2.99217	31.401	23.2944	598.701	29.2473	68.109	103.129	30.387	1.26928	70.9844
1139	22_G_7		YLR269C	04	62.5164	42.3175	204.898	2.55714	21.0643	46.84	3.85645	6.44967	2.41776	1.34474	11.6186	11.1374	269.73	21.8468	23.2048	37.6016	13.5629	0.291858	19.1744
1140	22_B_6	PSY3	YLR376C	04	61.7289	50.0945	240.689	3.67304	22.1407	64.5823	4.80799	7.2469	3.51428	1.55648	13.3902	11.9981	313.855	30.0666	29.055	41.5094	15.4014	0.505403	26.606
1141	11_C_2	TVP15	YDR100W	04	67.5682	54.4861	259.11	3.31679	19.9785	46.2557	4.56927	7.48942	3.33489	1.4685	13.6339	12.3273	348.004	23.0189	28.3728	42.0699	14.8321	0.419817	29.0811
1142	11_C_7	TMS1	YDR105C	04	79.1729	67.7029	277.915	4.86717	32.6834	75.7233	6.23099	8.05644	4.70314	1.74343	16.4574	14.278	338.099	48.4135	35.7134	54.5898	19.9892	0.677533	34.9054
1143	22_D_1	DUS4	YLR405W	04	67.09	47.7691	232.776	3.50967	18.8787	43.0527	4.69247	5.77112	3.18178	1.56696	13.4311	11.7076	314.955	22.1967	26.2227	41.0716	15.0073	0.397873	25.4764
1144	11_G_1	MRP1	YDR347W	04	43.5173	40.3081	154.405	2.2411	13.2985	21.4004	2.92559	3.79285	1.5441	0.85808	9.85835	7.31539	159.549	7.85276	12.6163	30.5716	10.9634	0.30124	27.4752
1145	20_F_2	ISU2	YOR226C	04	39.7133	23.0606	140.089	1.68567	10.8226	29.4126	2.48701	4.87905	1.69807	0.914388	7.17772	7.27168	190.473	10.8932	15.2731	21.9169	8.87718	0.200945	12.0915
1146	11_E_10	YCF1	YDR135C	04	70.289	63.9436	280.114	3.75107	21.0624	58.4624	5.5721	8.69039	4.33184	1.38103	16.3461	14.0439	386.35	20.0852	32.1824	49.6609	16.9547	0.542828	30.5968
1147	20_E_8	STE13	YOR219C	04	64.901	54.9428	256.838	3.21378	19.0625	55.8392	4.1258	6.64497	2.98666	1.47351	14.2265	13.2241	340.722	18.4485	27.9673	42.2903	15.4054	0.332748	22.0757
1148	20_H_1	OSW1	YOR255W	04	48.1412	39.1535	182.106	2.82742	12.4869	33.894	3.51242	6.27294	2.7336	1.12378	10.3894	9.09116	252.792	12.1003	21.838	31.9547	11.521	0.358441	25.9374
1149	38_G_9	MAF1	YDR005C	04	44.3615	31.7319	143.505	2.48864	10.056	37.7892	2.92541	5.72998	2.30418	0.969752	10.0499	8.55053	208.956	14.4358	14.605	25.7834	8.91345	0.355609	18.9732
1150	20_G_2	ABP140	YOR239W	04	45.2754	35.538	186.294	1.79834	11.6122	32.5785	2.46578	4.78528	1.76214	1.0016	8.74651	8.54212	228.531	9.69887	15.5911	24.9822	8.68989	0.190259	13.485
1151	22_E_2	BNA5	YLR231C	04	70.3484	51.1759	260.63	4.92389	26.9679	53.2961	4.9955	6.05332	3.98556	1.4364	13.1807	12.7058	310.125	27.7473	28.6366	45.4746	16.395	0.698512	51.2613
1152	11_A_1	DOS2	YDR068W	04	72.416	54.9886	258.694	3.36288	22.1301	49.9557	4.75787	8.45993	3.12321	1.054	14.7686	14.3606	319.673	25.765	29.8252	48.1046	14.1596	0.378341	41.2268
1153	22_H_12	COQ11	YLR290C	04	38.7558	30.7632	136.729	1.59859	12.1315	35.7701	2.32489	4.54556	1.65726	0.613223	7.40169	7.14889	174.641	12.2702	12.6996	22.0009	8.27098	0.182157	8.77041
1154	20_B_11	DCS2	YOR173W	04	73.1219	54.3072	304.21	3.32055	16.9252	44.2411	4.22268	6.29791	3.41812	1.34799	13.8402	14.0059	333.202	16.4351	26.378	39.4894	13.9546	0.412784	30.7492
1155	38_A_4		YJR107W	04	43.9851	33.7366	152.906	2.47838	16.4431	38.178	3.33764	4.75485	2.854	0.859356	8.77752	8.61586	191.405	14.2392	24.016	25.881	9.74669	0.347758	19.6271
1156	38_F_3	HO	YDL227C	04	41.8993	28.5089	147.177	1.50283	11.7322	29.4508	2.31762	4.43768	1.36621	0.627352	6.67186	7.18985	166.484	14.9098	14.034	22.7536	8.32772	0.19341	12.9419
1157	38_G_3		YDL241W	04	36.1329	29.8988	145.424	1.52891	11.5656	30.7302	2.16832	4.74355	1.56293	0.764674	7.05201	7.34971	180.601	11.3686	15.0226	22.8273	7.62301	0.198206	8.52789
1158	QC_050			04	66.5294	48.0857	246.616	2.92731	20.9414	48.7862	4.0206	7.43159	2.76874	1.17879	12.7313	12.0566	309.171	23.9583	25.2005	38.585	13.7416	0.348503	27.2768
1159	20_E_5	SPR2	YOR214C	04	88.1453	69.7795	380.12	3.66604	21.79	61.9522	5.32412	9.241	3.61279	1.92225	18.4527	16.973	453.133	20.6199	36.8557	54.8899	18.4584	0.44949	34.944
1160	22_E_3		YLR232W	04	62.6491	47.0489	234.567	4.01303	22.7884	52.2374	4.11694	6.85902	3.1045	1.33916	11.7465	12.1872	298.694	27.1414	24.2359	40.1404	14.0452	0.513024	45.8381
1161	22_G_3	NEJ1	YLR265C	04	43.5722	32.0135	160.343	1.8757	15.3264	42.9529	2.7507	5.73234	1.9436	0.98597	8.1041	8.23984	211.588	20.1035	17.4613	28.6068	9.44197	0.234435	11.865
1162	20_F_1		YOR225W	04	78.2821	62.7814	316.203	4.14612	20.2226	58.0943	5.51582	8.71485	4.06736	1.70704	15.9109	14.4807	391.859	17.6687	33.5146	54.4754	17.0237	0.502884	41.8868
1163	22_E_4	EST1	YLR233C	04	51.2831	35.2853	204.791	1.52622	11.3379	34.336	2.66468	5.71931	1.27263	0.795552	8.91172	8.94628	245.367	19.2651	16.5809	26.2876	9.59948	0.214176	12.5726
1164	38_C_4	BYE1	YKL005C	04	54.7661	39.2255	224.827	2.37588	15.3228	45.0992	3.42235	5.7289	2.61035	1.15894	11.5503	11.3993	294.382	13.519	21.5359	36.3417	11.3255	0.320128	16.3182
1165	22_A_3	ATG33	YLR356W	04	91.6918	66.8389	339.267	5.0121	29.9976	73.814	6.5994	9.20117	5.02039	1.9128	18.3544	16.3388	407.186	38.5601	37.58	58.0496	20.4915	0.518838	44.778
1166	11_H_6	CTS2	YDR371W	04	97.9432	69.4526	342.492	3.78068	27.7606	58.9362	5.20916	8.80589	3.05777	1.59722	16.304	14.96	360.366	31.3139	34.8546	52.3859	18.4051	0.400097	37.3842
1167	38_E_11	HBT1	YDL223C	04	68.5358	55.1149	275.871	3.58051	18.1333	47.58	4.83971	7.80223	3.91206	1.35871	14.4693	13.927	359.583	19.755	25.2412	44.3107	14.768	0.46993	36.6825
1168	20_D_6	BFR1	YOR198C	04	80.0881	53.0977	234.514	2.95865	17.2972	51.1999	6.07524	4.66733	2.8777	1.43463	19.0088	13.5557	470.327	14.0332	28.3917	56.4005	18.8635	0.363382	26.5152
1169	11_A_4	IPT1	YDR072C	04	29.6827	22.5364	98.2355	1.40155	10.793	29.6529	1.97361	4.31197	1.5707	0.729858	6.1628	5.57236	125.231	16.229	10.9187	18.9071	6.36264	0.181666	6.26527
1170	20_H_5	DSE3	YOR264W	04	51.8391	44.9987	230.325	2.53207	15.3424	45.0225	3.41356	6.82594	2.59927	1.12868	11.0347	10.6622	281.898	13.6273	22.3431	35.7964	11.5973	0.31213	16.9316
1171	11_D_12	ECM18	YDR125C	04	95.1543	78.3842	337.958	6.27064	43.0912	65.8077	7.51798	10.0594	4.79637	1.93305	17.8791	14.7516	334.411	50.2188	41.5142	65.3543	23.5385	0.836362	54.6197
1172	22_F_10	LCB5	YLR260W	04	43.3221	31.7609	121.438	1.7595	15.4704	22.476	2.4637	5.35658	1.231	1.04578	7.93038	6.87354	160.749	6.58469	12.2915	26.946	8.99475	0.241952	15.5096
1173	22_B_11	IKI3	YLR384C	04	72.9787	46.3917	200.509	3.46714	29.7818	50.553	4.05956	9.61644	2.31435	0.900737	10.6407	8.62009	195.734	54.9857	20.7543	34.0062	15.0988	0.419767	30.7358
1174	38_C_12	HOT1	YMR172W	04	104.55	66.5921	298.095	4.06454	26.4732	43.6052	6.63325	7.65774	3.76261	1.77261	16.5809	18.5	440.256	16.7496	41.4758	70.1394	21.5282	0.487229	36.6416
1175	20_B_12	ALE1	YOR175C	04	84.3707	59.7584	258.696	4.58476	20.5447	37.7674	4.92264	6.62492	3.95162	1.51778	12.0003	12.7407	288.166	16.7641	23.0701	42.3646	16.1822	0.52465	40.0469
1176	11_A_10	PET100	YDR079W	04	91.7571	66.3863	223.107	3.51412	24.3039	43.2196	4.5496	8.19609	2.41887	1.30551	15.3224	11.5805	285.324	16.2168	22.2582	49.0607	13.8626	0.473656	37.8492
1177	11_F_9		YDR340W	04	35.2691	30.807	141.376	1.65989	14.9241	37.5193	2.41327	6.53731	1.6965	0.762162	7.72256	7.1617	192.744	18.908	13.567	25.1418	8.27696	0.219118	11.8825
1178	11_G_2	PAL1	YDR348C	04	49.6055	31.7379	160.857	2.05648	15.9906	30.1569	3.64288	6.52911	2.02208	1.09838	10.3742	8.57666	261.164	7.8982	23.4841	38.1055	12.2329	0.254065	18.6598
1179	22_D_4	VIP1	YLR410W	04	56.4459	17.929	98.8103	3.81798	13.0316	23.8263	2.30304	4.55271	1.55058	0.779634	6.17679	6.29243	133.482	24.5816	11.0158	22.8648	7.00283	0.399491	45.631
1180	C_D_5	RMD9	YGL107C	04	56.0785	49.9639	183.238	2.03121	21.6166	38.7688	2.8434	8.19536	1.43286	0.850306	10.8301	9.73558	214.15	14.1459	18.9764	37.0477	11.2923	0.210115	22.4415
1181	74_B_4	MCM21	YDR318W	04	27.7457	22.9346	97.1854	1.20736	11.3387	36.6413	1.79398	7.03755	1.36791	0.37477	6.09307	4.871	142.086	22.0549	12.1702	17.9148	6.0247	0.167829	13.6573
1182	74_C_8	VTC4	YJL012C	04	61.0966	47.6584	229.052	3.92632	22.7758	29.0648	5.0669	4.79112	4.11956	1.47228	13.4727	12.7429	340.946	21.3008	23.4499	41.9457	16.031	0.439692	38.0486
1183	C_B_12	PIL1	YGR086C	04	71.9825	69.8085	287.931	4.08435	33.0011	61.3349	5.2686	9.19997	3.60255	1.93309	14.3286	14.4685	296.866	42.8957	29.023	49.9788	18.7793	0.480302	36.1276
1184	74_B_9	LAM5	YFL042C	04	73.7185	68.5589	297.64	3.59917	28.3965	85.2683	5.39109	14.2594	4.00685	1.53466	18.3122	15.023	417.774	43.0832	34.6561	53.7676	17.0251	0.518549	38.8237
1185	74_F_5	SRC1	YML034W	04	82.3003	70.6212	314.124	2.79109	26.8743	88.3063	4.5774	16.4809	3.26394	1.06592	17.8026	14.1226	389.958	52.3747	33.2465	51.2314	16.686	0.39747	35.5871
1186	C_A_5	MRPS12	YNR036C	04	51.4024	48.0348	210.531	2.60399	26.2937	50.482	3.52598	8.10635	2.29208	1.28081	10.893	11.3304	234.204	33.9936	21.0533	35.5364	12.9408	0.290162	24.3094
1187	74_H_5	MBF1	YOR298C-A	04	79.4899	76.6175	297.527	4.09214	31.9959	89.1798	6.16344	16.8925	5.01017	1.38743	18.2781	15.3112	397.689	50.4213	33.3556	57.3759	18.7195	0.60417	52.2055
1188	C_A_7	COQ2	YNR041C	04	26.8742	29.002	119.152	1.10142	11.0518	32.4806	1.72895	5.44427	1.0791	0.436042	6.34262	6.70101	159.675	16.6508	12.3083	20.1164	6.41	0.16049	8.12476
1189	74_C_3	AMA1	YGR225W	04	48.1553	45.271	187.384	2.35842	20.3478	58.2984	3.44997	10.6096	2.49809	1.05262	11.478	9.81303	262.879	32.8108	21.5073	35.5283	11.6765	0.326161	24.8485
1190	74_B_10		YFR045W	04	63.3767	53.5142	242.051	3.72689	21.2694	67.0511	5.44642	11.4229	4.24392	1.33956	15.0957	13.3005	337.018	29.6498	27.1005	45.3291	15.8728	0.533146	42.7998
1191	C_C_3	ARE1	YCR048W	04	43.5855	38.6315	192.346	2.30307	17.0461	41.5876	3.15918	7.87517	1.95573	0.882285	9.39777	9.72031	236.11	22.1242	21.28	33.5203	10.6508	0.301068	19.9151
1192	74_C_11	BBC1	YJL020C	04	57.5559	49.5163	236.975	3.49969	18.8113	53.9172	4.60375	8.71142	3.53863	1.33985	12.8866	12.3526	315.818	25.1286	28.6156	43.1349	14.3104	0.501221	33.0279
1193	C_A_9	ATP1	YBL099W	04	31.7492	27.809	115.026	1.36309	13.3631	34.9356	1.87498	5.37536	1.24249	0.439294	6.91803	6.26545	155.901	19.3529	13.5226	23.1514	7.28326	0.140545	8.22533
1194	74_C_9		YJL016W	04	63.9343	55.6015	218.353	3.83287	29.867	65.0266	4.61251	15.9579	3.44476	0.922394	13.0147	11.2178	240.122	93.1223	25.0128	42.1269	15.4253	0.481189	40.0799
1195	C_A_10		YBL100C	04	57.7183	47.9555	206.677	2.42652	18.6263	52.3435	3.7841	6.96655	2.14486	1.16983	12.9721	10.7572	329.792	22.7378	23.9	41.3265	13.4351	0.33211	18.1182
1196	74_D_4		YJR085C	04	44.4524	40.235	174.516	1.80888	17.3492	48.7204	2.69511	9.81174	1.88937	0.881068	10.1365	9.03845	249.04	24.2603	19.9945	32.3917	10.038	0.189701	17.2161
1197	C_A_1	PUB1	YNL016W	04	46.9109	40.1532	191.338	2.44329	15.0297	33.1985	3.22499	7.11969	1.8519	0.609026	8.95629	9.06423	226.895	18.384	19.3586	31.1363	10.3856	0.269927	26.4901
1198	74_H_9		YPL277C	04	42.7717	37.3373	158.665	1.54819	17.6543	42.2181	2.37313	7.68012	1.77401	0.581735	8.52453	8.62559	218.189	21.8507	17.3424	28.2307	8.51154	0.192914	14.4321
1199	74_A_12		YCL012C	04	53.5868	53.6162	214.385	2.65506	17.3005	49.9938	3.31376	9.13051	2.68494	0.882111	12.1448	10.9907	305.726	24.4569	24.6452	39.8293	11.9618	0.323183	27.6773
1200	QC_051			04	65.1186	49.2058	233.655	3.34484	20.9554	52.9592	4.38101	7.89224	2.90913	1.31438	12.0844	12.2183	312.685	27.7838	24.7901	43.1313	14.7246	0.423068	27.8325
1201	74_B_12	RIM8	YGL045W	04	47.6576	50.192	234.699	3.23229	18.097	52.9473	4.20951	8.52389	2.79588	1.26127	12.1542	10.9779	312.204	26.014	26.7996	43.4932	14.3416	0.410247	29.1481
1202	74_A_10		YCL002C	04	55.1536	54.8901	250.435	2.86848	19.9921	52.9306	4.20665	10.241	3.30063	1.04988	12.5021	11.7418	327.332	25.0593	26.0304	41.6902	12.9793	0.378861	32.9895
1203	C_B_7	RRD1	YIL153W	04	48.2334	49.6655	248.932	2.28897	17.3386	47.5473	3.16051	9.85407	2.02747	0.787219	12.1111	13.5721	291.32	20.3965	21.8283	36.7275	11.4085	0.268742	27.779
1204	C_E_4		YBR196C-A	04	17.0674	12.2432	63.2957	0.29692	4.20404	11.7936	0.643558	2.97809	0.360083	0.109194	2.57206	2.91397	49.8779	9.20247	4.40523	7.80677	2.54003	NA	3.25237
1205	74_A_7	ICS2	YBR157C	04	24.9986	21.2695	96.5536	1.10386	8.04974	22.2562	1.70938	5.19469	1.40562	0.500215	4.80801	4.77803	132.421	8.40964	12.2582	16.8365	5.53248	0.140343	7.75452
1206	C_B_4	SWS2	YNL081C	04	64.5183	50.9204	236.037	3.26233	27.6049	56.3609	4.31489	8.93038	2.57479	1.21544	12.2111	11.6923	286.5	37.3043	28.5942	45.7547	15.8536	0.395175	31.1221
1207	74_F_1	ROM2	YLR371W	04	76.0526	70.55	258.275	3.10014	32.7098	89.6178	5.54478	18.0715	3.46579	1.18467	19.976	12.9431	427.09	62.53	39.0259	64.5115	18.0264	0.51524	50.7055
1208	C_E_9	RNR4	YGR180C	04	36.6047	45.3826	136.003	3.3914	11.3503	46.2647	3.2685	4.50977	1.07161	0.493217	11.8085	5.37811	210.292	22.6581	12.4601	31.2568	10.5431	0.526851	64.5145
1209	C_A_12	COQ1	YBR003W	04	38.3127	28.2861	114.266	1.63515	16.556	27.7812	2.48916	5.13739	1.71234	0.684054	8.0243	6.26825	181.86	14.1896	17.6657	25.5475	8.97836	0.229344	10.5211
1210	C_E_6		YJR151W-A	04	55.8884	54.5879	246.706	2.944	20.3808	52.9636	4.28831	9.0668	3.03348	1.21651	13.9355	12.3908	343.593	22.3938	26.2486	45.6359	14.3411	0.392177	27.5456
1211	74_F_6	MDM1	YML104C	04	74.2736	68.2973	297.546	2.93751	20.8106	63.0932	4.60388	12.8141	3.10933	1.32026	18.3268	13.6039	403.322	38.2953	32.3438	47.036	15.7798	0.494062	36.9134
1212	74_E_7	DYN1	YKR054C	04	66.0308	44.4794	221.103	2.99735	16.6674	55.4297	4.1399	8.93555	2.67058	1.23052	13.191	11.2525	317.302	29.3244	26.9806	40.2851	15.0274	0.410297	36.0269
1213	74_B_5	JIP4	YDR475C	04	67.0348	64.3744	269.34	3.99295	29.6207	65.725	5.36051	13.1302	3.78108	1.63037	15.7857	13.4163	377.151	49.7058	35.3679	50.3627	17.9509	0.487636	45.7065
1214	C_E_7		YKL018C-A	04	67.1861	63.6243	285.464	3.42371	24.4356	59.6174	4.73922	9.52651	3.1548	1.62105	17.2086	14.9734	408.486	24.2822	32.917	53.6766	17.7653	0.410283	33.5022
1215	74_H_3	ABP140	YOR239W	04	70.4998	64.6103	266.601	2.80284	19.2817	67.0696	4.34969	14.2489	2.91297	1.36187	16.5648	11.7523	360.184	45.9762	29.9369	45.1186	14.4542	0.358196	38.7357
1216	74_H_11		YPR098C	04	37.3338	35.5246	134.179	1.37453	15.2887	38.2652	2.21364	6.58457	1.38008	1.16843	8.85202	7.9445	203.386	18.6736	15.593	26.7872	8.38675	0.161219	13.4157
1217	74_E_1		YKL033W-A	04	44.1389	39.553	161.221	1.74158	17.3962	46.79	2.73079	9.54366	1.95152	0.772901	9.93113	8.13529	225.48	30.5856	19.5507	31.9316	9.46823	0.213227	22.751
1218	74_F_8	ERG2	YMR202W	04	41.818	37.3184	225.394	3.20334	9.81754	21.9312	3.2737	5.44386	3.89602	0.859161	9.36097	9.54758	219.27	21.1081	14.7686	20.334	9.99215	0.441776	41.0826
1219	74_D_3	CBF1	YJR060W	04	6.87216	3.42765	3.03411	0.0798273	0.439918	1.96363	0.110256	0.912991	0.0820676	0.0427107	0.0184926	0.261684	1.82366	0.610857	0.733142	1.0756	0.393222	NA	0.74007
1220	74_A_6	MRPL36	YBR122C	04	17.5716	17.5996	50.6469	0.820392	5.61894	13.016	1.09446	2.17166	0.602588	0.307344	4.30406	2.20672	46.8853	6.28027	4.67903	12.125	3.97007	0.0898715	14.7614
1221	QC_052			04	65.159	49.6361	235.194	3.20553	21.1367	49.8381	4.24281	8.0093	3.0061	1.63136	13.2576	12.1359	320.751	25.7786	26.0337	41.6202	15.3329	0.451351	26.6756
1222	74_A_3	SEA4	YBL104C	04	68.1468	52.8771	265.431	2.3326	14.061	47.0734	3.88929	8.45883	2.58113	1.16814	18.7357	11.2338	405.755	20.6159	23.2892	38.7546	13.5376	0.351382	25.7489
1223	74_G_9	CTR9	YOL145C	04	34.6279	41.2294	199.343	1.1834	14.5719	26.0884	3.08189	6.4985	1.14483	0.435458	10.5429	7.74746	180.041	25.2302	18.7723	30.6278	9.03421	0.209577	38.3166
1224	C_C_10	MRPL4	YLR439W	04	56.6994	43.4521	150.464	1.93607	14.2346	25.7827	2.99664	4.98683	1.0518	0.978377	10.5178	8.15472	198.719	8.68068	14.9472	32.708	10.9139	0.210002	17.7094
1225	74_H_2	YVC1	YOR087W	04	81.9585	71.6275	299.711	4.08815	28.2279	77.1574	6.28069	15.5923	4.88033	1.49214	19.2948	13.8541	441.713	54.3011	40.3696	58.6936	18.8567	0.618185	63.2492
1226	C_D_11	GRR1	YJR090C	04	14.507	6.39416	29.2773	0.208535	1.15577	5.42397	0.33062	1.63998	0.179442	0.0492532	0.766067	1.25927	11.8832	1.18975	1.51231	2.65599	0.983013	0.0428567	3.15144
1227	C_C_2	RPL39	YJL189W	04	54.6494	29.9008	120.665	2.87181	10.2251	68.0014	4.60045	11.3051	2.50943	0.517038	12.8087	4.27875	160.498	62.5858	19.0803	36.186	11.7142	0.346559	67.5988
1228	74_A_5	MMS4	YBR098W	04	49.924	45.8218	238.333	2.43366	15.7305	52.0742	3.81851	10.4924	3.05027	1.08715	12.4255	9.94758	317.876	26.2056	25.5828	35.6546	11.8458	0.375997	37.3607
1229	74_D_5	STE18	YJR086W	04	79.8437	77.6937	365.716	3.49724	24.5216	81.9077	5.14685	14.4336	3.79165	1.64818	19.5324	16.4726	479.515	44.8614	37.9489	53.8528	18.3823	0.554977	46.3276
1230	C_A_6	RSM19	YNR037C	04	38.4562	27.736	133.543	2.0779	6.98175	22.8368	2.85261	3.45398	2.65075	0.563085	6.95398	5.24652	116.684	12.6283	11.3426	17.7643	8.00298	0.275816	31.2906
1231	74_D_1	MRPL49	YJL096W	04	61.1183	41.7745	154.439	1.97923	18.3444	34.1896	3.32298	8.80706	1.77375	1.0801	11.2044	8.11198	205.374	15.5496	17.3859	35.3156	10.0121	0.304008	33.1116
1232	74_H_7	SET6	YPL165C	04	58.6964	51.6381	209.854	2.43511	23.0171	54.0636	3.6069	9.24103	2.4984	0.982739	13.1416	11.2916	297.674	28.1567	22.9247	40.7105	12.8335	0.279704	22.0649
1233	74_D_9		YJR114W	04	32.8653	45.3429	161.997	2.09052	11.5556	31.23	2.95763	6.85432	1.69806	0.739618	12.1151	8.6389	223.773	11.1932	12.5466	30.9385	10.3437	0.29639	37.6343
1234	C_B_1	SCO1	YBR037C	04	33.1378	31.1605	133.844	1.4828	11.8807	27.7283	2.10357	6.20651	1.21427	0.591894	7.20616	7.50859	158.204	12.9003	14.7973	24.9334	7.45559	0.136784	17.7783
1235	C_B_6	PAN6	YIL145C	04	67.227	56.1859	216.865	3.44598	24.7027	52.5941	4.2034	7.84138	2.78388	1.06656	12.6143	11.8656	262.666	26.8722	22.7273	44.6075	14.5835	0.411354	33.2584
1236	74_D_11	DAN4	YJR151C	04	53.9063	50.0728	201.408	3.32233	21.2057	51.2976	4.34848	9.20583	3.2658	1.06846	12.4369	11.4309	302.603	27.9685	23.929	42.1701	13.4592	0.402114	32.0543
1237	74_A_1	SWH1	YAR042W	04	60.8982	57.2831	226.831	2.99195	19.6884	52.2197	4.54709	10.9119	3.41783	1.00814	13.0994	11.3457	298.069	28.9318	24.1204	44.5584	13.0272	0.458342	45.2644
1238	74_A_9		YBR230W-A	04	60.5024	56.0592	242.414	3.32732	21.006	48.8865	4.75773	10.059	3.69309	1.17165	12.6275	12.5611	323.711	25.2584	26.4892	46.4904	14.1878	0.408196	43.1359
1239	74_F_7	RPS16A	YMR143W	04	30.5072	23.9486	98.3281	1.44701	7.78304	33.3223	2.35739	6.78342	1.75658	0.388174	6.95569	3.96653	139.357	12.0877	11.5235	18.9632	6.66503	0.167927	22.248
1240	74_H_8	RPL36B	YPL249C-A	04	21.9454	12.791	49.8416	0.783027	3.21422	22.6083	1.46742	4.06761	0.931642	0.2287	5.22116	2.05257	64.8106	11.5139	6.1634	14.3932	4.46222	0.0865642	12.9332
1241	74_B_1	BUD3	YCL014W	04	28.703	24.9056	108.93	1.28904	11.247	29.7877	1.96674	7.14697	1.44781	0.511206	6.77933	5.8428	150.805	16.483	12.9298	21.6135	6.75258	0.191612	14.2152
1242	QC_053			04	64.2909	49.3202	224.528	3.30777	21.279	48.0857	4.18179	7.09977	2.88115	1.06968	12.3765	12.1649	291.964	25.5483	23.0638	41.9452	14.3857	0.399246	28.3647
1243	74_D_10	PMT4	YJR143C	04	60.0184	54.2421	222.511	3.3782	22.4512	56.7865	4.75847	9.94395	3.45604	1.27183	14.0803	12.6382	331.791	31.6294	26.6995	45.3408	15.2899	0.449296	35.8613
1244	74_E_8	SKG1	YKR100C	04	65.3994	55.4074	247.945	3.58898	23.0564	54.8787	4.69859	7.89501	3.55179	1.30475	14.4927	13.8365	348.511	25.7175	27.3754	47.8516	16.0115	0.509188	34.3871
1245	74_D_8		YJR112W-A	04	59.8597	53.325	222.479	3.9881	20.4592	52.1012	4.66585	8.23111	4.08653	1.32116	12.732	12.7589	320.22	21.7839	25.9945	43.5138	15.6051	0.526851	36.2144
1246	74_E_9	OSW2	YLR054C	04	75.4945	67.1261	290.731	4.32799	23.6299	72.7288	5.84278	11.0391	4.6577	1.43544	16.577	15.1854	395.891	38.0165	32.5244	56.2097	18.4818	0.62912	46.6623
1247	C_A_11	RTG3	YBL103C	04	103.157	60.1061	230.491	3.73771	31.5408	57.9492	5.45346	8.40463	2.83082	0.993764	15.3375	10.7627	227.247	59.6653	29.0736	61.9353	18.4799	0.474116	41.6571
1248	74_D_7	RSM26	YJR101W	04	40.5732	40.9517	144.746	2.40189	14.7302	27.4868	3.29478	6.49458	2.11691	0.876989	10.4544	7.1453	179.407	9.28403	13.1651	32.5895	10.7801	0.292698	31.1358
1249	74_E_5	MNN4	YKL201C	04	86.9067	75.6242	334.953	3.4901	25.4178	78.6389	5.49838	11.8323	3.57656	1.59142	18.387	16.1775	444.119	39.3824	33.7188	57.7101	19.653	0.522144	42.136
1250	C_A_8	PET494	YNR045W	04	33.3148	33.8314	137.407	1.52112	11.6109	33.4356	2.50252	6.63234	1.76333	0.774235	8.08598	7.42645	207.009	16.3581	14.9341	26.2428	8.15325	0.201392	15.5369
1251	74_E_3	APE2	YKL157W	04	30.6693	27.2397	126.923	1.0972	14.0435	41.147	2.13921	8.57117	1.25815	0.658136	7.94831	6.10137	178.349	22.7795	14.6634	23.5397	7.09698	0.1488	14.3004
1252	74_A_4	PFF1	YBR074W	04	44.9412	40.34	199.44	2.42615	14.7579	43.1273	3.53123	8.55889	3.12311	0.93345	9.87258	8.27818	268.904	20.1063	18.9158	31.578	10.6933	0.338345	30.2956
1253	74_G_6	RRT8	YOL048C	04	60.4433	51.1178	241.982	2.13455	21.7193	61.421	3.85345	10.8665	2.9695	1.05864	12.5594	12.3178	317.81	30.5962	23.5955	40.6887	12.3329	0.323655	29.6021
1254	74_G_11	BDS1	YOL164W	04	72.8611	61.361	277.513	3.61785	28.3048	79.4932	5.68237	12.4321	4.89412	1.36603	15.9993	14.4509	391.532	38.1957	28.3662	52.3838	16.4735	0.602942	42.8084
1255	74_A_2	SCS22	YBL091C-A	04	58.6873	49.062	226.33	2.77212	18.0511	56.2825	4.59389	10.9114	3.4385	1.18919	12.5354	10.5485	336.351	28.9523	25.7434	43.652	13.1515	0.466648	40.4855
1256	C_E_5	TFB5	YDR079C-A	04	91.3867	68.6139	320.454	3.11141	24.6049	51.9668	6.51816	8.64374	3.86	1.14809	14.6764	17.6013	362.308	21.9323	35.1086	66.1926	18.8018	0.545609	48.3802
1257	74_B_11	HOP2	YGL033W	04	60.3931	53.9725	254.183	3.27717	21.0873	59.8785	5.28253	8.94367	4.05341	1.33596	14.095	12.1639	360.63	26.6665	26.0258	45.425	14.8102	0.545167	38.6945
1258	C_D_2	GIN4	YDR507C	04	46.2606	33.3671	155.711	1.47887	11.6652	18.4188	2.3604	5.73756	0.884086	0.541216	7.92507	7.89717	169.755	5.27916	12.5249	26.385	6.98093	0.189246	25.5578
1259	QC_054			04	70.1932	55.0172	264.836	3.22673	21.2443	53.5918	4.88328	8.30928	3.37685	1.33789	14.2401	12.8393	356.551	26.3339	25.741	44.3892	15.4664	0.483024	33.5852
1260	74_H_6	GCR1	YPL075W	04	23.7104	9.08754	80.1849	0.360145	4.42753	16.675	0.85694	6.63052	0.532767	0.162307	3.44277	1.75378	43.5204	18.3949	3.39112	6.62484	3.03503	0.090774	9.39297
1261	C_D_3	EMI1	YDR512C	04	47.85	35.3473	147.248	1.3999	15.4245	26.9251	2.55915	5.4952	1.39354	0.549921	7.69975	8.03084	178.813	12.7754	14.1888	28.8294	8.51459	0.130972	18.4982
1262	74_B_3		YCR061W	04	41.9937	40.7007	180.944	2.25779	15.8867	49.5857	3.55386	9.32685	2.86794	0.916601	10.0229	8.75087	268.429	24.7731	17.9628	32.3646	10.4366	0.335144	29.026
1263	74_G_2	SSB2	YNL209W	04	35.2031	33.3328	115.558	1.18461	15.1586	36.6599	2.44951	7.45718	1.76277	0.758354	8.48944	7.04103	174.916	11.828	15.3341	27.8726	8.63484	0.214753	27.0692
1264	74_E_4	PTK1	YKL198C	04	51.9869	47.7832	170.68	1.80323	24.9623	49.5747	3.42716	8.70471	1.67958	0.940402	10.1968	9.5964	218.42	28.539	20.6416	38.1739	12.6337	0.280035	26.6747
1265	C_E_10		YML007C-A	04	66.8647	63.9732	246.295	3.72925	19.505	36.5323	5.42623	5.68995	4.22301	1.58644	15.8519	14.1604	302.928	9.98168	25.3513	46.7677	16.4741	0.559855	44.6159
1266	74_G_5	POP2	YNR052C	04	54.0496	26.5528	193.953	1.0946	18.951	26.0088	2.4932	8.52344	1.66388	0.776978	9.7043	5.61977	240.967	5.87057	19.416	28.6368	9.947	0.169959	15.8001
1267	74_B_2	MRC1	YCL061C	04	23.991	21.2522	85.8421	1.38679	11.1133	34.5258	1.71628	6.60022	1.40112	0.374133	5.98666	3.61296	105.477	25.7165	10.1176	18.0635	5.38887	0.292384	35.1953
1268	C_A_2		YNL040W	04	24.9345	23.5216	104.336	1.533	12.27	21.8558	2.0442	4.82967	1.50352	0.680153	5.47233	5.51993	128.38	9.75013	11.613	19.7358	6.45868	0.180526	14.5253
1269	74_F_3		YLR419W	04	47.152	41.3465	171.892	1.87625	17.1166	56.1974	3.21008	10.7171	2.08611	0.906975	11.1742	8.98993	241.169	39.6372	20.094	33.8827	10.7105	0.251606	25.7003
1270	74_F_12	RHO2	YNL090W	04	57.4199	48.475	197.255	2.86472	21.1746	62.4662	4.14349	10.1684	2.60275	1.25803	13.3029	10.3742	293.907	40.6336	23.4734	40.0694	13.541	0.365029	28.4113
1271	74_D_2	PIR5	YJL160C	04	57.3905	49.0963	209.707	2.86729	18.4199	65.9814	4.15753	11.9421	2.94195	1.12566	13.2087	10.535	291.133	46.8964	25.4114	39.796	13.028	0.378409	41.4785
1272	74_B_8	HAC1	YFL031W	04	38.7267	34.1991	164.243	2.71427	14.8192	45.8156	3.2713	7.96896	2.45207	0.956885	9.70279	7.50906	232.63	28.1716	17.0379	28.6905	10.0506	0.354833	33.2436
1273	C_D_4	EUG1	YDR518W	04	38.0658	35.382	138.978	2.19635	14.9734	22.6797	2.65628	4.9433	1.39907	0.869493	8.30034	7.45173	160.052	8.72605	12.0787	29.2076	9.42214	0.26443	27.1739
1274	74_A_8	DER1	YBR201W	04	55.5845	46.8084	204.174	3.28657	16.5457	50.3628	4.2069	8.22804	3.08916	1.25013	10.9374	10.2415	280.475	28.4194	22.2432	36.0099	12.4872	0.41074	36.4835
1275	74_C_1	TPN1	YGL186C	04	50.4639	38.4213	210.36	2.83361	23.1243	55.3019	2.88562	9.29486	2.64298	0.843548	11.1198	10.6189	284.79	58.5522	22.5979	34.3702	7.30135	0.408454	48.2286
1276	74_G_10	ZPS1	YOL154W	04	48.6498	39.818	167.914	2.43315	19.9678	50.7776	3.31987	8.64176	2.56573	1.12736	9.72492	9.70048	229.624	31.1964	18.8427	33.7122	10.5757	0.290753	23.3392
1277	QC_055			04	71.7941	52.4929	238.983	3.82034	21.4803	54.8696	4.88561	7.85885	3.20916	1.42423	13.3275	12.4494	306.723	36.0246	26.6248	42.4849	15.8253	0.450902	34.9223
1278	74_F_4	GMC2	YLR445W	04	54.6755	45.2581	193.507	2.13485	19.4688	61.3749	3.21812	11.0508	2.14393	1.03019	11.9963	9.3741	260.379	39.3843	23.2521	35.0914	11.753	0.250193	21.3216
1279	74_E_11	ATG38	YLR211C	04	55.3805	46.6326	189.327	2.38229	21.6375	57.2492	3.57608	9.04811	2.18962	1.07133	11.7959	10.72	262.166	30.0589	21.4328	39.3669	12.414	0.297989	21.934
1280	C_C_11	POP2	YNR052C	04	70.6755	33.7577	289.815	2.10558	34.5947	21.3214	4.1011	7.98887	2.31906	1.29345	15.5489	8.58901	261.789	6.79854	29.0333	45.1272	16.9749	0.231647	17.3635
1281	C_C_7	ARC18	YLR370C	04	46.6182	41.6878	193.073	2.41339	15.4125	44.06	3.35827	7.76231	2.50486	1.03353	10.8406	10.49	234.673	18.5993	20.5193	32.9742	11.5891	0.318667	23.9255
1282	74_E_10		YLR194C	04	79.6102	31.1768	214.128	2.56454	22.0962	53.0656	4.26571	8.46084	2.97437	1.35748	11.8546	11.8939	310.017	30.0722	23.0155	35.1869	15.4633	0.35611	30.0942
1283	09_E_5	BEM4	YPL161C	06	62.2373	54.9923	218.954	3.20464	19.7056	65.7415	3.90095	10.7824	2.27285	1.46264	13.3139	10.4504	274.246	78.4129	21.2662	41.8998	11.7384	0.436129	22.0498
1284	29_F_4	UIP5	YKR044W	06	61.2488	57.8619	220.286	3.22302	18.9915	66.5715	3.92364	10.6183	2.30479	1.28078	13.7698	10.6828	283.029	76.0331	20.7506	43.6588	12.0461	0.449488	22.4001
1285	29_G_9	PAM17	YKR065C	06	62.8636	58.7058	224.264	3.23377	18.9293	65.9396	3.96484	10.2238	2.33957	1.38098	13.4001	10.7757	283.948	76.7108	21.3443	43.6466	11.9405	0.448689	22.463
1286	40_G_7	DLD2	YDL178W	06	75.9803	73.8686	305.024	3.94831	27.3393	73.9011	5.70499	12.7298	3.9545	1.76596	17.5622	14.7222	405.583	50.3756	32.6473	56.3222	17.9301	0.534999	24.9177
1287	13_G_6	FHN1	YGR131W	06	57.6009	55.2476	239.463	2.26394	15.6448	49.8933	3.42449	10.0798	2.07783	1.05236	12.2397	10.9068	326.235	29.2003	23.3199	39.2876	12.2969	0.289996	14.4481
1288	09_D_9	DAP1	YPL170W	06	98.5801	84.9945	355.577	4.73362	36.4093	87.5757	6.18984	15.2628	4.01837	2.01253	20.3096	16.9629	430.683	83.8352	39.212	67.3722	22.6455	0.621114	31.3137
1289	29_C_3	ADD66	YKL206C	06	69.2816	54.887	248.875	2.59835	20.7812	56.7737	4.30193	11.1926	2.71317	1.43743	15.9	14.6597	369.01	31.9722	27.7589	45.3914	14.357	0.36637	18.3874
1290	29_F_2	UTH1	YKR042W	06	44.2948	38.6911	208.499	2.21562	15.8341	39.5552	2.88841	8.04888	2.13394	1.05554	8.8687	10.807	230.386	37.8628	17.3736	29.4881	10.4044	0.290388	13.9308
1291	09_H_9	SYH1	YPL105C	06	61.8591	36.5208	161.431	3.02645	16.7659	46.8979	4.32132	8.1876	2.72925	0.930211	11.9683	7.93757	287.859	38.7839	22.0387	40.7958	13.1189	0.390837	25.5976
1292	09_F_11	RDS2	YPL133C	06	63.4534	59.8577	239.017	3.09512	17.0226	60.3172	4.19015	10.1902	3.17587	1.41841	12.8675	11.7142	326.622	43.1994	22.3101	40.3828	13.6678	0.440761	20.292
1293	09_E_9	KIP2	YPL155C	06	92.2538	78.081	334.495	4.30192	35.3714	84.153	5.80396	15.0055	3.57947	1.82412	19.0133	15.873	401.467	86.7241	37.0178	63.9525	22.0922	0.546548	29.0177
1294	29_D_10		YKR012C	06	67.5472	57.7195	256.193	3.11751	21.7497	67.5493	4.56577	11.6901	3.17963	1.51318	15.3125	13.6264	358.891	45.6777	27.025	48.3564	15.5512	0.442481	18.773
1295	QC_056			06	66.2104	54.4518	246.423	3.20015	22.9869	59.8292	4.42526	10.9088	3.00821	1.29728	13.8932	13.1106	336.7	39.1103	25.7279	45.7001	15.484	0.406423	17.8967
1296	40_B_6	PTK2	YJR059W	06	52.1969	45.9603	206.861	3.50299	19.4448	50.2397	4.29806	10.448	3.63958	1.08189	10.4566	9.9087	241.807	50.6781	19.5561	36.388	12.3116	0.459053	24.2937
1297	40_F_12	GLT1	YDL171C	06	55.7574	39.1252	150.92	3.30481	37.5234	53.2826	3.88998	13.6807	2.07621	1.09047	11.3693	8.01042	274.203	65.3808	21.9953	34.9156	16.5029	0.361239	25.3191
1298	13_H_12	RSR1	YGR152C	06	42.5819	46.6727	204.728	1.66882	12.5829	31.196	2.61888	7.03654	1.41181	0.710288	9.14215	8.24119	233.738	22.2158	17.1387	29.1923	9.52	0.187326	12.1604
1299	13_E_5		YER067C-A	06	84.9806	73.2513	344.602	3.46309	22.7656	68.4774	5.04885	12.2201	3.40452	1.65364	17.3597	16.1477	447.56	37.7656	33.3303	56.7665	18.1603	0.46506	23.5382
1300	13_B_2		YPR011C	06	84.3017	70.6595	314.533	3.85778	21.5605	65.1565	5.431	12.7229	3.85883	1.56852	16.7713	15.2227	415.412	41.6916	29.5293	55.1701	17.1093	0.480106	30.6498
1301	40_E_8	RGT2	YDL138W	06	90.2034	81.9196	341.468	5.47028	34.8068	90.1041	6.62883	14.7762	5.27741	2.07977	19.6981	17.4252	384.856	60.2637	35.3986	61.7924	22.8441	0.720234	30.0334
1302	13_D_1	JHD1	YER051W	06	79.6953	68.5011	323.663	3.62784	19.3691	57.0726	4.97555	10.8099	3.47513	1.4045	15.5458	15.1043	422.542	26.6515	30.2655	53.4968	16.5117	0.477995	28.0065
1303	40_G_11	LYS20	YDL182W	06	22.1882	23.454	96.9818	1.94421	6.92387	29.1624	2.2865	3.33834	1.77265	0.430807	6.04966	4.10794	75.4861	99.4429	9.94181	20.3221	7.50362	0.296665	20.6643
1304	09_H_4	GDE1	YPL110C	06	71.6872	50.3938	219.241	3.86603	29.2816	60.2689	4.71048	8.89643	2.81752	1.34199	12.0986	9.37249	254.419	58.5767	25.7069	41.3848	18.0642	0.458501	20.9477
1305	13_H_4	BTN2	YGR142W	06	98.3164	88.8596	390.189	4.80141	24.5515	78.3892	6.76447	13.849	5.16761	1.99201	20.0995	17.9346	488.316	39.3502	38.6148	65.7657	22.1615	0.661294	34.4268
1306	29_B_10	PEX1	YKL197C	06	63.3888	23.5387	168.721	2.06439	16.0919	53.9328	3.38449	8.16269	2.40862	1.08884	10.2991	9.08411	271.416	40.4416	18.5232	28.6333	12.3667	0.285259	11.8107
1307	29_F_9	TRK2	YKR050W	06	60.7378	55.5687	245.317	3.25425	23.5849	59.8896	4.63602	12.0662	3.29464	1.64213	14.5029	13.0942	336.494	47.9515	25.1167	44.8775	15.7522	0.451377	22.6118
1308	29_G_2	TRM2	YKR056W	06	54.5534	39.1204	186.068	2.53444	14.1317	41.5509	3.61188	7.11956	2.33462	1.1062	11.4368	10.475	281.759	35.2748	21.1058	35.6556	11.544	0.333066	16.8029
1309	40_E_3	PPH21	YDL134C	06	64.2406	55.0437	238.303	4.22552	28.9063	61.9668	5.20274	10.522	3.80285	1.76166	14.2081	13.2261	300.712	55.8247	28.7334	47.6746	17.2499	0.520664	23.0552
1310	29_F_3	SHB17	YKR043C	06	58.2321	45.1491	226.568	3.67019	17.3433	50.0934	4.54059	9.08545	3.85858	1.37912	13.0189	12.2028	311.714	36.6629	21.7553	38.0146	13.7324	0.492649	24.8215
1311	09_C_10	CTI6	YPL181W	06	40.6844	35.044	140.957	1.68894	18.1573	29.4638	2.88743	6.93694	1.00093	0.782246	8.15546	7.44347	181.705	40.3027	16.4932	29.3798	10.4246	0.183519	11.4563
1312	09_G_6	VPS30	YPL120W	06	82.7959	40.3434	189.231	3.5647	23.4016	45.251	5.39262	7.40717	2.67362	1.45296	16.2013	10.4557	394.218	48.2769	33.2089	51.4589	19.8639	0.441874	23.3412
1313	09_D_1	PPQ1	YPL179W	06	142.112	94.79	429.063	6.87414	51.9178	50.4712	8.48905	9.35035	5.6509	2.37065	25.3325	22.393	468.047	41.2658	41.629	82.3253	32.3447	0.759198	43.1216
1314	09_F_5	FRK1	YPL141C	06	78.2509	62.619	300.102	3.65946	35.8904	58.0419	4.60819	11.9717	2.5376	1.39869	13.5811	12.1049	261.253	61.7372	26.7062	44.8041	19.5288	0.422719	25.0755
1315	40_H_3		YDL186W	06	62.7137	55.0801	239.242	3.21537	19.7919	56.0285	4.40507	8.47952	3.24397	1.40188	13.994	12.5894	326.356	35.7918	26.3678	43.4485	15.0244	0.422541	17.4469
1316	QC_057			06	66.3946	48.9799	245.541	3.14214	19.7264	55.2518	4.35566	9.57716	2.96949	1.42327	13.7973	12.9271	332.434	34.888	25.8782	44.0354	15.1174	0.384716	19.4066
1317	13_E_12	ALD5	YER073W	06	62.9389	54.8272	257.678	4.0314	19.888	46.0452	5.13588	8.19133	4.60299	1.49929	12.6689	13.1288	330.638	21.4366	25.1193	43.3308	15.496	0.561033	27.3534
1318	40_A_7	POL32	YJR043C	06	35.5711	32.8677	165.079	1.53861	13.4487	35.2494	2.1476	8.44902	1.40086	0.477738	8.20288	7.48662	198.078	23.1862	15.5741	25.1111	6.9516	0.186726	12.414
1319	29_E_5	VPS51	YKR020W	06	33.7091	28.2001	187.254	1.50671	7.61225	11.515	1.83698	3.55228	1.6833	0.753774	7.27701	8.44719	165.705	10.5715	10.4818	17.289	7.49362	0.220507	10.9704
1320	40_D_2	HEM25	YDL119C	06	68.1347	57.1022	225.392	3.76263	46.5531	56.4665	2.68424	11.4148	3.95516	1.23299	13.7492	10.5928	283.834	105.191	20.8306	42.9244	4.50017	0.46634	28.2439
1321	09_A_4	PCL8	YPL219W	06	75.3253	51.8714	262.095	4.19888	24.1367	43.697	5.12127	6.78999	3.5601	1.78935	12.8882	12.3301	297.672	31.4846	25.6104	45.899	18.0826	0.506932	25.6521
1322	40_C_10		YDL114W	06	49.9714	44.2419	178.143	2.09429	20.8963	43.0084	3.11774	8.81401	1.37156	0.919457	9.54497	9.2629	219.433	42.9992	19.0408	33.3772	11.7328	0.252793	13.3428
1323	09_E_10	PEP4	YPL154C	06	77.4551	55.3504	244.768	3.21457	28.552	52.0421	3.84563	8.62935	1.65369	1.38304	3.57365	10.6068	276.746	65.0241	23.1188	41.3303	18.1435	0.369648	19.628
1324	09_C_2	PRM3	YPL192C	06	95.9429	79.1799	346.896	5.79473	34.6673	81.0315	7.25836	11.2292	5.16946	2.30716	21.3986	16.5711	431.859	65.352	41.9025	68.9513	24.8393	0.74462	36.9232
1325	40_G_5		YDL176W	06	70.2534	66.0397	324.692	3.25232	21.6148	65.6257	4.69749	10.1726	3.18924	1.60202	16.1596	15.5694	369.128	32.9406	32.4929	49.1614	17.6243	0.442398	17.7243
1326	13_F_4	AIM9	YER080W	06	88.8719	74.4168	354.032	3.56857	23.5394	62.6188	5.41154	11.8994	3.4127	1.87814	18.4175	16.779	456.628	34.1224	32.3369	57.7992	18.8754	0.474696	25.6208
1327	29_B_12	PTK1	YKL198C	06	56.4792	53.7158	230.444	2.69339	19.5428	50.9658	3.91567	9.68001	2.62107	1.09611	13.0874	11.212	310.338	33.0421	25.1828	41.847	13.3316	0.355541	18.5696
1328	13_H_3	VPS62	YGR141W	06	74.4568	66.6881	329.219	3.96429	21.3117	53.9597	5.46444	10.324	4.0271	1.66408	15.9831	14.9432	393.875	30.3428	34.7861	51.8418	17.6914	0.559598	29.5604
1329	29_F_12	DYN1	YKR054C	06	73.4395	55.5697	261.783	3.31935	18.6927	51.3235	5.00625	10.8244	3.54636	1.34001	14.3051	12.9829	332.19	34.6177	26.2162	48.1281	16.0608	0.46175	35.6217
1330	29_B_4	IGO1	YNL157W	06	55.1698	43.6393	217.441	2.28698	15.7146	53.9429	3.61601	11.0385	2.14692	1.06849	12.178	10.611	298.082	45.8856	21.4727	36.4131	11.95	0.31103	17.6967
1331	29_A_10	BNI5	YNL166C	06	34.51	26.6136	131.012	1.43397	13.5339	33.0736	2.33245	5.41257	1.61073	0.544442	7.42972	6.37169	169.457	17.8436	17.1401	23.3268	7.44222	0.223787	8.72073
1332	40_H_11		YOR325W	06	19.5065	18.3816	71.325	0.98397	7.65972	23.0294	1.3745	6.13868	1.00116	0.422576	2.7572	3.35571	76.1838	29.2489	7.94813	12.6905	4.46755	0.139619	4.042
1333	40_C_2	DUN1	YDL101C	06	13.1078	7.81817	32.4515	0.547972	2.01083	8.10056	0.634375	1.22918	0.28228	0.116234	2.1942	0.916612	28.3281	7.4676	1.99303	4.82751	2.03861	0.0852177	10.178
1334	40_D_12	RPP1B	YDL130W	06	36.6397	23.7015	92.0836	1.45702	10.907	34.4438	2.23334	7.7387	1.2859	0.441808	5.68505	4.69265	98.3279	47.331	10.781	20.9313	6.99262	0.187086	11.5668
1335	13_G_5		YGR130C	06	77.2516	64.6472	319.731	3.27437	18.8867	59.9398	4.89298	10.3533	3.28913	1.56923	16.4169	15.3073	427.415	30.0855	33.0784	52.557	17.3804	0.427748	22.7484
1336	13_C_3	GLN3	YER040W	06	41.5719	34.7149	293.584	2.17586	9.50707	18.74	2.70523	4.25176	2.46471	0.759793	2.96376	9.68834	101.715	16.2547	13.5606	22.5361	7.93681	0.268893	19.0129
1337	13_C_8		YER046W-A	06	77.9515	67.4089	324.553	3.35099	25.3586	70.135	4.96135	10.1998	3.11598	1.76289	17.4812	17.2175	427.358	29.2482	31.3825	57.5293	18.5093	0.447801	20.5048
1338	09_C_7		YPL185W	06	71.4134	64.4119	317.046	3.47038	17.9231	56.768	4.64334	9.06452	3.62684	1.57402	15.5196	15.0163	384.169	29.6816	26.54	46.4527	15.7321	0.48167	23.4904
1339	QC_058			06	63.8189	52.9594	242.489	3.16098	20.9392	55.4089	4.41659	9.89937	2.98364	1.31506	13.5792	13.1255	331.439	33.945	25.678	43.9968	15.1546	0.390839	18.8141
1340	09_C_1	RSA1	YPL193W	06	102.556	50.6608	219.439	4.09396	22.3808	59.5229	6.22159	9.37821	3.72845	0.815914	15.1435	8.22607	273.494	53.0095	27.0451	46.0408	18.14	0.546812	42.1209
1341	40_F_5		YDL157C	06	93.2442	80.6148	329.372	3.76681	26.3899	75.1379	5.30775	11.1639	3.29181	1.86317	18.1281	16.7399	442.579	52.8139	35.0052	62.0781	17.936	0.484664	25.2556
1342	09_F_8	SPP1	YPL138C	06	77.8035	58.5168	287.787	3.71387	21.1299	50.2153	5.06054	7.49746	3.37735	1.60769	15.7155	15.0249	367.112	28.651	26.842	53.2938	18.19	0.469691	22.1662
1343	40_G_1		YDL172C	06	84.5712	65.9726	291.242	3.4461	16.8115	28.8134	4.59026	5.64494	3.38136	1.18702	13.2768	13.259	251.306	22.5931	23.4716	37.9036	14.8045	0.383154	22.8465
1344	29_A_3	NOP13	YNL175C	06	67.6683	53.1991	232.014	3.57307	28.654	58.3406	4.91341	12.6785	3.17088	1.25742	13.1963	12.4077	298.29	68.2038	27.2875	46.749	16.0533	0.420431	27.2985
1345	40_G_4	AIR2	YDL175C	06	55.1958	44.8524	200.795	2.46247	17.095	51.1039	3.96458	7.96823	2.30736	1.36338	12.0435	10.9335	294.69	32.8046	22.8082	41.3341	13.4013	0.29633	13.7191
1346	13_C_11	TPA1	YER049W	06	66.1639	55.0105	266.784	3.03342	15.21	48.7079	4.21539	8.07717	3.28962	1.43428	13.0687	12.9087	364.611	18.8415	22.922	40.5457	13.989	0.394457	18.6529
1347	13_B_10	ZRG8	YER033C	06	67.7689	61.714	272.054	3.46669	19.9774	55.8268	4.65424	8.05288	3.49854	1.5958	14.7548	13.3511	348.027	32.3688	26.1517	45.079	15.9267	0.464328	20.292
1348	13_G_2		YGR126W	06	85.8417	75.5715	350.279	4.50628	21.9078	63.7242	6.26612	12.5635	4.79684	1.75683	17.9992	16.979	446.59	32.6808	37.0534	60.4924	19.4307	0.587448	36.3998
1349	13_B_11		YER034W	06	72.33	62.3614	296.028	3.53963	16.0358	55.6713	4.77463	7.82905	3.50373	1.70316	14.2131	13.9885	383.425	24.5151	26.3254	45.6166	16.577	0.466311	21.8026
1350	40_C_12	CYK3	YDL117W	06	54.2067	37.3969	181.008	3.10664	25.0293	35.4114	3.58138	8.05439	2.20233	0.97599	8.19193	8.84815	162.515	47.0006	17.5991	30.0993	13.4949	0.317408	22.8734
1351	29_D_9		YKR011C	06	60.7321	47.6994	247.388	3.16966	18.7499	62.3516	4.48739	10.0097	3.15965	1.52857	14.4697	12.3282	350.506	36.9497	25.8013	42.8831	14.9914	0.426539	18.8572
1352	29_A_4	MDG1	YNL173C	06	42.4302	34.0012	157.049	1.89261	14.2212	39.1696	2.66363	8.74514	1.54017	0.752354	8.6665	7.35594	210.774	41.6055	15.2105	26.8703	9.13108	0.225502	14.2648
1353	29_F_11	MRS4	YKR052C	06	62.4572	54.0307	253.163	3.78911	24.2843	58.1562	4.90271	14.2308	3.77163	1.44658	13.9528	13.2821	330.562	42.6982	27.9172	45.032	15.7398	0.496003	30.3483
1354	09_B_10	OXR1	YPL196W	06	56.8977	39.9958	193.027	2.60776	18.9704	38.9649	3.58186	7.98803	1.87546	1.01641	9.69287	9.12168	247.196	38.2753	18.0384	33.8902	12.8834	0.286947	20.6658
1355	13_E_10	TDA2	YER071C	06	63.8657	55.5544	270.166	3.80724	16.6652	48.8989	4.9897	8.31198	4.33107	1.4459	13.9339	13.3589	360.774	25.4168	26.3828	43.0183	15.7687	0.51858	26.221
1356	09_B_9		YPL197C	06	68.3285	50.0127	233.242	3.20344	21.134	46.3479	4.40861	8.88542	2.43729	1.24802	11.9861	11.0276	286.529	48.9347	21.6753	42.095	15.7672	0.36927	26.0963
1357	09_E_8	PRM4	YPL156C	06	65.5226	55.3366	278.884	3.86943	16.2661	55.254	4.72286	7.71685	3.66989	1.43986	13.7773	12.6432	351.694	31.7393	24.8067	44.8611	15.6093	0.512205	25.2153
1358	13_C_4	YEN1	YER041W	06	80.5723	67.0921	345.33	3.72754	21.8826	58.0542	5.40923	10.5007	3.77379	1.67392	15.6828	16.4168	421.033	28.0627	35.348	55.3649	18.4135	0.514398	27.4809
1359	29_B_11	PTK1	YKL198C	06	42.9625	36.2979	159.638	2.05387	16.2141	50.3482	3.01371	7.87692	2.11163	0.855781	9.18684	8.06117	236.579	32.7372	20.5123	29.5196	9.62835	0.307242	14.1865
1360	40_A_12	RAD7	YJR052W	06	45.4767	40.9922	169.87	2.45689	22.8221	39.6119	3.4598	8.53669	2.32306	0.77311	9.66751	8.43667	210.426	28.3177	24.7603	31.5257	10.5113	0.323777	20.3667
1361	09_G_4	RNY1	YPL123C	06	57.49	35.8644	186.95	2.9173	18.5083	38.3053	3.80447	6.5781	2.10012	1.17021	9.75918	8.20601	239.184	40.0764	18.9432	33.4101	14.6742	0.316974	16.6393
1362	QC_059			06	64.5392	47.6707	244.667	3.17644	20.4303	56.2328	4.4109	9.27029	3.01485	1.35551	13.0224	12.6668	329.443	33.4767	24.3287	41.7086	15.0391	0.39956	19.2678
1363	09_B_7		YPL199C	06	75.1386	62.8048	317.602	3.37428	19.3884	51.5322	4.71094	8.25953	3.41042	1.83855	13.7863	14.5625	389.58	22.0791	27.6966	47.6413	16.9184	0.452263	21.4042
1364	13_D_3	PIC2	YER053C	06	69.9751	57.3584	293.064	3.30427	18.3725	47.3971	4.55909	8.99844	3.36247	1.37083	13.5484	13.9368	373.739	23.8405	25.4525	44.6933	14.6873	0.426338	24.374
1365	29_H_11	HSP78	YDR258C	06	47.9241	45.3063	211.39	2.92082	16.3038	46.215	3.9447	8.13356	3.06242	1.25352	11.7169	10.1931	283.353	21.9587	22.5659	36.4068	12.5427	0.373777	17.0017
1366	29_F_10		YKR051W	06	55.8342	57.24	273.637	3.24504	19.5754	53.9733	4.43226	10.43	3.61176	1.47413	12.9198	12.7748	316.134	40.1118	25.4819	42.4296	14.2846	0.419981	24.8605
1367	09_E_2	MLH3	YPL164C	06	88.8221	67.574	316.158	4.96088	32.7033	68.9609	6.42989	10.2238	4.14551	2.01723	18.0555	15.366	391.387	58.0553	34.8509	61.5625	23.0664	0.606241	32.3308
1368	29_G_11	VHS1	YDR247W	06	56.0295	51.4752	234.241	3.88244	20.8053	57.8131	4.86327	10.3054	4.03685	1.46588	13.4689	11.6011	303.75	41.9737	24.4232	40.7015	15.3665	0.503944	25.382
1369	40_D_3		YDL121C	06	64.7336	60.8849	287.159	3.72099	20.4176	56.8157	5.11589	8.56305	3.82055	1.83585	15.1018	14.7103	374.981	26.5487	29.2841	49.4612	16.8494	0.484126	20.5606
1370	13_E_9	MRI1	YPR118W	06	72.2052	57.8296	294.341	3.7996	19.3615	54.8452	5.08809	7.62697	4.04665	1.56401	14.7967	14.2047	388.068	23.1568	28.578	46.6491	16.7475	0.499225	22.3079
1371	29_E_1		YKR015C	06	57.3358	37.678	210.996	3.07766	15.9569	46.0607	4.17954	7.73886	2.97459	1.23998	10.9589	11.0468	307.716	30.432	22.3486	37.702	13.2231	0.385587	20.9833
1372	13_C_2	HVG1	YER039C	06	78.1744	65.1809	325.456	3.82011	18.6836	55.5943	5.24869	10.0037	3.94323	1.48613	15.1021	15.455	402.893	26.6282	30.7647	51.0963	16.601	0.482133	31.5666
1373	40_G_6		YDL177C	06	70.6604	65.089	292.065	3.2198	23.9089	66.6368	4.90798	11.3181	3.20789	1.41675	16.4216	14.4849	391.525	44.7781	31.7891	51.6008	17.2694	0.42529	23.0314
1374	40_A_10	ISY1	YJR050W	06	36.154	29.8265	135.693	1.81361	13.494	29.6239	2.78921	6.84513	2.05192	0.853088	7.15425	7.26294	187.617	13.7283	16.3761	24.8796	8.16653	0.267805	14.2386
1375	13_D_6	RPL34A	YER056C-A	06	74.8782	69.7839	363.575	3.24826	26.3503	62.6256	5.0483	10.0124	3.39866	2.0957	19.5394	18.5779	445.323	27.0354	45.086	63.9398	18.1944	0.429588	20.1705
1376	13_B_5	SBH2	YER019C-A	06	74.5328	59.7269	289.209	3.84193	20.0838	52.1989	5.25727	8.59282	4.17084	1.69505	14.4884	14.3303	393.248	25.8904	28.3897	47.7581	16.9175	0.517433	25.898
1377	29_E_3	HEL1	YKR017C	06	52.8643	45.6467	191.073	3.1358	17.6136	46.8386	4.19464	8.8337	3.21894	1.22329	10.9074	10.7541	273.121	38.7915	20.6486	36.9863	12.8317	0.403391	22.3187
1378	29_G_7	KTR2	YKR061W	06	72.0014	59.8301	290.734	3.59473	24.9732	64.9516	5.1233	9.39433	3.55549	1.7303	15.2534	14.304	379.267	36.6497	28.5046	49.9466	17.4216	0.494046	20.3216
1379	29_A_9	SKO1	YNL167C	06	54.0542	41.127	175.12	2.61351	29.4406	49.3834	4.08977	7.9993	3.09084	0.900526	9.80027	9.06552	228.724	23.5153	32.8848	33.9854	12.2747	0.488581	19.8739
1380	29_A_7	PSD1	YNL169C	06	31.508	41.9948	170.319	1.62479	10.9708	32.0328	1.96418	5.44788	1.76317	0.387503	7.10038	7.08808	138.731	25.2498	9.76952	20.9923	5.63628	0.256838	12.6953
1381	09_B_3	TPK2	YPL203W	06	73.472	60.4445	282.989	4.29996	22.3374	60.2738	5.53567	7.74875	4.2082	1.76742	15.6852	13.4481	373.032	32.8183	29.3313	49.9485	18.7131	0.562668	26.0869
1382	13_G_4	SYF2	YGR129W	06	46.111	26.6772	233.71	3.28172	8.60649	38.0172	3.66055	6.92027	4.04594	0.770777	6.76729	8.9258	173.105	50.8103	14.8011	23.0775	8.62426	0.462535	35.5389
1383	09_F_10	ISU1	YPL135W	06	77.2082	49.5992	220.012	4.28432	34.5156	48.398	5.10811	11.9104	3.00513	1.30312	11.2489	10.7291	255.668	52.8918	23.2795	42.0626	19.9494	0.494703	31.6884
1384	QC_060			06	63.9724	48.493	244.2	3.15355	22.6289	55.6594	4.36361	9.25075	3.01203	1.30874	13.1327	12.8872	332.583	33.2984	25.7699	42.3125	15.0458	0.410578	20.0812
1385	40_B_10	RPA12	YJR063W	06	46.9406	39.8344	189.378	1.83176	14.9697	39.0003	3.16854	8.89939	2.00782	0.844938	9.95246	9.33001	255.85	13.6412	21.6545	33.0403	9.79934	0.237526	11.9749
1386	40_F_4	CMR1	YDL156W	06	35.7526	38.5466	241.113	1.69535	13.1527	30.1878	3.20488	12.7934	2.26588	0.956969	16.9028	8.35901	244.818	2.21848	17.3712	34.4167	10.9886	0.202547	14.1543
1387	29_F_6		YKR047W	06	87.864	55.955	333.056	3.61106	25.2604	64.1427	5.26537	10.8282	3.47589	1.66123	17.1013	16.2616	444.701	34.4614	33.0626	47.8578	20.3464	0.508415	21.7321
1388	40_H_1	RPL41A	YDL184C	06	57.4568	50.9821	220.631	2.61338	16.7082	42.5549	3.96974	8.46697	2.57264	1.12491	11.4733	10.2021	299.108	22.2822	22.4337	38.6672	12.8792	0.31955	18.324
1389	40_E_2	SRF1	YDL133W	06	72.3727	63.4813	307.763	3.95294	21.2574	63.2603	5.41024	10.8726	4.37624	1.56016	16.1046	15.5057	422.429	31.8483	30.6216	49.3398	17.2507	0.526643	27.3336
1390	13_F_11	PPT1	YGR123C	06	75.6865	56.6651	289.118	4.50345	16.4164	46.1201	5.63021	7.52299	5.25612	1.64164	14.3912	14.4036	382.387	20.0793	27.0851	44.6282	16.8315	0.597916	30.6338
1391	09_G_9	HOS3	YPL116W	06	68.2066	50.4823	232.883	3.34323	27.8185	52.9855	4.52449	12.7209	2.6077	1.2084	12.2273	10.0947	265.072	71.1337	22.668	41.1244	16.8949	0.403171	27.9773
1392	13_F_2	PTP3	YER075C	06	79.6648	67.172	338.205	3.94307	21.443	54.8234	5.59898	10.5222	3.99878	1.65543	15.467	16.378	427.818	27.422	35.5309	54.1064	18.2733	0.486582	32.9872
1393	09_C_8	UIP4	YPL186C	06	69.8291	50.8457	244.64	3.98156	23.0642	49.9444	5.07256	7.84082	3.59143	1.68282	13.0861	12.4425	321.366	38.0369	24.1934	44.5174	17.907	0.474358	25.209
1394	29_D_8	FOX2	YKR009C	06	79.2331	62.6826	316.174	3.62174	27.088	69.3078	5.23499	11.334	3.58464	1.71997	17.158	15.797	413.632	37.9051	30.363	54.4718	18.0988	0.482785	23.0428
1395	13_H_1		YGR139W	06	33.0322	29.9511	133.333	1.89296	11.341	25.2157	2.46622	5.59399	1.91945	0.675066	5.70832	6.21709	161.545	13.8713	12.4817	21.4752	7.54025	0.227136	11.9431
1396	29_E_6	ALY1	YKR021W	06	74.9448	57.7167	302.765	3.53365	27.2667	70.1663	5.04473	10.9058	3.51585	1.77374	16.1762	14.7681	386.56	45.186	31.7277	49.8368	18.0481	0.461656	20.9518
1397	29_H_6	MET32	YDR253C	06	44.567	33.8683	182.238	2.14924	15.2698	51.1068	3.21018	9.45138	2.00714	0.561018	9.85084	7.93462	256.45	36.6277	20.1718	29.7139	11.0261	0.265293	14.2561
1398	09_E_3	SVS1	YPL163C	06	70.9613	39.7305	200.116	3.63844	29.8391	39.9057	4.28046	6.82386	2.4278	1.26716	10.0427	9.23081	220.538	39.3188	21.7038	35.6564	17.5811	0.382095	23.275
1399	13_B_7	YAT2	YER024W	06	83.6996	67.6985	346.719	4.26377	20.456	66.2572	5.73399	9.43493	4.50157	1.93777	17.1946	16.6507	445.792	28.601	31.947	54.3116	19.5096	0.577255	28.0919
1400	09_H_11	FMP30	YPL103C	06	64.286	51.0206	224.519	3.45432	25.047	58.7741	4.54667	11.4701	2.55234	1.29464	13.4147	10.2281	285.631	64.1132	25.1163	42.2459	16.8762	0.401183	25.1819
1401	13_B_12	EDC2	YER035W	06	75.0425	64.9181	296.476	4.04583	16.8574	50.2604	5.11358	7.72327	4.13619	1.55834	14.6307	13.1364	389.52	21.2983	27.3319	45.2712	17.0152	0.518303	27.6724
1402	29_E_9	GMH1	YKR030W	06	62.1068	48.7756	254.579	2.73401	21.5437	59.1669	4.08204	9.28809	2.46097	1.40673	14.0503	12.8729	351.541	37.761	25.882	45.1933	15.3751	0.358575	16.9163
1403	40_E_11	LDB17	YDL146W	06	46.2688	40.626	212.841	2.86989	15.7978	48.6835	3.87627	10.3004	3.26245	1.03524	11.601	10.3891	302.824	27.6658	21.877	32.3323	11.4626	0.411712	22.7504
1404	09_C_4	GUP2	YPL189W	06	83.6035	54.7835	278.183	4.62906	27.1977	57.5667	5.79929	6.38679	3.77083	2.00171	15.138	13.8339	361.596	36.4664	31.2244	54.2348	21.1432	0.56342	25.4607
1405	40_F_7	ENT1	YDL161W	06	63.1436	62.584	279.736	3.87836	22.3327	60.1075	5.25087	11.3355	4.19438	1.73695	15.3831	14.1907	374.573	36.14	30.0938	48.335	16.673	0.477868	26.7786
1406	40_F_3	CLB3	YDL155W	06	57.4102	46.7173	228.663	3.13907	19.5854	46.7474	4.32311	7.89027	3.28473	1.51619	12.6196	12.8613	322.289	26.577	24.7899	39.1337	14.2978	0.394786	18.2197
1407	QC_061			06	64.8078	51.5672	244.348	3.18255	21.7666	55.7309	4.46	9.30039	3.08027	1.46515	13.396	12.756	335.255	33.2038	26.0636	42.1519	15.3522	0.404915	20.1149
1408	29_B_1	RPL42A	YNL162W	06	51.8155	47.3522	235.896	2.68149	17.3769	30.4098	4.02602	7.04001	2.82235	1.02196	12.4801	7.64843	327.856	16.2406	27.1624	38.84	12.4424	0.32538	18.5376
1409	09_E_7	TGS1	YPL157W	06	96.5692	69.9257	300.366	3.93632	27.7155	73.5659	6.15366	10.8331	3.61099	1.72125	18.3506	13.1067	395.499	30.3649	36.9202	57.454	21.4483	0.455318	26.6069
1410	09_G_5	MEI5	YPL121C	06	97.6638	73.0348	324.139	5.08448	37.4199	75.0597	6.7902	11.6682	4.0278	2.13922	20.3533	15.9034	435.834	72.7362	40.0811	67.9099	24.7752	0.588415	33.8459
1411	09_A_3	RPL1A	YPL220W	06	105.74	63.9078	333.718	6.12409	40.2709	53.3702	7.02589	7.80799	4.52738	2.34934	15.9244	15.1789	332.681	44.5213	35.0141	60.6929	27.3859	0.670662	39.8879
1412	29_H_7	CHL4	YDR254W	06	50.0936	38.3195	190.055	2.38799	15.1551	47.1488	3.33709	8.80417	2.1628	0.874338	11.4765	8.63642	279.092	38.5943	20.5623	32.547	11.1847	0.312489	20.6268
1413	13_E_3		YER066C-A	06	54.7094	44.7427	235.849	2.62955	15.7026	34.6524	3.82223	7.76076	2.63299	1.13503	10.5447	12.2669	300.797	19.2704	20.9407	38.0785	12.6414	0.33151	21.1009
1414	40_F_9	SFA1	YDL168W	06	36.4046	36.4614	208.675	1.98657	12.9886	29.4797	3.52028	11.0276	2.82065	0.906774	17.2953	7.73402	239.726	2.05458	19.7034	33.7027	11.3083	0.258977	22.9855
1415	29_E_11		YKR032W	06	69.2769	56.5768	251.734	3.73536	20.8502	75.0507	5.13668	12.5074	4.0437	1.47639	14.8223	13.5023	372.603	48.8053	26.4728	44.8544	16.4843	0.501203	27.4905
1416	29_H_8	RMD5	YDR255C	06	53.0695	34.153	187.083	2.40873	17.1167	51.146	3.65889	9.41616	2.68485	1.04552	11.1	9.15408	284.451	39.9259	21.2011	32.2551	12.4949	0.309983	17.7907
1417	40_A_8	CYC1	YJR048W	06	37.4166	31.4097	144.915	1.8746	17.6437	29.2738	2.58213	5.94065	1.80227	0.57951	6.87897	8.00426	178.734	17.0201	15.3838	26.3647	8.07783	0.245043	12.4381
1418	29_D_7	MEH1	YKR007W	06	99.886	59.5113	350.42	2.03583	14.8158	43.9243	3.49808	6.50922	2.13446	1.15334	21.0876	15.2166	474.938	22.2227	19.1105	37.1917	15.0368	0.319983	13.3486
1419	09_F_3	KES1	YPL145C	06	75.9832	49.458	249.704	4.26724	31.8921	40.9908	4.94751	6.77934	3.41193	1.56619	11.4941	11.6183	246.193	38.878	24.0247	40.8991	19.7164	0.462718	25.1321
1420	29_D_3		YKL222C	06	64.3292	47.4912	261.958	3.50635	20.3529	63.8709	4.79717	10.1983	3.65195	1.40953	14.1903	13.2245	354.289	41.4966	27.3204	43.2204	15.2795	0.462497	22.5537
1421	09_A_1	FMP40	YPL222W	06	100.237	81.4054	353.943	5.08524	34.3403	73.5411	6.65854	13.2565	4.09489	1.90335	19.227	16.0021	410.521	63.2109	39.9334	68.4463	23.249	0.588141	41.1869
1422	29_G_4	GLG1	YKR058W	06	53.6572	39.0728	201.121	3.36578	18.0017	45.8149	4.32721	9.95857	3.30174	1.14125	10.7824	10.1597	266.992	46.5191	19.5271	34.9484	13.5927	0.410878	27.8339
1423	29_G_12		YDR248C	06	73.5146	68.5277	299.823	4.37771	35.5292	68.7191	5.95615	13.6845	4.04678	1.57119	15.9751	14.5148	355.335	59.5485	34.6647	54.9647	19.595	0.525739	36.2335
1424	09_G_2	HHO1	YPL127C	06	83.6117	61.9503	262.713	3.70681	22.7951	55.1706	4.79438	9.04832	2.95558	1.64997	15.2711	12.242	335.865	41.9156	26.1394	47.2406	17.933	0.444454	26.4342
1425	29_A_6		YNL171C	06	11.721	8.71525	42.9083	0.269326	3.04557	9.47254	0.403253	2.55939	0.215729	0.0300897	1.05169	0.860578	4.49119	10.1347	2.42028	3.94078	1.20957	0.0550286	2.55173
1426	29_B_6	CUZ1	YNL155W	06	62.9339	47.2346	241.712	3.12299	26.5334	66.3382	4.44709	9.37766	3.19025	1.31083	13.6124	11.8699	329.392	42.2717	28.4448	42.1229	15.238	0.413204	18.0127
1427	40_C_8	TRM3	YDL112W	06	55.1564	51.6808	254.243	3.17544	19.5599	41.295	4.17726	7.52354	3.34782	1.37447	11.9447	13.1307	336.861	18.0503	24.0773	40.1258	13.9779	0.392104	19.6271
1428	40_A_6	HUL4	YJR036C	06	27.1275	22.0375	205.953	1.49926	11.1998	24.9703	1.98594	5.34882	1.61085	0.470575	4.77554	5.02596	76.3657	15.5349	10.9859	17.5949	5.96578	0.182381	5.16903
1429	29_C_12	JEN1	YKL217W	06	69.584	58.248	274.397	3.36635	22.5417	64.0332	4.83592	12.4597	3.37517	1.54086	14.3608	13.0062	371.063	40.7468	31.7439	49.2624	16.0195	0.42991	28.0901
1430	13_D_10	FCY21	YER060W	06	72.1138	59.5308	297.082	3.66898	20.9454	57.6773	5.06379	8.74258	3.68396	1.62929	15.104	15.029	393.022	27.3057	31.4287	49.4757	17.7781	0.477799	23.5659
1431	40_F_11	UGA3	YDL170W	06	46.3868	39.7087	184.085	2.29564	15.271	47.3054	3.26442	9.90625	2.31367	0.931348	10.4501	9.42123	259.158	35.4709	19.7958	31.0217	10.4571	0.275805	17.1225
1432	QC_062			06	63.5339	48.7896	243.791	3.23966	21.0709	56.0124	4.45035	9.57496	3.06283	1.48569	13.1213	13.0762	332.416	32.7286	26.1025	43.1033	15.5413	0.392052	20.8777
1433	40_E_10		YDL144C	06	53.2604	47.6948	228.894	3.00564	17.8821	54.8011	4.1347	11.0224	3.25204	1.25175	12.3597	11.325	316.877	35.8902	24.5898	38.0829	12.9715	0.384706	21.4836
1434	29_A_12	IBD2	YNL164C	06	38.2918	33.0887	158.203	1.83252	13.4589	34.8371	2.70202	6.82609	2.04653	0.634233	7.10156	7.13329	192.024	14.4924	18.9197	25.1592	8.37761	0.267643	11.7648
1435	09_A_5		YPL216W	06	96.0698	61.3545	320.566	5.79454	35.9982	57.5689	6.65308	10.8326	4.5921	1.79774	14.6017	14.1468	332.756	58.696	32.7611	56.9035	23.5315	0.653678	47.0417
1436	13_G_11		YGR137W	06	66.3662	53.6546	288.081	3.26319	16.4899	44.116	4.39303	6.86357	3.38562	1.64594	12.6563	13.5929	357.932	18.393	24.4579	42.8467	15.139	0.433875	20.9744
1437	09_E_6	PET20	YPL159C	06	111.032	70.2658	362.074	5.05578	34.2146	70.6328	6.6045	7.1414	4.37108	2.45237	19.2705	17.1123	434.207	39.6356	37.4432	67.0065	25.7696	0.626872	27.7912
1438	13_F_3		YER079W	06	68.0123	56.5709	298.827	3.59176	17.2011	42.2875	4.74821	8.435	3.75126	1.51354	12.7274	14.47	373.322	18.768	28.0762	44.559	15.936	0.46815	26.6413
1439	40_H_5	PPH22	YDL188C	06	66.8423	58.0538	258.162	4.02386	26.0333	68.6235	5.34476	12.4051	3.99499	1.37944	15.3575	12.6314	338.938	64.1514	29.4967	46.0324	17.193	0.497965	29.9093
1440	29_F_8	FMP46	YKR049C	06	83.1482	68.2514	317.382	4.65458	31.8807	77.5889	6.5195	13.3352	4.83485	1.9229	18.1485	16.9746	425.009	56.0788	38.3197	59.9534	21.6346	0.602648	36.5021
1441	09_A_12	TYW1	YPL207W	06	68.3137	50.3739	261.021	4.114	22.044	42.2711	5.05948	7.63952	3.67776	1.4375	12.6274	10.9743	306.865	28.7999	25.6612	44.3814	15.9199	0.516558	37.0338
1442	29_B_5	NSG2	YNL156C	06	48.6354	37.2384	182.626	2.54817	23.0418	56.833	3.80824	8.74675	2.89427	0.928046	10.8798	9.89526	260.447	31.6453	31.809	32.7759	11.6576	0.430044	20.5373
1443	13_A_4	RMD6	YEL072W	06	77.6018	68.513	307.336	3.84272	25.2782	67.0376	5.51833	10.6802	3.72634	1.68571	17.2888	14.9488	400.117	43.5917	35.1556	54.3451	18.5826	0.486503	29.0617
1444	40_F_8		YDL162C	06	68.6367	61.7297	297.289	4.78032	31.7161	77.5586	5.95757	14.7255	4.60274	1.74708	16.631	13.5501	355.564	73.8214	32.2923	51.1916	19.4626	0.598451	33.8068
1445	40_B_12	BUG1	YDL099W	06	60.1263	48.6665	221.539	3.07228	19.4494	43.8057	4.37099	9.62088	3.07104	1.10743	11.9462	12.76	290.68	22.1453	22.3806	39.9941	15.861	0.388166	25.8745
1446	29_G_3	RPS21A	YKR057W	06	46.8014	29.1207	148.053	2.19046	10.7673	35.2243	3.27124	6.70169	2.12643	0.803785	8.20933	7.10316	204.46	16.4624	15.2839	25.8767	10.2455	0.250462	17.8112
1447	13_G_1		YGR125W	06	35.1299	26.1408	136.359	2.08491	11.1233	7.81315	2.69288	3.42373	2.28593	0.729353	5.8353	6.86076	173.955	1.833	15.2571	21.8554	8.00811	0.255251	12.3108
1448	09_B_4	AFT2	YPL202C	06	72.5607	53.426	265.457	4.41725	27.6075	46.3236	5.37578	6.87854	3.22351	1.89458	12.4325	12.5875	294.019	41.8968	25.3572	45.0867	20.8965	0.493614	26.9752
1449	13_F_5	SER3	YER081W	06	73.1318	60.9087	354.393	4.03165	15.5868	64.1904	5.21275	10.8897	4.08118	1.50248	14.236	15.5018	386.592	66.4274	13.4999	49.0437	18.5545	0.492393	30.6248
1450	29_H_10	RKM4	YDR257C	06	29.406	26.3969	114.767	0.764674	7.4702	31.2841	1.94027	5.86016	0.972781	0.627761	5.70479	5.63993	164.348	14.6006	11.5121	20.1548	6.83508	0.109443	3.45266
1451	29_B_9	DPH2	YKL191W	06	36.6459	28.4075	140.024	1.7077	17.147	40.5648	2.52826	6.62847	1.64037	0.649038	7.51493	6.02183	173.276	33.2416	15.6801	22.9291	9.01499	0.226247	8.70281
1452	40_D_9	PCL2	YDL127W	06	69.767	59.6419	260.755	3.59513	22.3458	61.2178	4.75232	12.4461	3.42095	1.37254	14.8223	13.1211	320.334	45.5686	27.0289	44.7807	15.9944	0.440198	26.7229
1453	09_G_3	KAP120	YPL125W	06	62.2292	37.8263	196.632	2.90012	24.0698	30.5062	3.83523	7.14317	1.93322	1.09428	9.21259	8.56364	191.219	36.9592	16.1474	32.6802	16.8768	0.300937	19.3278
1454	13_C_6	MEI4	YER044C-A	06	72.8334	64.6221	332.144	3.7461	23.3149	60.315	5.36988	9.804	3.95493	1.89151	16.7868	16.3663	426.938	27.3651	33.5617	54.1054	18.6081	0.463544	24.8808
1455	40_F_2	MSH5	YDL154W	06	67.2196	47.3083	219.457	4.21129	33.6202	43.6144	4.89507	9.34161	2.97322	1.39551	11.4208	10.0085	240.625	48.2015	23.6199	39.505	18.7553	0.429018	28.1208
1456	QC_063			06	60.4547	47.5206	247.072	3.15792	20.9701	54.6505	4.30922	8.9219	2.98181	1.37479	13.6512	12.5541	328.072	31.2551	26.1134	41.4938	14.956	0.385669	19.6509
1457	13_H_6	THI4	YGR144W	06	57.0894	49.9106	257.701	3.07252	16.0357	49.3534	4.24208	8.40499	3.25454	1.21521	12.5412	10.5065	333.196	21.3987	23.9232	37.7437	13.6269	0.398042	20.5462
1458	29_H_1		YDR249C	06	37.7271	29.1366	144.473	1.91297	11.0364	26.712	2.64757	5.98651	1.77454	0.729871	7.72307	6.8742	188.894	18.3756	13.0339	24.198	8.35931	0.250525	14.4073
1459	40_E_6	RPL35B	YDL136W	06	68.3425	58.8333	260.243	2.76189	17.1665	63.9724	4.52252	10.2819	2.6418	1.19434	14.8783	11.4966	304.768	44.5943	25.4657	49.9376	14.8202	0.337311	20.4025
1460	29_G_5	TIF1	YKR059W	06	44.8416	35.7179	198.517	2.41105	12.7105	53.2897	3.35332	9.508	2.43542	1.02359	10.5422	8.27048	283.336	26.3337	17.9434	28.7806	11.4046	0.298468	16.8296
1461	13_D_12	CEM1	YER061C	06	72.5723	22.4406	95.8283	1.69381	18.6387	19.6042	3.14689	8.51546	0.269472	0.291791	5.24542	2.91565	65.8933	5.33408	6.60189	20.2583	29.8265	0.233396	26.9941
1462	13_A_12	TIR1	YER011W	06	56.9228	47.5958	221.056	3.09929	14.9268	44.6523	3.97202	7.08558	3.3613	0.961167	10.9102	9.03538	294.763	20.0841	21.5687	33.2359	12.0411	0.39678	24.1421
1463	09_H_3	CAR1	YPL111W	06	66.6723	43.1757	215.498	3.42068	26.505	47.0425	4.26199	8.4808	2.31128	1.16666	10.5501	8.71489	225.363	48.2783	21.3774	35.4452	17.4482	0.376763	25.3121
1464	09_E_11	RRD2	YPL152W	06	77.2309	41.3482	198.525	5.2357	29.2998	52.005	5.14683	7.82857	3.46412	1.41855	12.0449	9.54066	234.343	59.6819	23.4454	35.5789	18.3852	0.513806	39.2102
1465	09_A_6	CBP3	YPL215W	06	84.4377	61.3946	327.876	4.59657	23.8258	51.6823	5.84276	7.8235	4.33911	1.78347	15.238	15.0093	389.654	28.5172	32.9809	52.3859	19.1954	0.550781	35.4784
1466	40_G_3	DLD1	YDL174C	06	58.7281	45.2044	215.119	3.14604	18.7542	44.1781	4.2336	6.92694	3.03163	1.48903	11.8316	11.6549	305.568	27.5956	22.9424	39.2359	14.3531	0.36619	18.5631
1467	13_E_2	ICL1	YER065C	06	86.3267	71.9442	378.391	4.33425	22.2191	59.1638	6.13788	10.3657	4.46363	1.8185	16.8156	17.1146	461.431	28.2968	36.044	55.2199	19.8288	0.567653	37.8212
1468	29_A_8	FMP41	YNL168C	06	71.7062	57.7892	263.792	3.80432	31.7977	68.4791	5.45186	13.372	3.79332	1.29162	14.7602	13.469	345.428	69.6335	34.1292	51.3139	17.2998	0.498543	34.3094
1469	13_C_5	MXR1	YER042W	06	72.5839	61.9321	324.041	3.45196	19.4799	56.1648	4.94394	9.41548	3.59063	1.70228	15.3599	15.0651	405.771	26.4531	31.1419	49.0599	17.1136	0.437693	23.7868
1470	13_A_7	FMP52	YER004W	06	76.0393	62.3901	306.634	4.59249	23.3953	68.7113	6.1232	9.6072	5.02791	1.81928	16.9563	15.8288	407.087	32.3877	34.6295	50.8939	19.0187	0.613526	31.6056
1471	29_D_11	PRY2	YKR013W	06	63.4435	51.8968	260.849	3.10932	21.5102	64.4252	4.48215	10.4739	3.20849	1.39541	14.9201	13.1944	363.575	37.8315	29.6563	44.5042	15.5543	0.406328	21.6626
1472	29_G_6	UTP30	YKR060W	06	65.2213	50.6501	270.608	3.32627	21.4012	62.5276	4.72867	10.1826	3.40836	1.39072	14.6628	13.0136	368.095	34.9782	27.1706	43.1473	16.3952	0.432394	22.1746
1473	29_D_12	YPT52	YKR014C	06	87.1114	67.2298	309.647	4.24411	26.391	73.986	6.08366	12.4439	4.55726	1.65227	17.8179	16.0587	446.504	46.5271	35.0297	60.6057	19.9324	0.547583	36.3904
1474	40_B_9	NTA1	YJR062C	06	60.6109	54.3842	264.279	3.19229	24.0106	57.7336	4.51604	10.5659	3.19007	1.27855	12.614	13.0051	331.001	37.8504	26.1773	44.9581	15.0953	0.417822	21.7791
1475	13_C_9	SAP1	YER047C	06	64.5339	53.0664	284.757	2.83332	16.6452	46.4643	4.18644	6.955	2.74087	1.53475	13.5155	13.8305	369.45	19.0748	26.0027	42.1741	15.3346	0.376424	16.0165
1476	13_G_8	PEX4	YGR133W	06	98.4469	40.0987	309.787	3.5841	19.4346	52.7227	5.50903	8.35622	4.22082	1.75843	14.8835	15.2905	437.752	26.4917	29.7685	42.8747	20.5978	0.481209	26.0709
1477	QC_064			06	63.0225	46.0876	244.554	3.17513	20.7165	57.2322	4.36954	9.25653	3.05505	1.40578	13.1424	12.7631	332.896	33.816	25.7872	41.6914	15.4709	0.382123	19.154
1478	40_A_2		YJR030C	06	79.5317	56.7594	297.927	5.32539	32.259	48.196	6.26582	10.2858	4.46864	1.59307	14.0516	13.5955	309.088	46.4445	30.7565	50.0289	21.0342	0.576948	47.3794
1479	29_E_12		YKR033C	06	83.5152	67.5698	314.803	4.37369	24.5257	79.2758	6.1837	12.8831	4.84722	1.69759	17.1125	15.8015	435.112	49.1135	31.3488	54.511	19.2611	0.60214	37.9702
1480	29_D_6		YKR005C	06	75.3796	56.9994	302.656	3.75514	22.838	56.0131	5.24807	8.98562	3.56785	1.75146	15.921	15.4986	421.501	27.3554	31.8458	48.2516	18.8207	0.471625	24.7887
1481	13_H_7	ECL1	YGR146C	06	51.0739	43.326	211.131	3.11767	21.0931	50.025	4.22834	7.10675	3.76541	0.901979	10.1313	9.60927	272.096	18.9498	35.4218	31.8251	12.2293	0.504109	22.5526
1482	40_E_9	CRD1	YDL142C	06	85.8669	53.9964	249.475	3.58998	21.3184	47.9447	5.45787	12.3001	3.8321	1.4915	14.7241	13.2488	320.381	23.0594	26.0879	45.9759	17.4364	0.486544	32.3256
1483	29_C_4	EMC3	YKL207W	06	53.6734	47.5344	243.358	2.51686	14.888	49.5644	3.55756	8.97906	2.3402	1.18802	11.8268	11.8218	311.047	33.5361	20.5866	35.601	12.7682	0.3258	18.6626
1484	09_E_4		YPL162C	06	58.2135	32.5506	159.658	2.31794	19.6538	26.8265	3.36137	5.00499	1.06376	0.896404	8.12759	7.49325	186.276	27.9839	15.1749	28.6242	15.0624	0.229375	11.9187
1485	29_B_3	ASI2	YNL159C	06	72.5319	50.7328	280.222	3.88798	22.5699	55.0206	5.57818	8.142	3.80896	1.73831	16.2491	15.3017	371.503	29.2514	30.4698	49.7251	18.3596	0.479744	23.0195
1486	13_E_4	RGI1	YER067W	06	56.1577	43.1663	231.081	2.02134	13.5933	36.7957	3.61099	7.39398	1.87039	0.955895	10.8531	11.5223	319.955	19.1089	21.8565	36.4858	12.3779	0.256956	12.1811
1487	13_C_10	CAJ1	YER048C	06	58.8457	44.6274	218.961	1.92939	13.565	38.7463	3.77293	6.29677	1.68243	1.11041	11.4484	11.2592	331.992	19.5638	20.5045	37.4684	12.8426	0.25195	10.9901
1488	09_B_6	CSM4	YPL200W	06	71.4418	54.694	290.573	3.3469	22.8178	48.4587	4.62976	7.44967	3.25078	1.54064	13.9211	13.445	352.953	20.7386	25.2564	46.1611	16.2928	0.413845	21.5525
1489	29_H_4	PAM1	YDR251W	06	60.7917	48.3346	247.535	3.42217	22.5114	53.2001	4.66884	11.2104	2.99617	1.24371	12.4352	11.8466	308.847	50.2567	23.4366	42.0239	15.7547	0.421201	26.3203
1490	29_F_1	OPI8	YKR035C	06	50.1263	31.0822	173.734	1.93103	12.0546	20.3547	2.77456	3.70766	1.92155	0.835723	9.6824	9.3634	283.407	15.5498	18.7856	28.4635	10.3932	0.221424	12.1697
1491	13_B_6	GPA2	YER020W	06	61.926	47.585	264.433	3.48443	18.6862	47.5463	4.72891	8.10957	3.63973	1.47751	12.7914	13.1625	324.816	28.6528	26.0167	42.4597	15.5845	0.452353	24.6309
1492	13_D_9	PCL6	YER059W	06	71.8377	59.1211	317.848	3.7951	18.4765	51.9633	4.9701	7.9763	3.93804	1.77059	14.3998	15.2237	398.407	18.3951	29.2949	44.2312	17.5914	0.501612	22.1839
1493	40_E_7	ARF2	YDL137W	06	71.0539	66.7798	305.733	3.45497	25.8608	67.1406	5.16839	11.3891	3.48684	1.52888	16.5522	15.2098	420.463	33.8984	32.4265	54.1681	17.5832	0.426048	23.507
1494	40_E_4	RPL41B	YDL133C-A	06	56.8226	41.9724	213.662	2.02494	16.6995	36.8685	3.65469	6.48366	1.83281	1.20069	11.3881	12.0084	319.123	16.5088	21.094	38.4132	13.0552	0.254188	10.7797
1495	29_B_8	ALF1	YNL148C	06	40.1074	26.6358	96.7241	2.13048	10.8431	34.4044	2.29105	5.46342	1.95553	0.479354	6.10213	4.82848	114.488	36.4703	10.1501	16.1488	7.23467	0.225125	18.3922
1496	09_G_12		YPL113C	06	74.9518	52.6884	244.661	4.37858	29.2654	46.9713	5.4746	7.17835	3.53932	1.52654	13.5792	12.1433	310.796	43.0814	26.1865	46.4196	19.6743	0.503247	27.4082
1497	13_F_1	RPS24A	YER074W	06	46.9604	40.3021	211.707	2.30229	14.1095	38.7228	3.74196	7.40233	2.65082	0.77036	11.4452	7.90831	254.04	11.4794	27.6409	33.7457	11.1292	0.312696	22.5953
1498	29_H_5	BTT1	YDR252W	06	45.6551	34.1204	185.002	2.37489	13.8957	41.5064	3.33354	7.17282	2.20168	1.03466	9.94053	8.89632	265.266	24.899	17.9026	31.3088	11.58	0.319667	13.9157
1499	40_G_12		YDL183C	06	68.9985	54.6247	222.15	3.27368	20.9907	58.3167	4.50085	9.01172	2.98708	1.01435	13.4051	11.2376	292.74	36.214	23.4691	42.9805	14.5215	0.406507	22.8632
1500	09_H_5		YPL109C	06	60.5392	47.7061	211.448	3.3262	19.3973	58.9553	4.30506	10.6703	3.01284	1.02657	11.1658	9.17446	279.651	54.6802	21.9273	37.4859	15.0514	0.440494	24.9819
1501	QC_065			06	63.2015	49.3498	243.401	3.1631	20.0877	55.663	4.43615	9.3774	3.03197	1.30759	13.1041	13.0038	335.198	31.5474	25.1584	42.2628	15.5224	0.376813	20.0085
1502	29_A_11		YNL165W	06	61.8792	48.6893	223.377	3.32073	22.6777	60.1674	4.65359	9.32594	3.55811	1.0194	12.9943	10.8999	313.059	36.9756	29.305	42.7565	14.2774	0.470574	23.0449
1503	40_G_9		YDL180W	06	59.8871	69.8922	320.269	3.07708	21.7387	16.8351	4.15209	6.45557	3.53575	1.24935	13.3948	14.9806	323.658	8.69034	23.1735	41.2926	13.8135	0.415464	24.3305
1504	13_F_8		YER085C	06	94.4498	79.9145	398.344	5.13922	26.066	65.7766	7.18629	10.115	5.57539	2.13534	19.5463	19.8432	496.279	29.1035	40.6937	64.7343	23.6921	0.667657	37.2341
1505	13_B_9	FIR1	YER032W	06	60.696	50.8127	262.113	3.08906	15.8767	43.9956	4.21984	6.33555	3.08372	1.4336	12.236	13.0675	350.484	16.8924	22.2855	40.0515	15.0512	0.39712	17.3464
1506	09_D_8	OYE3	YPL171C	06	68.848	46.2102	241.145	3.81292	23.4914	47.4497	4.8882	6.00138	3.15086	1.71696	12.3888	12.3781	323.646	32.0392	24.9984	44.6608	17.856	0.441108	19.6464
1507	40_C_1	GET3	YDL100C	06	55.2533	50.3838	226.469	3.15196	19.0033	35.6729	3.83295	8.04375	2.9473	0.971189	9.87268	10.2919	215.018	31.9495	16.919	32.607	13.0597	0.379266	26.5506
1508	29_C_9	DOA1	YKL213C	06	53.1635	33.0288	171.927	2.27293	16.2937	26.0736	3.06523	5.38545	2.16779	1.09296	10.7375	9.49926	291.306	13.322	17.4494	31.0341	12.0425	0.257465	14.6165
1509	29_G_8	OAF3	YKR064W	06	76.5674	60.7237	309.268	3.60521	23.6271	67.2855	5.30566	11.1789	3.71454	1.66827	16.8354	15.6589	411.193	39.4431	31.1566	54.5155	18.0223	0.471102	24.4041
1510	09_A_7	THI6	YPL214C	06	94.875	63.0811	327.995	5.85147	37.0471	56.0401	6.84322	8.77607	4.74098	2.00973	16.305	15.1561	349.281	44.2249	35.1245	57.8786	24.2843	0.653973	40.9023
1511	29_C_6	CBT1	YKL208W	06	64.8817	56.1008	228.705	2.90475	18.131	43.1591	4.15515	8.10889	3.06424	1.45671	12.3502	11.9429	286.411	31.0487	21.345	41.1079	14.5049	0.404743	22.8081
1512	29_C_1	MNN4	YKL201C	06	52.8543	40.576	211.421	2.68587	16.7579	45.5326	3.80696	7.92716	2.37049	1.13916	10.6319	10.704	292.259	34.1069	20.136	36.9577	12.4665	0.316294	18.8626
1513	40_D_11		YDL129W	06	49.5206	38.6889	172.669	2.54211	14.8788	41.1929	3.53329	8.19088	2.65746	0.890862	9.52781	10.3301	238.973	19.5735	18.081	30.8596	12.4518	0.341492	17.3756
1514	40_H_6	RBS1	YDL189W	06	19.8834	17.216	227.965	0.761354	6.45851	23.1757	1.08954	5.14231	0.830364	0.247633	1.20751	3.06288	1.1224	14.504	6.14047	11.8888	3.53272	0.111901	1.72411
1515	13_F_10	SBH1	YER087C-B	06	53.4047	45.6979	228.837	2.36943	13.8051	33.76	3.48611	6.56538	2.36872	1.17703	11.253	11.2589	307.681	17.2085	20.8758	36.332	12.3963	0.307843	15.0888
1516	09_F_9		YPL136W	06	93.3967	72.2315	323.796	4.71069	31.9425	66.8136	6.19325	11.1273	4.11101	1.7836	17.1022	15.4805	401.121	62.5433	34.6595	60.0725	22.54	0.555928	32.7819
1517	40_A_4	RAV1	YJR033C	06	42.0237	48.3352	223.989	2.23231	14.9911	14.4743	2.79997	4.59135	2.59884	0.868212	9.06024	10.9597	223.834	10.1712	16.3204	29.0315	10.3744	0.288076	16.1934
1518	29_C_2	LOS1	YKL205W	06	53.7175	48.6014	241.332	4.41246	18.702	62.6904	4.91624	11.5249	3.96374	1.19581	14.5781	8.74385	297.635	94.4078	23.0096	40.7675	14.4493	0.504921	38.5985
1519	40_D_5	UBP1	YDL122W	06	70.7375	67.3121	336.15	3.14875	22.8037	58.2177	4.42463	10.2088	3.12423	1.38235	15.9719	15.9867	401.151	21.217	29.6489	46.8024	16.3798	0.459864	24.3604
1520	40_B_5	APS2	YJR058C	06	73.609	60.9605	279.211	3.98062	21.8569	51.6182	4.93493	8.97641	3.42753	1.74936	13.7672	13.8566	324.602	32.985	26.9724	47.5586	16.6775	0.438911	26.6797
1521	09_F_1	ATG5	YPL149W	06	105.949	72.6211	318.989	5.98536	45.3053	72.7768	6.65314	11.206	4.13257	1.51308	15.8763	12.9083	317.798	64.678	40.9133	54.9702	25.5793	0.67546	45.0811
1522	QC_066			06	62.9078	49.6036	246.993	3.18056	19.2165	56.6748	4.36907	9.32249	3.01705	1.3658	12.8874	12.7555	329.615	31.8261	26.1015	42.4271	15.3426	0.395282	19.2161
1523	40_A_3	GEA1	YJR031C	06	84.8097	62.3209	307.346	5.40723	43.0239	50.401	6.45576	10.3829	4.0309	1.62317	14.2323	13.9128	295.21	51.4734	33.7503	54.9078	23.2494	0.562469	41.7353
1524	09_D_3	CUP9	YPL177C	06	70.9639	54.8091	266.059	3.53732	19.3755	45.8335	5.338	6.24591	3.80578	1.62661	15.1772	14.3049	366.884	23.2741	28.561	49.5792	17.6434	0.476547	24.217
1525	09_C_9	MRN1	YPL184C	06	54.3079	48.2763	248.504	3.68912	24.4853	44.647	4.37074	9.73601	3.2664	1.51371	10.4653	10.7709	216.06	52.0024	21.019	36.402	17.1677	0.408483	25.9812
1526	13_G_7	PHB1	YGR132C	06	57.7247	62.2218	299.534	3.48909	20.884	45.2721	4.81051	8.30102	3.34011	1.45594	15.2488	14.0699	388.695	14.3528	30.5445	48.5097	16.6693	0.44642	25.3696
1527	40_E_5	RDI1	YDL135C	06	114.037	78.2717	363.76	5.13189	34.7506	81.1699	7.74443	12.1924	5.01802	2.32743	24.4925	20.1999	597.898	38.9781	51.4863	86.8707	27.108	0.632665	33.2251
1528	09_D_10	MRX4	YPL168W	06	61.1562	46.7677	243.302	3.20536	15.2776	42.9311	4.47036	8.02326	3.4935	1.32058	12.2704	12.0143	336.135	23.2234	23.1332	39.2357	14.3207	0.424128	23.8603
1529	09_F_12	SPO19	YPL130W	06	60.6904	35.0735	179.945	3.47641	24.9972	29.1953	4.1099	6.15003	2.45945	1.06123	8.60907	8.44932	195.738	32.6417	17.2934	32.0836	16.5973	0.359242	22.1768
1530	09_F_6	MKK2	YPL140C	06	76.7636	59.2886	277.63	4.23026	26.2091	54.4558	5.52828	7.86971	3.22116	1.70839	15.3925	13.5086	369.723	45.2598	30.3337	52.7962	20.573	0.483503	24.7642
1531	13_G_3		YGR127W	06	68.2362	55.8289	278.407	3.6882	16.3778	43.8848	4.97645	7.88095	3.64764	1.50328	13.1939	13.1885	357.464	23.9584	24.7234	45.1029	15.5846	0.45127	26.5354
1532	13_B_4	ISC1	YER019W	06	82.0489	70.3945	372.569	4.56361	21.0242	56.3485	6.13547	9.7225	5.08599	1.86636	18.3362	17.405	461.733	25.443	32.826	55.4883	19.8862	0.598094	34.2302
1533	40_B_3	HIT1	YJR055W	06	65.058	36.5472	167.696	2.82219	17.294	39.4103	4.75108	7.33485	2.87003	0.716416	11.2801	7.68771	222.419	27.9692	20.2791	35.2027	13.0108	0.364771	27.8102
1534	29_G_1	RHO4	YKR055W	06	47.7477	28.3789	153.957	2.45851	21.3699	26.0057	2.913	6.46716	1.72907	0.78226	6.63883	7.77453	163.438	26.0744	15.4222	25.2807	11.1314	0.256396	17.491
1535	40_F_10	UGX2	YDL169C	06	54.4276	47.6871	224.495	2.91301	21.3504	56.4599	4.14331	11.8129	3.00399	1.15595	12.5718	11.3751	296.074	45.2904	23.9735	38.795	13.6395	0.380775	22.7565
1536	40_A_11	OSM1	YJR051W	06	26.9186	23.336	110.376	1.44288	11.4463	26.6461	1.9881	5.39525	1.54236	0.51751	5.20494	5.43715	123.682	12.2637	12.875	18.2818	5.82311	0.209569	10.2436
1537	09_D_5	NIP100	YPL174C	06	80.1659	50.152	264.947	3.05356	16.3167	41.6922	4.63098	6.38984	2.94439	1.50552	12.9407	12.3314	319.7	29.6182	22.3076	43.8988	14.9191	0.388926	30.1236
1538	09_A_11	RKM1	YPL208W	06	65.7812	49.3091	249.316	3.60552	14.6122	42.4086	4.64322	7.1128	3.64571	1.29546	12.0865	11.1964	324.372	21.2239	23.9467	42.6872	13.89	0.474803	32.3016
1539	13_A_9	TMA20	YER007C-A	06	63.2589	47.0253	221.079	3.38282	15.0099	57.9316	4.69553	6.65346	3.48122	1.33472	11.8779	10.5311	314.076	22.0148	24.8756	40.9016	14.766	0.427867	22.7946
1540	40_A_5	RAD26	YJR035W	06	55.8742	50.6206	231.819	3.85541	26.6754	56.7209	5.11778	9.18124	4.1389	1.34349	11.5421	12.3361	288.381	32.8611	33.0756	42.4843	14.8478	0.533483	30.9856
1541	29_E_4		YKR018C	06	50.1229	37.655	185.234	1.78402	14.2758	44.8026	3.12177	7.34602	1.4884	1.00319	9.51896	9.22569	258.267	36.9923	17.6955	31.2122	10.7906	0.238307	10.4684
1542	13_F_12	ASN2	YGR124W	06	74.7093	54.9307	279.577	4.03398	14.7946	54.2725	5.00141	5.92599	4.63801	1.49933	4.28739	12.3882	422.057	61.6832	19.6627	40.4986	15.5405	0.550166	30.6623
1543	40_D_7		YDL124W	06	52.5745	51.0508	238.924	2.97539	18.9757	52.7703	4.12405	9.53468	2.95461	1.30891	12.4949	12.1552	314.206	36.3129	24.7483	40.3043	13.5879	0.369199	20.2943
1544	29_H_9	CTA1	YDR256C	06	38.8941	33.2556	167.319	1.83764	13.8269	35.0355	2.70898	6.1775	1.63826	0.994095	9.00159	8.11314	233.452	18.735	14.8474	28.9406	9.78794	0.224307	10.571
1545	13_H_8	RPL24B	YGR148C	06	67.4528	55.3857	241.619	2.7162	15.977	50.9887	4.31434	6.70859	3.15893	1.2363	12.2293	9.71966	312.151	18.1149	25.1464	40.0773	13.4269	0.387494	19.8807
1546	13_A_11		YER010C	06	84.8679	69.9105	350.642	3.66168	24.9378	83.2766	5.59994	9.29897	3.74069	1.69604	18.146	15.9457	441.123	31.6838	36.5994	59.6527	19.529	0.498978	24.149
1547	QC_067			06	63.1366	49.1838	248.672	3.2668	21.6592	61.601	4.44842	9.59346	3.06727	1.38627	13.2544	12.9469	336.432	34.1536	26.1074	41.8901	15.4835	0.401076	19.5277
1548	40_D_6	SNA4	YDL123W	06	88.3999	69.009	355.972	3.91707	25.9881	73.2446	5.78823	9.85494	3.79303	2.09817	18.2466	17.3032	483.92	31.362	37.0546	60.4918	20.9086	0.508641	23.1039
1549	09_F_4	POC4	YPL144W	06	51.356	29.9969	164.671	1.55168	13.877	19.5535	3.27888	4.79964	1.56106	1.00321	10.4649	7.47174	262.979	6.25304	19.3814	33.2456	10.807	0.176947	11.086
1550	09_B_8	RPL7B	YPL198W	06	59.4441	41.1673	218.711	3.18528	16.9128	37.2458	4.12353	5.77717	2.85515	1.38319	10.699	10.7737	263.798	25.797	18.4462	36.8926	14.0938	0.393524	19.7396
1551	13_C_1		YER038W-A	06	60.116	48.665	257.799	2.7231	14.9491	47.027	3.74984	8.17657	2.49345	0.931246	11.7142	11.3758	332.668	19.2816	23.5955	38.5755	12.6998	0.341382	20.2633
1552	13_B_8	CHZ1	YER030W	06	59.4242	48.6767	277.274	3.09704	15.4133	46.5142	4.25069	6.85725	3.22775	1.71371	12.0982	13.2156	349.902	25.0171	21.128	39.7932	14.4719	0.445152	21.2729
1553	13_D_5	FCY2	YER056C	06	70.0188	56.7345	326.399	3.54302	19.6671	53.8071	4.87061	7.82908	3.5016	1.77753	14.9209	14.9744	410.699	25.7951	28.0117	48.2	17.0194	0.462388	24.2778
1554	13_A_2		YEL068C	06	82.3303	68.5387	334.439	3.91588	21.5695	66.8794	5.63527	10.1405	3.99378	1.43268	16.2732	14.9907	421.01	30.3278	32.5692	55.6626	17.476	0.496693	33.7854
1555	13_C_7	ACA1	YER045C	06	82.1825	71.4407	355.855	4.20397	21.1147	66.7019	5.75388	8.95755	4.35982	2.03172	17.2328	16.9159	460.513	29.199	31.2168	55.5768	19.4241	0.55364	28.7427
1556	40_A_9	UTR1	YJR049C	06	33.4146	31.3759	143.425	1.76738	14.3044	35.4253	2.54225	6.76155	1.90831	0.679976	7.16168	7.40714	184.383	15.9399	18.1451	24.5148	7.54397	0.26287	12.6198
1557	40_B_4		YJR056C	06	74.2093	55.2995	275.864	4.49371	33.9219	57.0514	6.1214	9.5897	4.095	2.06831	13.9355	14.7885	337.477	38.845	31.4957	54.9332	20.9932	0.541964	30.3681
1558	40_G_8	PCL9	YDL179W	06	68.5172	50.2458	239.913	4.29982	32.3438	55.877	5.38542	10.6138	3.45023	1.58241	13.0818	11.7006	289.019	64.7238	27.7058	45.2403	18.3995	0.483929	29.7269
1559	29_D_5	OSH6	YKR003W	06	77.3753	62.8217	330.625	4.01815	30.088	76.6969	5.67284	10.0339	4.10431	2.09177	17.3366	15.7941	423.69	39.4163	33.088	53.1514	19.25	0.554415	23.9305
1560	09_C_3		YPL191C	06	76.1393	58.6544	295.523	4.6217	25.785	56.3831	5.95571	6.59778	4.50874	2.0855	14.9477	14.7726	365.753	34.016	30.1506	52.4435	20.0979	0.547783	26.6361
1561	13_A_1		YEL067C	06	71.1759	57.0907	295.784	3.31775	18.7255	51.2938	4.52249	8.48044	3.24937	1.16808	13.4643	12.4456	365.025	19.8202	28.6004	45.1974	14.5687	0.40658	27.2064
1562	40_G_2	PAR32	YDL173W	06	85.1367	59.1355	310.426	3.88567	18.5325	27.5466	4.73704	4.39858	4.11113	1.52775	11.4927	14.0418	292.008	13.5307	21.1116	36.7066	16.253	0.466644	21.2276
1563	29_A_2	TDA7	YNL176C	06	58.5705	48.4827	246.506	2.71316	17.5444	53.3601	3.96194	8.6437	2.66103	1.21063	11.6924	11.5746	325.137	31.2959	23.2233	39.812	12.977	0.330623	19.1121
1564	29_H_12	YAP6	YDR259C	06	38.2363	37.0964	173.824	2.1321	13.266	35.845	2.95251	7.86156	2.2323	0.912515	7.87319	7.72268	206.737	19.0687	18.0434	28.2545	8.97939	0.27463	16.9147
1565	09_E_12		YPL150W	06	64.5626	47.2847	232.222	4.4904	25.8449	53.1931	5.31012	8.02602	3.83072	1.61368	12.6349	11.4333	296.252	50.1214	23.8269	42.7519	17.441	0.523966	30.5511
1566	09_B_5	YIG1	YPL201C	06	75.7586	41.5191	222.961	3.8228	30.5211	40.3204	4.44847	7.65145	2.48876	1.23778	10.0426	9.27211	225.829	43.5409	21.6631	37.8317	18.3056	0.386673	28.8784
1567	09_C_12	TCO89	YPL180W	06	161.848	47.9195	325.377	4.35417	18.1367	18.1392	4.75249	4.50128	2.8554	1.09403	20.2882	14.0378	450.543	11.0986	18.16	35.3872	19.9994	0.61144	49.8171
1568	13_E_11	VTC1	YER072W	06	90.076	57.2885	300.18	4.67126	21.3797	24.5838	6.30697	4.30662	4.46099	2.0559	14.7756	15.6673	436.848	18.5129	29.5065	53.8753	20.9071	0.590888	31.0034
1569	QC_068			06	63.81	49.5255	250.605	3.27512	22.4501	61.8302	4.47071	9.85091	3.12181	1.49246	13.46	12.9682	340.43	35.0441	26.4733	43.8254	15.7057	0.392125	21.153
1570	40_B_11	OPI6	YDL096C	06	51.0784	38.3128	201.483	2.51776	18.3747	41.739	3.889	7.22046	2.70138	1.12104	10.2123	11.1027	272.385	20.2517	21.865	34.8166	12.1392	0.337998	18.3278
1571	40_H_4		YDL187C	06	64.4575	52.7682	245.342	3.71562	26.783	68.3367	5.01884	10.6328	3.12917	1.55418	14.6425	11.7078	321.103	64.1181	29.3526	46.6662	17.3196	0.444962	22.9301
1572	40_B_1	BFA1	YJR053W	06	83.1532	67.4932	318.968	5.42739	34.629	70.0427	6.94449	13.0562	5.5568	1.99064	15.4567	15.611	356.85	62.4731	37.2234	56.6099	22.1625	0.618302	44.036
1573	13_H_5	SKN1	YGR143W	06	76.7907	66.3433	322.386	4.1158	21.5328	66.7882	5.7214	10.8237	4.32639	1.60178	15.118	14.4935	404.336	40.229	32.3741	53.0897	18.6301	0.533951	33.0932
1574	09_B_2		YPL205C	06	92.8635	66.3078	306.19	3.668	24.5987	86.8113	5.32948	10.6014	4.10707	1.44591	17.853	12.1469	362.605	60.208	31.6964	48.0529	17.6555	0.472543	29.4063
1575	29_F_5		YKR045C	06	71.4059	52.7475	287.618	3.83216	18.6997	62.0953	5.1393	7.79212	3.77723	1.88957	14.3396	14.0193	404.418	29.7057	28.9664	46.4599	17.4778	0.498279	22.4805
1576	09_A_8	LEA1	YPL213W	06	55.0835	39.5579	222.447	2.77194	14.1576	31.561	3.86257	6.33108	2.78693	1.32134	9.75671	10.8195	293.855	13.747	20.2716	35.892	13.035	0.349397	18.8207
1577	40_C_6		YDL109C	06	80.1198	72.0078	360.195	4.39636	24.1496	72.6133	6.13355	10.9271	4.80741	2.02535	16.9025	17.3264	457.936	30.8806	34.5445	57.6012	20.2213	0.580369	29.8166
1578	09_F_2	PXA1	YPL147W	06	87.2434	68.7763	308.073	5.06518	31.0076	80.5325	6.48643	10.5456	4.30158	2.19122	17.5531	15.0826	393.132	67.2242	34.3188	58.4583	22.642	0.582978	37.3472
1579	09_C_11		YPL182C	06	54.1504	42.3636	195.61	3.35326	20.8365	32.2451	4.10927	6.36377	2.48271	1.36775	9.41801	10.1327	221.172	33.3759	19.2018	37.6002	15.3524	0.334316	22.0859
1580	09_B_11	APL5	YPL195W	06	55.6028	42.239	241.985	3.7232	12.853	28.6382	4.29679	5.61967	4.24321	1.44716	9.60014	11.4352	286.202	13.5431	18.1266	33.8172	13.0909	0.573914	32.836
1581	09_D_12	ATG29	YPL166W	06	49.5686	28.2931	152.929	2.67099	12.7215	27.5433	3.35732	4.87591	2.26149	1.0887	7.6817	8.3928	194.579	18.5101	12.2902	26.7226	11.636	0.304739	17.8276
1582	29_H_3		YDR250C	06	67.864	51.2904	281.618	3.24911	20.8209	51.9891	4.63521	8.65009	2.88548	1.52635	14.0027	13.787	368.716	33.9759	27.664	45.9199	16.3366	0.380297	22.1218
1583	40_D_8	HNT1	YDL125C	06	59.5295	47.5156	255.236	3.18614	18.2039	47.2013	4.45415	8.56558	3.38778	1.33243	13.7981	12.6639	365.204	25.1064	24.8423	40.3299	14.5314	0.396444	23.6023
1584	09_D_11	REV3	YPL167C	06	66.4745	48.1237	237.835	4.11175	24.6416	42.9666	5.12694	7.13816	3.437	1.73776	12.7107	12.0304	305.476	42.382	24.2389	43.5701	18.0196	0.463741	27.8828
1585	09_G_11		YPL114W	06	62.6856	36.82	194.377	3.16135	25.2697	33.5363	4.01909	7.08243	2.08209	1.10413	10.1903	8.61547	214.272	43.2629	18.544	32.9623	16.2822	0.338608	23.0308
1586	29_F_7	NAP1	YKR048C	06	71.9302	41.5716	283.047	3.36853	22.5458	41.3245	4.6407	8.84833	3.36836	1.57912	13.2678	14.673	355.897	25.2785	26.6856	37.02	17.1152	0.42159	22.7768
1587	40_B_2	KCH1	YJR054W	06	63.6526	54.0879	277.979	4.20556	20.3231	50.6127	5.72646	10.5452	4.813	1.86684	14.4016	14.0945	366.546	26.2316	27.1556	45.7738	16.8911	0.545681	34.0934
1588	40_E_12	ATG9	YDL149W	06	70.2907	61.7229	281.86	3.95545	20.4752	61.1251	5.46365	12.8326	4.55131	1.44293	15.7312	14.3512	359.954	31.4893	30.8976	47.332	15.8424	0.509174	34.8818
1589	09_H_8	SSE1	YPL106C	06	53.4887	44.1798	254.395	2.60679	15.065	47.1643	3.79483	7.47526	3.29212	0.958061	11.5231	9.55123	293.059	20.9501	21.1861	33.0434	10.8441	0.391489	20.6888
1590	29_E_10	SPO14	YKR031C	06	69.3704	51.3813	271.405	3.53164	22.4703	68.3333	5.0543	10.3088	3.78668	1.54597	15.4468	13.7502	390.105	39.6385	27.4508	44.7112	16.6264	0.482216	23.9225
1591	09_F_7	UME1	YPL139C	06	52.0308	45.6516	251.092	2.76527	22.3418	43.0006	3.90401	8.39441	2.52399	1.162	12.5767	13.0479	274.434	33.5987	24.3916	40.4226	13.8984	0.327463	18.0183
1592	QC_069			06	63.9448	47.8494	247.144	3.28201	21.4799	58.6771	4.51383	9.78974	3.12074	1.37975	13.2359	12.95	335.616	33.9646	25.346	42.1955	15.6112	0.374982	21.3159
1593	29_D_2	MCH2	YKL221W	06	59.3235	40.0579	225.718	3.29341	17.5307	47.9782	4.46556	8.0406	3.33415	1.2574	12.3439	11.5363	329.95	33.6227	23.8591	36.8918	13.5795	0.419865	23.9331
1594	29_D_1	SRY1	YKL218C	06	64.1321	37.6297	224.227	3.59691	19.5184	38.5476	4.75462	6.5096	3.28872	1.47186	11.4118	11.728	306.985	32.9093	22.2699	39.5838	14.8882	0.418834	26.7751
1595	09_H_6		YPL108W	06	36.6529	27.7182	168.65	2.04183	14.6106	40.2179	2.63573	7.63878	1.87646	0.697059	7.16242	5.45432	137.935	45.063	15.8933	22.8348	8.71348	0.267854	11.6524
1596	13_A_5	MNN1	YER001W	06	79.6647	62.4898	306.65	3.80057	20.2833	60.0142	5.51968	8.52056	4.00913	1.66122	16.5796	14.6857	415.446	29.5348	32.5147	51.3065	17.8296	0.476802	27.7704
1597	29_B_7	YCK2	YNL154C	06	63.0895	50.8807	258.385	3.43065	23.4242	62.5922	4.74996	11.2706	3.71332	1.32132	14.1406	12.5073	333.146	38.03	26.4328	41.7386	15.185	0.455448	24.3774
1598	09_A_2	FLC1	YPL221W	06	63.0588	47.0311	213.383	4.10329	31.4305	56.4484	5.22209	7.97191	3.87604	1.25725	11.1826	10.2366	226.792	44.7493	38.8403	38.8259	16.6184	0.574868	33.1999
1599	29_C_10	YRA2	YKL214C	06	48.7365	35.4883	185.227	1.76216	16.0952	34.2997	3.23775	6.63009	1.46338	1.07311	10.1172	9.19096	274.861	25.9289	18.4935	31.1729	11.2469	0.232237	9.43158
1600	09_H_1	PEX25	YPL112C	06	37.0004	20.3896	98.6657	1.63047	14.3591	38.4387	2.43181	9.53651	1.82945	0.448495	5.37363	4.78305	120.308	25.9039	20.9606	17.036	7.51094	0.295846	13.2941
1601	40_B_8		YJR061W	06	33.6507	29.2074	161.031	1.86212	18.7856	32.8415	2.5826	6.00869	2.20135	0.706752	7.40783	7.01507	174.311	13.641	15.7643	22.213	7.46579	0.258614	9.91574
1602	13_H_11		YGR151C	06	57.3649	53.0004	281.033	2.58476	16.0298	42.0459	3.63124	6.99918	2.46095	1.24745	11.8662	12.0357	325.668	18.0393	21.7131	38.0975	13.3013	0.319005	17.4949
1603	13_A_8	YND1	YER005W	06	68.6733	60.3612	285.655	3.2363	21.0372	64.2147	4.86123	9.01716	3.37971	1.42831	15.3504	13.9676	371.125	42.259	30.4291	46.8852	16.3662	0.426396	22.0635
1604	13_A_6	NOP16	YER002W	06	97.653	74.2551	351.86	4.22304	19.946	78.1831	6.31733	10.3299	4.43183	1.68359	19.8571	16.4169	433.875	39.3264	34.1638	61.8768	20.2121	0.5357	32.2102
1605	09_G_10	BEM3	YPL115C	06	48.1516	39.2105	194.484	2.46535	15.0531	46.891	3.31648	7.8131	2.52647	0.974184	10.0438	9.86414	250.908	33.5368	19.2079	30.936	11.3174	0.308499	15.9837
1606	13_G_12	TPO2	YGR138C	06	69.9804	57.4803	304.685	4.15232	20.9362	44.3573	5.48188	7.53046	4.33403	1.65399	14.6573	14.8199	396.825	18.5186	29.2558	50.0828	17.8802	0.501619	30.5285
1607	09_D_4	TRE1	YPL176C	06	59.043	44.8008	248.092	2.85539	15.2053	37.0098	4.03011	5.88294	2.80869	1.68026	12.2466	12.5379	340.263	14.8219	22.5497	39.9602	14.8306	0.347504	16.0645
1608	13_G_10	LSB1	YGR136W	06	67.5513	51.6766	283.98	3.32145	18.176	42.3802	4.63053	6.4429	3.33949	1.52188	13.975	13.783	375.719	18.2437	25.4348	44.6376	15.9152	0.410235	22.3614
1609	13_E_1	GPP2	YER062C	06	78.1029	65.3092	339.683	3.78384	22.24	56.6068	5.27136	9.20392	3.6106	1.50448	15.3822	15.5843	431.697	22.9505	34.0593	52.8098	17.7383	0.464648	32.0955
1610	13_H_9		YGR149W	06	66.9331	55.7282	287.387	3.29827	19.6028	60.4434	4.56926	7.71714	3.44377	1.43474	13.9015	13.2105	362.815	21.7333	26.0791	42.9332	15.8066	0.403227	20.4363
1611	29_D_4	VPS1	YKR001C	06	83.146	49.6111	221.518	3.35921	19.3586	54.1106	6.35905	9.55018	3.7939	1.81201	16.5848	13.6333	405.66	43.5058	28.5155	54.6046	21.252	0.432171	26.8352
1612	09_B_1	PGC1	YPL206C	06	122.436	94.3525	441.927	7.74949	50.3552	85.5815	9.30194	12.5572	6.16884	2.32171	22.8801	18.5767	441.1	86.2068	47.9587	81.0901	32.9908	0.919623	61.9113
1613	40_F_6	STE7	YDL159W	06	78.7867	58.8901	256.867	2.95905	24.0576	68.0844	4.23932	9.90438	1.82131	1.42491	14.0915	13.626	324.605	48.8199	23.4489	43.7001	15.9962	0.326165	18.2315
1614	09_C_6	MF(ALPHA)1	YPL187W	06	88.2129	65.1461	339.563	4.57391	26.6951	64.6218	5.89412	7.8063	4.09664	2.17197	16.5918	15.747	411.282	34.6583	33.3888	55.2337	21.0374	0.547507	29.4172
1615	09_A_10	PUS1	YPL212C	06	73.2732	49.9235	242.505	3.42037	23.0654	52.3105	4.72963	8.80056	2.69811	1.34942	13.2952	11.6268	319.456	51.4178	23.3555	45.2795	15.9218	0.372281	27.8343
1616	QC_070			06	63.9189	47.947	249.827	3.30414	21.4004	59.8442	4.53951	8.98018	3.14341	1.35815	12.9038	13.2021	338.125	33.2194	24.5302	41.0077	15.4106	0.381073	21.4436
1617	40_C_7	TMA17	YDL110C	06	63.4525	43.8799	216.464	3.90419	28.1182	43.9124	4.70287	9.57092	3.19978	1.20066	10.9059	9.91364	230.642	48.5249	21.9496	37.4951	16.2595	0.398798	30.9238
1618	09_H_7		YPL107W	06	61.7468	47.5758	213.823	3.25246	23.7007	61.5305	4.62488	10.1003	3.22429	0.985025	12.645	8.89927	269.799	65.0066	22.4083	38.0656	15.1982	0.446293	23.6803
1619	13_A_3	DLD3	YEL071W	06	86.0773	67.1352	300.555	4.4136	24.2179	68.5647	6.42103	9.37388	4.85712	1.68238	17.094	14.9742	424.646	42.8205	33.6454	55.3298	18.7256	0.598049	40.1548
1620	13_D_4	GIP2	YER054C	06	73.9628	63.866	331.202	4.03817	22.5848	62.2289	5.61295	10.6238	4.29749	1.69283	16.0386	16.2487	424.337	28.8658	33.5868	51.9304	18.0363	0.487257	31.6017
1621	09_G_7	DBP1	YPL119C	06	101.217	72.1439	327.838	5.27499	46.2693	80.4955	6.23167	12.1018	3.42867	1.70774	16.6026	13.2685	327.973	67.3548	41.0083	56.139	25.3973	0.5956	39.319
1622	29_G_10	PEX5	YDR244W	06	74.0895	31.5474	207.095	2.60232	20.1815	54.4107	4.22361	9.6912	3.01295	1.30835	11.9391	11.023	319.101	39.432	21.1241	34.2135	16.0616	0.357701	18.8478
1623	29_E_2	MIC60	YKR016W	06	58.7372	41.4241	230.32	3.83682	17.2274	41.6855	4.90471	7.19794	3.70189	1.47365	12.3105	12.1191	318.937	27.1399	22.4099	38.7359	14.8311	0.476348	30.1203
1624	40_B_7	CBF1	YJR060W	06	44.7076	38.8349	190.87	2.82682	21.5694	47.781	3.84052	9.40791	3.27116	0.904081	9.41232	9.4828	256.039	26.0694	24.2634	31.6191	10.9756	0.392682	22.725
1625	45_D_12	HMG1	YML075C	06	69.924	55.2952	256.769	4.68482	21.8092	68.3243	6.02602	12.0495	5.38445	1.56023	14.741	13.2752	368.136	43.5897	28.4565	46.2832	17.5792	0.607619	43.7215
1626	70_H_9	APQ13	YJL075C	06	66.8477	66.7638	288.167	3.23692	26.1113	69.9485	4.98511	13.7371	3.18388	1.33287	15.9973	14.0073	385.122	47.7459	31.0504	50.8827	16.6844	0.40643	29.8496
1627	45_B_1		YCR061W	06	49.8122	45.6028	213.213	2.81774	15.9935	51.3435	4.3855	10.4949	3.70499	1.0051	12.0302	10.5197	310.291	21.2023	24.0607	37.53	13.1038	0.386222	22.8015
1628	70_C_1	RIB1	YBL033C	06	76.4071	62.0803	275.137	4.24721	23.1461	34.129	5.8598	8.78061	4.16367	1.00891	15.4215	14.2638	331.856	17.7754	25.9173	55.1471	16.3441	0.469287	42.0844
1629	45_B_2	SED4	YCR067C	06	49.9487	43.9911	222.555	2.46539	16.4639	59.1873	3.54592	9.83243	2.48211	0.899228	11.2417	10.2665	285.556	39.3964	24.1178	33.1696	11.5512	0.319773	19.6403
1630	70_B_2	VPS33	YLR396C	06	44.4543	37.2726	155.444	2.4234	14.9295	23.7653	3.15084	6.58858	1.8776	0.767742	9.59994	8.33712	191.798	8.18511	12.6651	29.6494	10.1761	0.287009	26.1695
1631	70_C_6		YGL088W	06	38.8269	31.7583	154.901	1.57954	12.1128	44.9797	2.80206	9.02406	1.63863	0.578231	9.22934	5.9169	187.929	19.2641	16.408	25.0719	8.45901	0.182265	13.3473
1632	45_E_7	RIM11	YMR139W	06	72.6588	59.9126	281.752	3.26384	24.1476	78.639	4.95866	11.2438	3.32737	1.36695	16.7536	13.7569	392.712	46.8646	32.4313	51.065	16.8312	0.400884	25.1801
1633	70_F_12	GEF1	YJR040W	06	41.5231	42.8751	189.36	2.45653	15.2132	44.4527	3.38869	9.49932	2.41536	0.929964	10.5682	9.53092	275.918	29.4607	18.7846	32.0824	10.9942	0.298001	19.3757
1634	70_G_7	ECM33	YBR078W	06	59.7364	41.7079	203.342	2.81841	18.5446	45.3986	4.59684	7.7867	3.05007	1.2886	13.9617	11.5601	356.661	19.802	26.3582	43.791	15.0113	0.352422	20.5119
1635	45_F_3	GUP2	YPL189W	06	75.6777	58.7416	268.412	3.38219	23.3558	67.4814	5.4996	10.503	3.54209	1.46409	17.3805	14.139	385.245	42.9134	33.0179	50.3982	17.1981	0.431118	32.6158
1636	70_A_8	VPS34	YLR240W	06	16.069	7.2835	14.1743	0.32327	2.0809	3.28332	0.384773	0.700935	0.117796	0.127463	2.13845	0.904352	21.3189	0.978622	1.07164	3.05412	1.46452	0.0676579	5.7907
1637	70_D_5	LPD1	YFL018C	06	83.1421	27.5955	99.4733	2.6064	33.1708	54.2939	4.73697	22.4391	0.404828	0.378704	8.40215	2.71203	98.8291	15.7632	10.5844	29.9026	43.525	0.364797	52.9782
1638	QC_071			06	63.8941	47.0336	243.281	3.21797	22.1071	57.4365	4.45535	9.41175	3.08393	1.26749	13.2544	13.079	334.611	32.5884	25.4911	41.3808	15.4888	0.368588	21.9583
1639	70_C_5	VPS45	YGL095C	06	13.1208	7.73921	22.0792	0.17772	2.4566	5.03185	0.268327	1.59209	0.0981626	0.125622	1.94967	0.818181	21.6551	3.88577	0.971531	2.11268	0.962539	0.0541536	2.04004
1640	70_F_9		YJR037W	06	60.7478	62.3829	265.967	2.93687	21.8914	67.9637	4.40674	13.1572	2.75959	1.33673	15.6024	13.6008	394.586	42.8922	29.1634	46.7673	15.5735	0.349807	24.9927
1641	70_D_9	COQ5	YML110C	06	76.3271	65.5322	264.299	3.66013	25.7952	57.5211	5.1058	10.9871	3.79206	1.48777	12.9373	13.3022	326.695	40.0879	23.0745	47.571	16.8302	0.485091	34.8812
1642	70_F_2	CTK2	YJL006C	06	14.993	15.751	49.8066	0.381663	3.22673	10.3905	0.958356	2.43293	0.434088	0.17346	2.90572	1.25402	32.0769	11.3632	3.00846	9.28113	2.86353	0.0831296	4.35561
1643	70_E_4	TPD3	YAL016W	06	14.2992	13.8031	51.9265	0.168409	3.47979	1.52964	0.326447	0.813861	0.165762	0.198382	2.36211	2.18544	17.8677	0.457082	1.99507	4.95258	1.93904	0.0560642	1.74554
1644	70_E_11	BUD31	YCR063W	06	41.8666	29.6076	146.263	3.12298	12.4597	57.5601	4.6558	11.1978	3.0868	0.877922	12.1185	7.8845	352.094	27.0145	22.5546	28.8176	17.5358	0.410693	29.7609
1645	45_A_3	FRM2	YCL026C-A	06	41.4544	35.214	183.303	1.82641	14.0639	47.0075	2.72157	8.25426	1.88853	0.662219	8.92946	8.55434	232.498	30.8812	17.5839	27.2399	8.89508	0.234521	13.3731
1646	45_F_5	COS6	YGR295C	06	69.26	58.0278	288.16	3.57801	22.7975	78.0668	4.95078	12.8042	3.43185	1.53137	15.4901	13.7963	400.396	45.4851	29.7796	46.8593	17.8087	0.455729	25.8989
1647	45_E_9	DDR48	YMR173W	06	59.4305	42.212	234.149	3.20262	17.2837	61.1337	4.15399	8.66072	3.12379	1.2923	13.2368	11.7412	333.266	32.8499	23.9068	38.0972	14.9714	0.399163	21.663
1648	70_A_11	COG1	YGL223C	06	63.4639	55.6118	255.897	3.73824	17.9063	67.5033	5.0812	12.4076	3.88833	1.33486	15.1436	12.5884	373.553	40.218	27.9977	43.3364	15.6022	0.435786	29.9244
1649	45_A_1	SUL1	YBR294W	06	51.8534	42.1262	207.282	2.72985	18.1617	48.1341	3.85131	8.51767	2.71645	0.936123	10.8652	9.58525	282.124	30.7644	20.4896	34.2031	11.6878	0.312104	21.7626
1650	45_A_12	TAH1	YCR060W	06	79.1614	68.8852	321.232	4.31901	24.2396	74.42	6.04516	11.6533	4.34925	1.62649	17.2809	15.1901	433.076	43.5384	34.6707	57.22	18.926	0.543121	40.2262
1651	45_G_8	SNO4	YMR322C	06	54.8467	45.9647	223.416	2.85148	16.817	64.3375	4.12835	12.1465	3.00296	1.11964	12.5331	10.7163	321.364	45.2382	23.0637	38.6497	13.2162	0.364885	23.6871
1652	45_D_11	PRM6	YML047C	06	70.0976	57.4731	269.408	4.09461	22.9254	73.5212	5.55547	12.4018	4.39612	1.52177	15.1119	13.8426	398.879	42.2327	29.1024	47.3326	17.0878	0.49589	34.936
1653	45_A_8	IMG1	YCR046C	06	45.9032	28.3501	159.121	1.61465	13.1716	24.849	2.25077	5.95638	1.22072	0.647479	7.70901	6.30364	142.632	10.8454	10.6072	24.033	7.21331	0.195384	10.9666
1654	70_E_7	CTS1	YLR286C	06	77.032	66.1876	292.009	3.26658	36.6126	74.3659	5.35304	12.3768	3.38222	1.54456	16.6476	15.8003	405.051	43.2085	30.9263	58.2397	18.383	0.405975	21.0108
1655	70_G_11	PPT2	YPL148C	06	73.8752	57.7066	255.206	4.30554	39.5069	67.2413	5.55996	14.5488	3.23429	1.42544	14.4517	11.9659	319.18	77.0467	31.8202	48.7437	20.2469	0.455517	32.6799
1656	45_H_5	RBL2	YOR265W	06	33.9441	26.1391	131.178	1.77327	10.3434	33.0032	2.4974	7.23437	1.80974	0.580973	7.35715	5.89703	179.247	21.4976	13.204	21.9449	7.94416	0.233558	12.6803
1657	70_A_5	SSQ1	YLR369W	06	9.6655	5.40828	3.51479	0.0929826	2.00331	2.26169	0.162391	0.756237	0.0804603	0.107524	1.1476	0.220176	1.62012	0.640522	0.653856	0.742929	0.580675	0.0423243	0.805933
1658	70_E_12	COX16	YJL003W	06	54.1881	46.7634	214.718	3.64356	16.8963	52.4143	4.78528	9.71228	4.14235	1.21047	11.8494	11.5221	305.786	31.7452	22.0355	37.2521	13.9688	0.450997	27.7716
1659	70_G_3	NRP1	YDL167C	06	24.7498	17.7905	112.447	0.440355	7.06104	10.957	0.957029	2.35316	0.358686	0.250962	3.81665	3.51323	46.0143	4.16614	5.47258	11.1878	2.59297	0.0804635	1.9833
1660	QC_072			06	64.1558	49.6319	245.362	3.23958	21.1531	58.195	4.50743	9.51644	3.11382	1.38526	13.3874	12.7856	332.827	33.0935	26.1437	40.9376	15.5043	0.36994	19.9206
1661	45_G_12	ATP11	YNL315C	06	104.794	60.2507	207.168	2.88992	21.7126	43.008	4.35875	7.23224	3.16554	1.21086	13.2928	10.0694	254.934	29.8483	18.8929	41.7585	13.2849	0.41215	31.6313
1662	70_C_9	MRPL13	YKR006C	06	77.093	59.0943	239.968	3.20317	22.7674	42.3505	4.41065	10.5593	2.43388	1.32602	15.2782	11.8606	327.939	18.8914	20.6639	44.2588	13.9169	0.400073	32.8363
1663	45_B_11	GRX1	YCL035C	06	69.4198	57.9492	290.741	3.78078	19.202	72.1563	5.20381	11.5463	3.97188	1.40328	14.9911	13.4948	387.783	39.0306	31.56	47.0163	16.5685	0.473562	27.1539
1664	45_G_4	HIT1	YJR055W	06	90.4105	43.2262	189.317	2.86029	26.1781	68.9056	5.13785	12.0678	2.64407	0.677077	13.8943	8.3697	264.149	62.0001	25.8571	42.2698	15.6363	0.372834	35.4734
1665	70_D_2	PRO1	YDR300C	06	43.2415	45.4572	173.021	2.97989	16.1537	23.7103	3.88133	5.38107	2.42031	0.990447	10.4594	9.03346	212.668	8.60045	14.0201	34.8065	13.5617	0.407865	37.8231
1666	70_C_12	GCN2	YDR283C	06	55.5567	47.9464	214.363	3.01106	21.4372	51.9516	4.07421	9.70524	2.82846	1.07122	11.089	10.9955	299.995	38.7469	23.2641	37.201	13.3179	0.340276	22.6109
1667	70_D_12	COX14	YML129C	06	50.0397	41.5283	205.617	2.88863	14.283	51.5987	3.93097	9.27852	3.04264	1.01593	10.8906	10.0625	288.514	30.4725	20.6824	32.6336	11.9938	0.345881	20.8676
1668	45_C_1	TPS2	YDR074W	06	60.2349	52.4554	175.956	3.02071	14.5747	43.811	4.28898	8.44253	3.42395	0.922484	11.1897	8.53225	216.435	67.2887	17.1222	30.421	13.6355	0.377207	25.6383
1669	45_D_1	NAM2	YLR382C	06	54.0636	52.7049	257.957	3.50207	24.3981	44.829	4.54951	8.42199	3.42549	1.21713	11.7429	12.183	268.042	43.5873	23.8699	38.1433	14.6997	0.403419	28.5248
1670	70_F_5		YJL027C	06	49.5159	54.304	186.464	2.47551	17.2754	29.5095	3.64319	5.05255	1.67828	1.12893	14.2449	8.40526	232.709	10.9054	15.5245	37.817	13.8096	0.334109	32.6255
1671	45_H_7	HRK1	YOR267C	06	51.8989	44.7735	220.727	3.24753	17.9411	61.5507	4.32782	10.6288	3.45648	1.1674	12.6608	11.3212	324.16	37.484	22.7491	42.0308	13.3853	0.413059	27.1713
1672	45_E_10	CIK1	YMR198W	06	48.8054	39.1791	189.354	2.80377	17.0009	46.7751	3.64997	8.34222	3.11422	0.991572	11.6798	9.35378	240.924	37.5513	20.6445	33.1732	11.306	0.351477	24.6834
1673	70_D_7	AEP1	YMR064W	06	40.9136	40.0378	151.078	2.37004	14.4212	24.5462	3.25469	6.2567	2.04484	0.871892	9.81675	8.13079	195.633	8.92833	12.5973	30.3151	10.2837	0.292075	22.5346
1674	45_C_9		YLR346C	06	61.5681	48.1536	252.011	4.03979	21.0489	62.1638	5.12274	8.9945	4.14944	1.57122	13.7498	12.7483	344.392	38.2995	26.2719	42.4467	15.8997	0.475745	26.5913
1675	45_D_3	RPL31B	YLR406C	06	75.2379	61.0714	271.968	3.66987	20.4902	80.7905	5.51404	13.7601	3.96642	1.34353	16.4052	13.0803	363.783	52.8925	28.5993	51.504	16.5285	0.470872	33.5228
1676	45_A_5	SYP1	YCR030C	06	37.6687	24.244	148.528	2.0563	18.0501	41.3297	2.78127	7.40738	1.7772	0.65559	7.40383	5.92931	152.115	39.0496	14.006	23.4015	8.43925	0.24082	11.15
1677	45_A_2	PAU24	YBR301W	06	67.6047	57.8852	270.039	3.48524	21.2288	71.6352	4.99044	11.682	3.40649	1.29375	16.2544	12.8688	386.376	46.1002	29.0878	47.8578	15.442	0.440155	29.3589
1678	45_F_2	RTC6	YPL183W-A	06	38.0964	32.2979	153.102	1.60446	14.9897	40.633	2.42537	7.10309	1.56852	0.731385	8.07078	7.19736	172.518	33.1133	13.2697	25.8233	7.32812	0.213492	9.99815
1679	70_F_6		YJL028W	06	62.9445	60.8755	304.753	3.27414	23.0839	72.031	4.64092	12.3574	3.23588	1.48117	16.2976	13.9907	411.73	36.4489	29.6399	45.8275	16.4258	0.411991	23.632
1680	45_C_11	DCR2	YLR361C	06	87.3504	52.9001	249.914	4.45121	28.4536	74.5849	6.68022	12.5489	4.68084	1.86233	18.3287	14.9505	449.137	50.3827	35.8722	61.2067	21.1078	0.525977	35.6784
1681	QC_073			06	63.9301	47.5632	248.582	3.32147	21.8393	60.5677	4.63919	9.24322	3.15348	1.36673	13.5064	13.0584	338.425	33.249	26.2032	42.9593	15.5119	0.385807	21.6612
1682	45_G_11	MEP2	YNL142W	06	65.2986	56.8564	268.081	5.09621	25.8736	75.068	6.4736	13.077	5.99884	1.75071	15.9932	13.8183	366.873	53.6774	31.0359	48.5548	17.9511	0.638424	41.1066
1683	45_D_5	YOX1	YML027W	06	70.3714	56.6296	284.607	4.16673	35.7179	84.615	5.56941	13.4718	3.94515	1.64383	15.9056	13.4542	355.17	62.9343	31.9709	51.6904	18.7546	0.518858	27.1588
1684	70_G_9	FMC1	YIL098C	06	67.3502	63.2384	265.646	2.76472	30.7894	76.9703	3.66664	16.0364	2.17303	1.15811	14.6601	11.039	291.579	66.9726	21.3576	41.3583	13.4629	0.340806	23.3279
1685	45_F_1	RTT10	YPL183C	06	55.6162	48.4978	220.577	3.41745	20.8542	66.0823	4.34181	11.1519	3.11005	1.01671	13.0709	10.492	294.496	62.5994	23.3765	39.7205	13.7119	0.408445	28.4353
1686	45_F_9		YIL092W	06	55.8127	42.1794	217.085	3.01601	16.7378	51.8961	4.03346	7.29593	2.99957	1.36626	12.065	11.0559	306.51	29.3	21.8338	36.8871	13.1771	0.372342	18.8277
1687	45_E_3	CSM3	YMR048W	06	50.3902	41.4699	184.638	2.82985	20.2223	60.8026	3.92732	12.4276	2.54421	1.00065	12.0504	9.56449	240.799	79.0854	19.8332	35.778	12.8194	0.357412	30.5357
1688	45_G_10		YNL140C	06	51.3493	41.6059	217.527	3.56695	16.4681	49.8265	4.59575	9.13351	4.06762	1.1688	12.1081	10.2934	301.227	23.9526	23.0923	36.5384	13.1522	0.424152	29.4486
1689	70_E_1	MTG1	YMR097C	06	82.8853	43.5204	177.599	2.88533	17.584	23.8325	3.48419	7.17929	2.39802	0.969782	10.5623	9.77328	205.21	6.76655	15.3262	34.0267	9.73673	0.352953	30.8325
1690	45_E_6	CIN4	YMR138W	06	69.6744	58.0316	293.143	3.49386	19.912	74.9524	4.79754	11.74	3.43787	1.46574	15.4719	13.6789	405.098	40.0018	29.5578	45.5741	16.8738	0.436834	23.4038
1691	70_G_2	DHH1	YDL160C	06	39.7638	28.4766	134.649	3.14725	8.34871	30.8863	2.8791	5.40467	2.7437	0.415751	9.20842	6.84265	187.842	6.37408	11.9427	19.1298	7.50302	0.320447	43.2185
1692	45_F_7	SSM4	YIL030C	06	59.2881	46.6962	243.684	3.10112	17.1593	60.8053	4.28572	10.0858	3.37622	1.28984	12.561	11.2721	322.426	43.6888	21.1306	38.0123	13.1288	0.394262	25.1415
1693	45_D_2	CST9	YLR394W	06	67.1712	55.428	262.943	3.96908	22.1356	70.5491	5.44024	11.8842	4.34941	1.47869	14.8152	13.7953	373.835	40.4047	27.2018	47.3885	15.7817	0.502135	33.9434
1694	70_E_2	ATP25	YMR098C	06	44.3346	46.0325	171.404	2.41797	16.4408	24.4983	3.26405	4.92391	1.60931	0.869979	11.4762	8.4258	210.107	7.96095	13.1571	33.1598	12.1871	0.3132	29.5488
1695	70_F_1	SYS1	YJL004C	06	45.2469	35.1754	172.7	2.51768	23.5323	27.3458	2.91378	6.33912	1.77886	0.683717	7.39939	7.50637	164.679	21.2767	16.4626	26.1224	10.9826	0.2354	20.808
1696	70_D_3	RPL2B	YIL018W	06	63.4568	51.0739	218.307	3.07582	17.9929	53.8423	4.2099	7.79466	2.79293	1.15933	12.385	9.78733	263.59	41.7011	20.9047	39.7864	13.032	0.340085	24.1538
1697	70_B_8	RMI1	YPL024W	06	39.3283	33.1693	163.585	2.49197	11.9672	40.1078	3.17909	8.60993	2.58199	0.89592	8.72482	7.67856	215.966	26.0677	14.7863	24.6971	9.08284	0.305195	20.0728
1698	70_A_1	MRPL23	YOR150W	06	83.8426	77.4765	337.339	3.80195	24.4926	54.4959	5.58979	11.7732	2.79686	1.35164	18.1857	15.376	433.664	23.1181	35.1318	64.8456	18.177	0.431842	44.0569
1699	70_D_8	SOV1	YMR066W	06	64.248	50.3565	208.354	3.18719	20.2955	32.4199	4.09414	8.18156	2.22442	1.42732	12.9572	10.8843	277.613	12.7243	18.146	41.9564	13.7318	0.370131	29.6498
1700	45_B_3	CPR4	YCR069W	06	87.171	66.1379	316.742	4.82407	40.6328	83.3253	6.70389	15.1454	4.30756	1.76797	17.7148	15.4856	400.37	81.4769	37.8953	61.9903	22.0294	0.575934	41.193
1701	QC_074			06	65.646	47.1821	244.741	3.28199	21.1896	60.2944	4.56744	9.18452	3.13001	1.41951	13.3219	12.8415	334.154	34.3785	25.1029	42.4558	15.3252	0.384496	20.0885
1702	70_F_3	VTC4	YJL012C	06	58.9672	45.7433	215.722	3.7587	17.9216	23.9392	4.98576	4.49069	3.6323	1.36483	11.8872	11.607	328.051	16.4608	22.1217	41.8226	15.0321	0.420449	27.9324
1703	45_F_11	DCG1	YIR030C	06	62.5165	49.1121	240.826	3.61815	20.1737	64.522	4.82928	10.5628	4.001	1.41665	13.9588	12.5327	346.719	40.12	24.9028	42.8507	14.7671	0.422435	29.521
1704	70_G_8	END3	YNL084C	06	32.3958	27.1717	152.79	1.68529	11.1946	25.5508	2.09972	5.68777	1.61124	0.618367	6.80633	6.25143	133.089	16.9515	11.8701	18.8972	7.37197	0.199736	10.729
1705	45_G_9	SRV2	YNL138W	06	71.924	43.8736	194.899	3.47708	18.7862	48.2807	5.82947	8.13634	4.08636	1.59252	15.0692	11.5992	342.201	27.6775	24.7059	50.3258	19.3443	0.438785	23.4287
1706	70_B_4	GRX5	YPL059W	06	12.0051	4.89699	1.60467	0.0511281	2.07956	1.71989	0.0877523	0.437146	0.0508299	NA	1.3014	0.124074	1.11732	0.426215	0.36136	0.646587	0.501147	0.0368331	0.197468
1707	70_E_9	PAF1	YBR279W	06	49.6585	47.1332	230.922	2.70086	21.0492	67.6513	5.06637	12.5953	3.54733	1.4292	15.6561	12.9076	348.817	53.4799	26.6175	44.4544	16.3312	0.417814	20.5525
1708	70_E_8	MRPL11	YDL202W	06	54.1563	49.0115	192.037	3.24393	21.1966	32.4836	4.15964	7.36094	2.70094	1.31877	11.0357	10.2706	243.093	14.9319	16.9298	39.2952	14.0562	0.412134	29.245
1709	70_D_11	CTK3	YML112W	06	30.7694	27.3836	115.486	0.829336	9.10787	30.0551	2.53941	7.01845	1.09804	0.444975	7.61163	3.45573	132.556	25.4995	9.14633	24.4887	8.21678	0.152599	10.3546
1710	45_B_4	SSK22	YCR073C	06	74.8761	61.2236	296.567	3.59144	25.0045	85.8717	5.4494	14.7626	3.67954	1.42311	17.2668	14.9117	414.924	53.378	32.4678	52.515	17.5498	0.457288	30.3632
1711	45_D_8	VPS71	YML041C	06	65.7712	53.3676	251.652	3.63765	20.0937	71.4102	5.28322	13.57	3.33043	1.33493	14.3549	10.9704	321.628	63.0477	27.2389	43.6656	17.3179	0.446684	34.5761
1712	45_G_5	MDM35	YKL053C-A	06	60.8184	55.2768	236.368	3.14808	19.6379	58.3936	3.91376	10.2097	2.68446	1.35965	13.9921	11.5402	341.585	34.8767	24.9709	43.6721	12.5089	0.387462	26.9484
1713	45_H_4	HPF1	YOL155C	06	79.7	66.8854	319.272	4.24805	25.7632	83.3977	6.04399	14.7434	4.62692	1.65904	17.1767	14.6047	436.898	49.8529	33.2758	53.123	19.0905	0.545101	35.4829
1714	70_F_7	SAG1	YJR004C	06	44.9212	38.0064	160.915	2.30295	17.1864	35.1751	3.08028	6.96515	2.04861	0.955172	8.63188	8.83647	199.471	24.2194	13.3262	29.1585	9.94554	0.27252	19.0996
1715	70_D_1	MHR1	YDR296W	06	42.5625	60.4715	222.72	2.60073	15.666	27.2055	3.3373	6.26723	1.96054	0.915948	11.9055	10.4654	232.228	10.942	13.6591	36.2106	12.2256	0.316155	33.5209
1716	45_E_11	MBF1	YOR298C-A	06	68.5386	60.0044	281.327	4.2107	24.786	77.2007	5.75296	11.9467	4.53825	1.61321	16.2037	14.1993	396.763	45.5791	30.6112	50.7321	17.8148	0.524375	35.3455
1717	45_C_10		YLR358C	06	42.3702	30.4455	150.806	1.73283	11.6413	39.175	3.03576	12.5784	1.46939	0.532966	8.10958	7.53384	192.165	30.4481	13.0382	27.0672	8.99855	0.223601	32.4976
1718	45_A_6	BPH1	YCR032W	06	50.6259	39.2177	189.486	2.75538	15.5014	53.2798	3.90172	7.9676	2.85352	0.991784	11.0601	9.67035	294.42	31.1874	20.3655	32.7333	11.8485	0.341683	18.0152
1719	45_E_8		YMR160W	06	79.6345	66.3775	308.712	4.41649	33.5592	89.3676	6.17388	16.7092	4.00126	1.8183	17.466	14.8853	407.71	79.1243	36.277	56.5585	21.0106	0.52507	37.4566
1720	45_C_5	HCR1	YLR192C	06	65.1396	30.9319	144.902	2.66248	15.4446	48.2537	5.1315	7.41551	2.52434	0.918354	13.1555	6.6577	260.295	19.6133	22.2569	44.2763	14.8225	0.29714	26.5895
1721	70_E_10	PER1	YCR044C	06	40.829	44.2392	217.105	2.9497	16.5892	51.5135	3.79883	9.5607	3.5843	1.19682	10.5502	10.462	264.479	31.4229	16.7564	30.0829	11.3377	0.405826	27.2946
1722	70_B_11	SMI1	YGR229C	06	38.6964	47.234	238.155	3.13237	13.8271	29.3205	3.7356	6.6865	3.90532	1.04405	10.0446	11.2076	220.221	17.717	15.7241	25.3375	10.4878	0.399296	26.4773
1723	QC_075			06	61.3788	47.4778	246.03	3.30903	21.838	60.0252	4.52949	9.52731	3.1321	1.59221	12.534	12.6433	330.462	33.8578	25.2642	41.1882	15.3288	0.386921	20.1539
1724	45_H_9	PAC1	YOR269W	06	38.6991	26.6098	142.503	1.83711	10.0296	34.451	2.59276	6.24915	1.93938	0.615206	7.35145	6.182	184.262	22.3408	11.8444	21.9281	8.26798	0.248643	14.1972
1725	70_C_7	GIM3	YNL153C	06	69.5821	52.4797	296.056	3.53883	33.641	94.7963	4.8668	27.8693	2.87535	1.33554	15.9029	11.8265	335.733	70.3275	29.6067	37.6057	19.2756	0.39926	24.2736
1726	70_E_6	GRR1	YJR090C	06	28.6319	18.292	82.7656	0.699722	5.70213	14.1037	1.06896	4.19509	0.583546	0.123315	4.06696	3.70981	67.5923	3.32588	6.42825	11.3265	2.73383	0.109354	8.78039
1727	45_H_3	FRE7	YOL152W	06	49.4773	44.9124	210.847	2.74426	19.7902	56.7772	3.86436	11.0227	2.7445	1.00762	12.1371	9.82591	282.454	38.1149	21.9871	35.7562	12.5332	0.338182	22.4203
1728	70_D_4	RNR3	YIL066C	06	51.8552	42.8213	192.682	2.89043	22.1836	53.7612	4.02554	9.03087	2.5008	1.23735	10.526	10.1251	255.881	46.8425	21.7432	36.9485	13.9742	0.339406	21.7173
1729	70_B_5	MNN9	YPL050C	06	47.3574	45.6052	225.626	2.93333	16.5082	46.4904	4.05244	8.30936	3.05042	1.29902	10.7952	11.2346	299.419	22.4645	19.9147	35.6585	12.3259	0.359983	21.2726
1730	70_F_4	MAD3	YJL013C	06	66.9996	46.5894	240.116	3.78981	36.2588	60.4546	4.9206	11.0749	2.81366	1.72045	14.1303	12.0319	304.884	42.8249	29.5669	46.2478	19.3481	0.389	22.2095
1731	45_G_6	GEX2	YKR106W	06	56.3823	47.9093	227.003	3.43391	19.8812	63.6046	4.51904	10.6042	3.59143	1.28762	12.8628	11.1443	331.79	39.5797	25.4826	39.231	14.2793	0.414023	24.6693
1732	45_E_1	WAR1	YML076C	06	66.2964	56.8582	277.03	3.33919	23.6752	69.3438	4.83599	12.5063	3.45237	1.31066	14.6359	13.4131	374.066	38.1858	28.7245	47.0266	15.644	0.411682	29.7428
1733	45_H_1	GRE2	YOL151W	06	41.6434	38.5466	180.567	2.13657	14.5165	44.2629	3.08852	8.63944	2.15097	0.753417	8.81286	8.34879	246.191	25.2593	18.1727	29.4517	9.48884	0.264223	17.5119
1734	45_H_6	PNT1	YOR266W	06	37.9843	31.7448	194.6	2.12933	14.4184	45.7106	2.92981	8.6728	2.18477	0.812126	8.91316	7.15234	211.6	31.9997	16.5961	26.4082	9.54954	0.268201	13.7609
1735	45_A_7	SNT1	YCR033W	06	55.8581	40.0929	186.887	3.27451	17.4843	47.1745	4.85105	6.36332	3.30768	1.32787	11.485	8.58608	253.985	40.1848	17.5225	38.3133	16.1992	0.391659	17.4347
1736	45_F_8		YIL058W	06	98.6312	58.2652	272.608	3.30518	30.5056	64.3422	6.05417	11.659	3.30999	1.48479	16.4151	16.5298	419.661	43.8562	36.3328	66.1564	20.5668	0.40353	26.6156
1737	45_B_12	PAA1	YDR071C	06	68.7726	53.8845	262.349	3.65903	22.0912	68.4923	5.14983	11.8365	3.36463	1.43812	14.4589	13.5703	364.921	47.8112	32.3904	50.4368	16.3881	0.43803	31.7007
1738	45_H_11	FSF1	YOR271C	06	61.3717	61.3953	292.627	5.27185	19.276	67.2803	3.76889	15.8993	3.1923	1.4314	16.6777	10.5231	302.656	162.499	24.8776	48.7797	17.5622	0.64405	66.9067
1739	70_G_12	PLC1	YPL268W	06	47.3079	49.453	249.583	2.90236	17.8344	37.2742	3.69461	8.29917	3.01876	1.14278	10.7046	11.7871	275.691	22.4979	21.7804	31.5404	12.4582	0.365963	24.8733
1740	45_F_6	IGO2	YHR132W-A	06	64.2826	52.2974	258.918	3.20655	18.1024	68.2825	4.3065	11.5306	2.98164	1.28574	14.1984	12.4465	352.817	39.6904	27.7132	43.1024	15.3355	0.390229	22.846
1741	45_H_8		YOR268C	06	59.3387	50.88	234.206	3.27911	18.6555	63.1499	4.47017	11.7878	3.54594	1.22815	12.4979	10.9529	334.408	44.2329	25.3638	39.2895	13.8582	0.409907	29.5791
1742	45_D_6	CGI121	YML036W	06	57.2716	46.3133	238.255	2.67284	18.0304	76.8796	3.7995	10.5208	2.57337	1.18768	13.0507	10.5948	316.238	79.743	23.0327	36.9784	13.6821	0.344114	19.454
1743	70_H_11	NOT5	YPR072W	06	57.1021	58.6879	283.783	3.42531	25.0146	47.6298	4.51776	11.2026	3.19177	1.3999	13.2998	12.7147	297.555	35.4164	29.4959	39.7014	15.2082	0.385173	31.0099
1744	45_C_6	THI7	YLR237W	06	50.5587	35.6147	219.282	2.07513	13.9403	53.8406	3.00648	9.0259	2.10327	0.850532	9.78934	9.21531	261.798	28.0717	19.5636	28.3782	10.7831	0.270402	11.0139
1745	70_B_9		YGR219W	06	59.5716	58.5884	209.463	2.86297	21.1474	35.2156	4.02168	8.08349	1.61212	1.38099	14.6627	10.304	286.833	10.457	19.8047	46.7098	14.8246	0.354439	33.1018
1746	QC_076			06	64.8454	48.3065	246.766	3.34119	21.1729	60.2869	4.52071	9.53016	3.17026	1.39283	13.2775	13.3505	336.721	33.93	25.7285	43.2144	15.7375	0.381712	21.7804
1747	45_C_8		YLR334C	06	67.3016	59.7841	287.154	3.69218	21.2973	84.9138	5.04344	14.1267	3.63443	1.45127	16.3024	13.5929	381.65	91.7522	30.607	47.2939	16.6751	0.459437	31.4795
1748	70_H_12		YOR008C-A	06	60.1198	55.4087	284.529	3.51315	23.5058	43.6335	4.36003	10.1295	3.18401	1.1646	12.0573	12.3514	285.524	29.4813	25.6653	37.7094	15.2377	0.376175	32.0448
1749	45_G_7	SPG5	YMR191W	06	72.2816	56.976	276.181	3.91075	24.9853	76.734	5.28909	13.0041	3.60532	1.35004	14.6647	13.1608	370.58	59.7861	29.1903	48.25	17.8332	0.463664	33.7751
1750	45_B_9	FIG2	YCR089W	06	59.0179	42.6268	218.152	3.26789	19.6248	51.5821	4.22606	8.03055	2.89299	1.32566	11.734	11.5787	302.054	34.3861	22.9774	37.8523	14.6887	0.356688	21.0064
1751	45_A_10	ARE1	YCR048W	06	55.9742	44.2014	205.72	3.08663	17.9587	57.8586	4.05349	8.48225	2.81268	1.19669	11.1426	10.3861	300.824	37.6067	21.882	37.4024	13.0739	0.356892	20.3834
1752	45_D_7	YMD8	YML038C	06	64.9814	55.7901	279.93	3.45087	23.6493	74.2129	4.95363	12.6762	3.66132	1.42346	14.1543	13.5801	372.62	44.6091	29.3004	45.993	15.9324	0.427525	26.6197
1753	70_D_10	BUL2	YML111W	06	67.01	46.3418	219.761	3.48312	26.2316	62.0575	5.29774	10.9058	3.57928	1.3251	14.4762	13.3159	389.348	37.6749	29.104	47.476	16.4155	0.418335	30.3005
1754	45_F_12	DAL3	YIR032C	06	72.3818	56.4055	292.025	4.36045	21.5364	64.6652	5.92164	9.63094	4.78155	1.89919	14.2367	14.9167	401.611	34.5527	28.8314	51.5412	18.2199	0.524403	32.0956
1755	45_E_12		YOR364W	06	68.0595	56.5675	280.906	4.02046	23.496	68.1897	5.57469	11.5524	4.40632	1.74743	14.2633	14.2771	390.041	39.825	30.2769	48.7966	17.5087	0.50293	35.3192
1756	45_C_3	PHM8	YER037W	06	69.2594	51.5141	277.298	4.07973	30.1481	74.312	5.59785	13.3348	4.16168	1.62147	14.4332	13.4868	348.819	65.1775	28.7483	46.8053	17.1987	0.462199	27.2665
1757	70_C_4	RPB9	YGL070C	06	50.723	33.2481	211.517	2.78291	15.1304	41.1706	4.13051	8.08084	2.39286	0.985817	13.2868	9.26097	326.917	20.1615	24.127	36.6215	11.8088	0.350503	20.8221
1758	45_F_10	DAL81	YIR023W	06	41.9317	33.1031	167.952	1.79694	14.6891	26.1358	3.11398	5.13309	1.43557	0.686653	6.62625	7.97863	134.289	15.6882	16.4175	30.014	10.2569	0.180825	13.9235
1759	45_C_7	ERF2	YLR246W	06	59.1266	49.4283	265.468	2.85753	17.3913	68.9014	3.96769	12.1626	2.9502	1.24897	13.7283	12.4305	356.371	32.7024	25.7241	38.1304	13.6681	0.387958	23.0923
1760	70_C_11	MSW1	YDR268W	06	58.3111	51.6355	201.034	2.95944	21.7082	37.8216	3.85064	9.29912	1.90366	1.24322	12.7638	10.6687	278.76	15.6072	21.4463	40.9601	12.998	0.367802	26.9906
1761	70_H_10	PDX3	YBR035C	06	33.9252	26.6824	229.382	1.57576	25.3108	36.7924	1.95666	8.24158	1.19538	0.454972	7.94989	7.71114	227.236	43.486	13.9848	18.9609	7.96376	0.283548	17.3482
1762	45_E_2	ALO1	YML086C	06	56.3633	53.5001	252.555	4.20731	19.784	71.0888	5.01978	10.4838	4.38491	1.54305	14.3044	12.7952	369.456	36.8685	27.6122	43.2338	15.0007	0.552387	33.7552
1763	45_H_12	TPO4	YOR273C	06	86.8468	77.3522	348.598	4.8191	25.4024	81.3076	6.55578	12.2924	5.00085	2.00825	19.461	17.2416	458.518	47.5855	37.3937	62.62	21.6616	0.618453	38.5892
1764	45_H_10	VPH1	YOR270C	06	27.2626	30.1601	144.778	0.76434	7.1109	9.79248	1.32252	3.24605	0.785541	0.42535	4.70168	5.27109	122.229	5.81815	8.82563	13.3966	4.95657	0.116701	5.92823
1765	45_G_3	MRX12	YJR003C	06	62.6979	55.0273	253.591	2.99613	22.2977	71.5665	4.44382	13.2754	3.02187	1.396	14.4052	12.7166	365.758	45.6666	27.4234	44.2271	14.8238	0.357907	24.8036
1766	70_B_10	PET54	YGR222W	06	56.2757	48.6997	196.072	3.2435	20.1892	48.496	4.191	9.04397	2.97713	1.32335	10.9988	10.5435	257.613	34.6778	17.5773	36.9538	11.8224	0.396589	26.2649
1767	70_A_7	CCW14	YLR390W-A	06	49.8921	43.9194	195.733	3.45205	15.7668	56.8846	4.68329	8.5829	3.48477	1.16715	12.7538	10.6363	307.188	26.79	24.2444	42.2056	12.8726	0.420098	26.0823
1768	QC_077			06	64.0655	49.9405	254.082	3.31235	21.8618	61.0433	4.52585	9.37523	3.12962	1.40834	12.5068	13.2056	338.511	33.648	26.7106	43.9276	15.6425	0.393801	21.5275
1769	45_C_2	GAL83	YER027C	06	67.8737	56.0073	265.107	3.52332	24.2728	73.4772	5.36219	11.0839	3.79621	1.49525	14.7983	13.6363	384.687	48.2178	31.4903	49.2406	16.9595	0.474764	26.7784
1770	70_A_2	PET123	YOR158W	06	41.6945	46.4515	170.712	2.28991	14.6539	25.7037	3.2082	5.81206	1.37945	0.941403	11.1377	8.59815	212.369	8.14458	14.1801	32.8306	10.9635	0.280547	26.6286
1771	70_G_1		YJR038C	06	53.5669	52.3156	251.415	2.68477	17.7374	53.2185	4.00795	9.68144	2.48334	1.16172	12.251	11.3573	335.962	24.446	24.5613	39.6405	12.8051	0.32079	21.485
1772	70_F_11	ANB1	YJR047C	06	57.9036	56.8007	234.606	4.11155	28.898	75.8784	5.1812	16.1159	3.93321	1.46225	14.4904	12.5427	331.97	69.9923	30.2301	46.9618	16.3902	0.481952	33.3143
1773	45_E_5	PSO2	YMR137C	06	62.3359	54.1683	268.348	3.24098	19.6554	75.7961	4.39696	11.5551	3.09815	1.41093	14.896	12.9634	389.113	40.1302	29.2392	43.0821	15.9288	0.400707	21.3291
1774	45_F_4	MMT2	YPL224C	06	95.4216	79.2593	379.71	4.13741	32.6149	97.8912	6.74796	14.4711	4.12658	2.13383	21.9094	18.7527	513.885	60.1203	44.206	72.391	23.5213	0.548672	30.8242
1775	70_H_5	MRPL36	YBR122C	06	20.6591	25.9884	105.638	1.09757	6.30299	16.4545	1.58398	3.36479	0.391633	0.317319	5.02194	3.49416	91.8029	7.35141	6.49586	13.7521	5.43388	0.14363	12.5333
1776	70_B_1	SFP1	YLR403W	06	29.3551	14.4821	94.2847	0.722033	7.51227	28.8599	2.01906	7.14096	1.01139	0.247897	6.39532	3.74643	131.983	25.1027	8.37685	14.3027	4.97758	0.161913	13.0929
1777	45_B_8	ABP1	YCR088W	06	66.0637	54.6352	279.037	3.12686	20.2112	70.9789	4.42528	10.5703	2.8119	1.55419	14.6062	13.9786	368.83	37.3478	27.1602	44.1565	16.0585	0.373316	20.363
1778	70_E_5		YGL218W	06	48.3441	40.4294	99.7577	1.54039	11.0999	34.8453	1.66915	4.8415	0.749738	0.460906	6.89538	4.95325	132.46	18.1476	8.11616	18.8726	4.25373	0.243903	39.6796
1779	70_A_4	OPI9	YLR338W	06	38.038	33.3526	160.706	2.45238	14.0002	42.8605	3.04064	7.00672	2.2963	0.876431	8.02012	8.36878	179.567	25.7808	17.4854	25.4863	9.63191	0.281659	16.7019
1780	70_A_6	STE23	YLR389C	06	34.4142	34.031	152.549	2.50913	12.3067	48.0507	2.80092	10.6744	1.87675	0.715019	8.21234	7.29399	156.28	98.6188	13.747	24.4779	9.07403	0.287132	24.5531
1781	45_B_5	ERS1	YCR075C	06	63.6901	52.4226	238.475	3.68063	26.6436	80.6039	4.96617	12.6087	3.16332	1.43787	14.41	11.9586	335.721	64.1477	29.8245	44.8339	16.5077	0.43	24.8622
1782	70_G_6	PET8	YNL003C	06	52.8472	58.8391	271.804	3.25922	21.1783	52.9348	4.15028	10.4965	2.82785	1.30698	13.68	13.114	307.37	35.1763	27.0846	38.3824	15.2923	0.395679	24.9411
1783	45_D_10	CAT2	YML042W	06	71.478	60.1512	302.435	4.18881	22.1821	85.3919	5.72049	13.3258	4.58569	1.61742	16.023	15.0215	403.041	51.8941	32.0266	50.1745	17.4465	0.558008	37.4042
1784	45_B_6	TRX3	YCR083W	06	52.3987	41.1376	208.962	2.81779	15.8793	61.5845	3.8886	10.0388	2.86352	1.09486	11.2868	10.3134	293.477	41.6342	22.9063	34.1455	12.1739	0.370324	20.6192
1785	70_F_8	CPR7	YJR032W	06	60.1192	34.7389	164.514	2.80617	21.9757	73.0126	4.49338	12.939	2.46763	1.03408	12.464	6.87119	294.162	38.7226	25.0058	39.0367	15.0693	0.332332	23.4902
1786	49_G_7	UBP3	YER151C	03-2	38.8505	21.2112	108.775	2.1706	11.8428	25.2487	2.2211	3.76492	1.89293	0.439586	5.21468	4.81345	99.378	64.701	11.0274	15.8194	7.07259	0.249846	32.5266
1787	24_E_8	CUL3	YGR003W	03-2	85.9358	70.6455	320.031	3.32966	22.7771	89.142	5.01594	12.9255	3.25507	1.59214	18.6821	16.0856	431.761	57.8483	36.0551	60.32	17.8151	0.503031	41.7386
1788	B_F_9	CPA2	YJR109C	03-2	63.3466	44.1753	204.673	3.15877	20.1214	47.1578	4.05436	9.81488	3.00953	1.07498	10.9907	9.58796	254.628	43.7111	20.8584	35.57	13.7086	0.432685	35.3174
1789	B_F_11	ILM1	YJR118C	03-2	26.4324	23.0825	125.712	1.46824	8.82963	20.1526	1.79367	6.01038	1.84047	0.389529	4.80676	5.52853	78.9064	29.522	6.92728	13.3492	5.59007	0.221033	25.5238
1790	24_B_7	EDC1	YGL222C	03-2	89.1987	77.1128	363.706	3.29833	21.3067	81.4686	4.95658	11.9354	3.24129	1.58952	17.9721	16.8107	438.305	41.1152	36.0856	59.8531	17.965	0.505995	37.3575
1791	24_G_2		YGR025W	03-2	80.6673	59.4169	311.095	3.62844	23.06	73.0626	4.552	10.281	3.01216	1.48252	15.7344	14.1344	374.185	69.1671	30.0582	49.2946	16.2629	0.481094	38.3715
1792	49_C_8	PMR1	YGL167C	03-2	61.866	20.4403	175.283	4.05601	7.26996	32.3233	2.18471	10.5535	1.57278	0.366679	2.94659	6.31494	101.046	50.024	12.5933	15.9191	8.73852	0.466958	55.8995
1793	24_H_5	YTA6	YPL074W	03-2	36.8183	25.8131	123.621	1.3161	13.4769	45.2105	2.01574	7.72399	1.54899	0.635211	7.53948	7.0568	166.134	30.1713	16.4188	22.473	7.28588	0.176385	9.05815
1794	24_B_8	SDT1	YGL224C	03-2	90.275	71.8975	323.521	4.73354	35.6863	79.2851	6.39255	13.1296	4.44718	2.09928	17.734	15.5118	375.575	85.091	38.5968	63.5331	21.134	0.677732	49.2612
1795	49_H_5	GCG1	YER163C	03-2	56.8896	41.6018	214.74	3.55199	16.0105	53.1168	4.22393	7.70274	3.48706	1.28233	11.0664	11.1872	291.084	29.3103	21.9233	34.6524	13.5687	0.484702	32.5837
1796	37_H_12	YUH1	YJR099W	03-2	130.971	72.6004	290.568	5.18978	32.939	73.7228	8.15597	12.2318	4.73959	1.97644	24.6953	17.5857	542.945	37.1462	55.5943	95.1636	25.5772	0.754467	82.6596
1797	24_F_7		YGR017W	03-2	50.1131	40.7875	185.541	1.87607	17.3326	53.2026	2.69885	8.62361	2.28652	0.835085	10.014	10.9711	259.299	27.0689	23.5799	30.1605	10.1234	0.244101	19.941
1798	24_E_3		YGL260W	03-2	72.5315	55.0392	244.618	3.65663	26.7519	64.7049	5.0108	11.2459	3.20209	1.43746	14.5394	12.7641	322.862	64.9159	32.9632	52.6518	17.4642	0.51459	41.6634
1799	37_A_12		YLR434C	03-2	54.0318	39.9308	178.056	1.56781	16.4691	48.8518	2.6161	9.81105	1.80195	0.68448	10.4115	9.74343	241.801	23.5947	23.5175	30.5503	9.40412	0.199429	23.5016
1800	49_C_2	YIP5	YGL161C	03-2	55.9677	45.5217	212.18	2.52706	16.6925	46.9806	3.61364	7.79366	2.18403	1.17751	11.6384	11.5702	299.193	27.2545	23.3498	38.1626	12.7138	0.343461	29.637
1801	37_D_7		YMR326C	03-2	76.3532	60.0619	282.211	3.83761	25.1912	70.6773	5.44026	11.9286	4.05081	1.60935	15.539	13.6257	360.114	32.5412	31.0453	48.884	17.6642	0.562498	44.385
1802	37_A_11	CNA1	YLR433C	03-2	86.8393	66.6784	277.753	3.96389	38.0144	79.7054	5.47246	13.6075	3.42273	1.67792	17.0047	13.9822	353.544	80.1187	38.5032	61.9944	19.1676	0.538181	48.5876
1803	24_F_1	NMA2	YGR010W	03-2	36.5911	29.2356	131.069	1.38157	13.7947	53.309	2.0793	9.7295	1.65646	0.56132	7.96685	7.93581	183.523	24.147	16.4363	21.821	7.20189	0.1918	15.1566
1804	49_B_4		YGL149W	03-2	62.1881	43.5517	183.607	3.19903	20.497	55.7273	3.83108	9.49375	2.8164	1.04659	12.288	11.9284	252.816	55.5926	25.1257	35.9471	12.9471	0.4419	42.944
1805	49_A_2	SNT2	YGL131C	03-2	67.7538	57.3019	263.24	3.52192	21.4877	53.4539	4.6906	9.62696	3.2835	1.27917	13.3754	13.2203	337.231	33.9202	25.6846	45.3417	15.4245	0.492129	42.1122
1806	QC_078			03-2	64.4072	48.9618	237.276	3.04683	19.6421	55.9904	4.28711	9.24332	2.85464	1.28713	12.8346	13.1423	310.646	36.0501	24.9272	41.4431	14.2656	0.404929	30.1129
1807	24_F_2		YGR011W	03-2	81.6868	64.147	268.839	4.30768	27.194	72.0893	5.33913	10.5592	3.33425	1.63849	16.1224	13.0012	348.352	77.9561	34.0484	56.1956	18.6317	0.602123	47.9629
1808	24_C_9	HAP2	YGL237C	03-2	52.2791	38.1424	176.486	1.65815	16.3387	34.8526	2.31076	5.25656	1.48201	0.803596	4.7228	9.12107	318.374	36.4727	15.1777	31.1154	8.29435	0.224556	16.8943
1809	49_E_4	BOI2	YER114C	03-2	59.6942	59.0558	252.026	2.88513	22.1452	55.8331	4.20777	10.9821	2.80033	1.29852	13.2495	13.5831	314.315	52.3631	26.9579	42.8886	14.6719	0.375064	33.9136
1810	24_D_3	PDE1	YGL248W	03-2	71.3327	70.4458	323.204	3.61361	21.2908	75.8785	4.63082	13.5702	3.84217	1.5981	15.9752	14.0705	368.424	48.7741	28.9984	48.4205	15.3481	0.566844	42.9419
1811	B_H_3	MSS2	YDL107W	03-2	57.5066	51.403	188.705	2.64214	21.3469	41.515	3.74681	8.08408	2.19409	0.958001	10.0756	9.95283	245.086	37.7838	18.1404	38.2502	12.0213	0.373028	35.5741
1812	49_G_4	FTR1	YER145C	03-2	65.3305	55.4301	228.531	3.63667	28.834	53.3621	5.24815	8.77837	3.85458	1.42908	12.8329	12.7769	279.708	57.9375	27.5737	45.9713	17.376	0.506912	42.2921
1813	37_E_3	FRE4	YNR060W	03-2	53.8671	44.0083	191.182	2.0325	13.8721	47.8234	3.21706	8.94014	1.94112	0.880951	11.2044	10.5597	274.81	31.6002	21.997	37.3474	10.8369	0.294145	30.8904
1814	49_A_4	ITC1	YGL133W	03-2	94.1744	62.6475	277.893	3.00577	28.6137	47.5294	5.30863	11.9855	3.07585	1.36902	13.6855	12.9944	286.883	74.8113	26.3661	45.5758	20.2065	0.475039	49.9268
1815	B_G_8	SLM5	YCR024C	03-2	55.116	49.9421	160.925	2.16431	14.8348	31.4241	3.43267	5.12309	1.81708	0.836583	14.6987	7.39366	200.304	14.286	14.6025	37.8444	13.4631	0.355131	57.0816
1816	37_B_11	RPL6B	YLR448W	03-2	87.7259	62.5364	244.509	3.50079	20.9714	72.9864	5.08615	11.774	3.12836	1.04756	14.92	10.648	264.015	83.6153	25.2171	54.9913	15.4383	0.527303	56.1107
1817	37_C_3	RIF2	YLR453C	03-2	100.765	68.53	285.691	4.47491	48.4481	65.6601	5.80984	14.2749	3.20896	1.41839	14.8409	11.876	284.854	84.2909	38.5501	56.9062	22.4554	0.588821	62.6704
1818	B_C_10	MRPL35	YDR322W	03-2	43.22	31.4244	125.326	1.50749	11.213	19.5098	2.32686	5.01891	0.886604	0.696618	7.36784	6.7099	171.439	11.437	11.7529	23.176	7.62152	0.192813	20.1471
1819	B_E_4	SPT10	YJL127C	03-2	61.1829	19.7752	97.4813	3.05386	10.8608	33.2027	4.33451	5.01959	2.43547	0.340993	9.09852	5.15862	187.351	25.3689	14.1723	21.7425	12.5933	0.356267	58.0318
1820	49_F_6	RPS26B	YER131W	03-2	59.303	47.5899	223.93	2.37345	16.4488	55.5319	3.59133	10.2305	2.37087	0.963856	11.3615	10.8868	307.933	21.8395	27.2586	35.5113	12.8277	0.334451	30.4455
1821	24_B_11	VID30	YGL227W	03-2	88.2432	52.3012	286.76	3.12873	26.1349	62.5771	4.99839	8.40717	3.07862	1.63068	17.238	15.5844	404.989	30.362	34.258	53.4087	18.2915	0.458115	33.1616
1822	49_C_4	RAD54	YGL163C	03-2	24.1435	21.9046	100.057	1.10454	11.6035	28.6908	1.69059	6.83834	1.29898	0.396717	5.30465	5.66789	118.869	15.4937	13.7373	15.5405	5.47165	0.188104	15.7865
1823	37_F_3		YAL056C-A	03-2	55.727	53.3635	240.209	2.60537	20.6621	47.8044	3.80913	9.76169	2.87048	1.14493	12.371	12.0822	275.318	31.777	25.2262	39.7701	12.8341	0.373852	37.2109
1824	49_A_12	ROG1	YGL144C	03-2	98.9234	77.1993	330.297	3.96366	36.3242	65.8249	5.95506	12.8708	3.5146	1.41897	17.7821	15.1356	387.612	50.5665	38.803	60.9392	18.3624	0.589321	66.1421
1825	B_H_6	VCX1	YDL128W	03-2	77.455	61.6405	265.418	3.77455	30.2099	67.1703	5.20449	11.8342	3.58243	1.55432	15.9551	13.9372	352.609	57.4667	32.3669	51.4063	17.921	0.535417	46.3136
1826	49_F_9		YER135C	03-2	49.0152	41.4489	199.076	2.42149	15.9737	47.19	3.28551	8.49306	2.31779	1.05927	11.3404	10.9788	276.361	26.3601	20.7303	33.0045	11.6363	0.346587	27.0965
1827	24_B_1	CLG1	YGL215W	03-2	51.0665	55.6463	210.311	2.95647	16.555	51.6383	3.37145	8.23911	2.2075	0.841683	11.527	10.1121	260.454	51.4028	19.8477	35.9553	11.03	0.408167	43.7359
1828	49_A_10	HUL5	YGL141W	03-2	58.0989	50.9736	202.475	3.01927	16.9326	47.8545	4.0304	8.64046	3.08426	1.02498	11.9287	10.856	282.202	29.6975	22.0927	37.5508	12.8228	0.432194	39.3729
1829	QC_079			03-2	63.6307	48.5234	231.971	3.03254	19.5819	53.0841	4.26977	8.50808	2.85186	1.32804	12.7625	12.6277	307.028	29.751	25.8581	41.0194	14.5176	0.398615	29.518
1830	37_D_2		YMR158C-A	03-2	87.9306	58.404	243.969	4.16617	43.9844	44.8469	5.11291	9.09779	2.97382	1.34403	13.4467	10.9082	248.233	48.8285	27.3711	50.2195	18.7405	0.514027	51.97
1831	B_E_5	ASF1	YJL115W	03-2	43.8295	34.6322	183.237	2.96242	12.9996	51.7779	2.94737	12.8574	2.05999	0.605971	8.77019	6.31404	181.185	50.9119	15.7826	24.436	10.1548	0.440279	57.1612
1832	B_C_9	ATP5	YDR298C	03-2	24.5747	26.8157	127.691	1.71403	7.81914	15.8786	1.93853	4.27323	1.14867	0.506671	6.25303	6.58036	141.911	9.61583	7.25079	19.1027	7.26764	0.215081	27.2005
1833	B_A_10	PIM1	YBL022C	03-2	79.0101	32.6127	112.118	1.70804	15.2816	21.2939	2.29336	7.35367	1.50294	0.57327	8.08609	5.76436	137.872	7.13479	10.2497	24.8934	10.2348	0.265424	30.8381
1834	49_B_10	ARI1	YGL157W	03-2	57.3783	46.8539	216.593	3.33191	17.2694	56.6682	4.34719	9.43465	3.66892	1.18321	12.073	11.3846	298.049	33.4988	23.7711	38.1073	13.25	0.479379	40.9779
1835	49_E_5	SPR6	YER115C	03-2	60.9936	49.6419	242.106	2.92664	21.6177	49.4089	4.11725	8.11268	2.65387	1.24156	12.5647	12.9323	318.167	27.1898	25.8519	41.7966	14.8133	0.419498	30.1875
1836	B_B_7	PET112	YBL080C	03-2	46.6187	35.3709	127.495	1.47239	15.615	29.7615	2.22537	7.65484	1.15436	0.657286	8.30943	7.32385	167.583	13.3931	12.8056	25.4421	8.91509	0.181248	20.0442
1837	24_C_12	TAD1	YGL243W	03-2	80.4905	70.2957	304.46	4.03877	23.4812	67.3195	5.61217	10.771	4.31889	1.70304	17.3525	16.1044	403.58	34.824	34.2504	54.423	17.7783	0.573896	48.2852
1838	24_A_3	ARO8	YGL202W	03-2	39.559	67.7069	329.2	2.38635	17.9559	53.6954	4.3798	10.4829	3.1932	1.12382	16.1028	12.75	322.97	111.267	26.4672	48.41	14.1831	1.35969	41.1172
1839	49_G_9	PET122	YER153C	03-2	49.4408	38.093	156.232	2.35385	14.8302	33.9391	3.05397	6.22294	2.04626	0.972695	8.24896	8.72435	197.735	25.1794	13.6826	28.5171	9.69535	0.338236	28.5048
1840	24_G_8	YDC1	YPL087W	03-2	105.362	64.6841	260.619	3.61104	28.7233	83.8959	6.08624	13.8173	3.45437	1.5366	17.0265	14.2907	373.502	49.1175	33.5681	61.0738	25.5843	0.547986	41.4626
1841	B_F_3	SST2	YLR452C	03-2	55.6716	38.9635	163.182	2.16315	17.449	45.5248	3.10015	8.30413	1.47039	0.793428	10.5187	8.47836	241.154	42.6191	20.1778	32.8842	11.7593	0.285587	30.4307
1842	24_D_10	ZRT1	YGL255W	03-2	95.4676	70.2748	319.619	4.2539	33.5127	74.1785	5.9487	9.45753	3.80759	1.88942	17.8578	16.6625	418.353	38.0915	40.9974	64.9068	21.5129	0.627047	45.1595
1843	37_D_10	BRE5	YNR051C	03-2	47.1984	24.1326	116.567	3.5046	18.0841	29.9304	3.48372	4.00622	2.72853	0.657443	6.43621	6.31845	145.874	54.0203	18.7175	23.3813	10.5037	0.393781	47.4265
1844	24_C_11		YGL242C	03-2	81.7681	54.1555	279.324	3.79591	24.3391	60.2814	5.09802	9.19113	3.74475	1.56419	15.3038	14.9482	371.306	33.8192	31.9427	48.3929	17.1892	0.548726	41.1915
1845	49_B_1	RRT6	YGL146C	03-2	68.5044	52.9562	253.574	4.03459	18.5369	36.2542	4.74092	6.87558	3.73844	1.20649	12.1052	12.5192	309.778	18.6613	26.2473	40.6833	15.168	0.539555	51.3331
1846	B_B_1		YBL044W	03-2	114.806	72.2215	268.001	3.78007	29.3084	50.7347	5.36384	11.4405	2.32272	1.5601	18.7887	13.5224	345.032	28.2745	28.2298	62.2333	18.854	0.561115	71.3209
1847	37_H_4		YJR087W	03-2	75.599	79.9186	351.917	3.8403	23.8717	62.4765	5.17964	12.1268	4.0758	1.45895	15.5215	16.0336	360.261	46.0492	32.1284	49.7824	17.1399	0.561872	54.3693
1848	49_E_10		YER119C-A	03-2	61.2548	51.1545	236.316	3.42154	21.4092	52.5598	4.56353	9.36472	3.79449	1.33226	12.9252	12.9242	315.604	27.8977	25.4294	40.2229	14.2367	0.536621	41.5579
1849	37_F_9	FYV5	YCL058C	03-2	67.9247	50.8457	171.764	2.33628	21.2387	25.5839	4.03998	6.55291	2.63052	0.796826	12.0319	9.84242	273.934	13.6428	21.8743	43.8474	11.8901	0.322938	28.8449
1850	49_G_5	PEA2	YER149C	03-2	70.139	58.8416	261.241	3.93997	29.2302	57.5747	5.21354	9.58372	3.94598	1.47089	13.8078	13.6654	328.181	34.5455	29.7561	48.1253	16.8045	0.550921	40.0286
1851	QC_080			03-2	67.2217	50.4875	241.626	3.10584	20.0349	51.2235	4.42662	8.49886	2.8976	1.32718	13.1451	13.0451	320.61	28.8084	26.8186	41.7226	14.7165	0.409858	31.2531
1852	37_F_4	FLO1	YAR050W	03-2	85.3016	65.1354	308.393	2.69731	22.2823	69.0515	4.61016	12.3461	2.63809	1.41722	17.2213	15.4131	417.147	38.592	35.9304	55.511	16.8827	0.401586	37.9859
1853	24_C_3		YGL230C	03-2	75.0997	57.2298	256.897	4.11935	22.8055	58.8353	5.50425	9.58902	4.0979	1.46115	15.0014	13.6133	343.307	47.8567	30.8132	52.6099	16.8676	0.607655	50.9346
1854	37_D_5	SIP18	YMR175W	03-2	73.308	59.4274	255.096	3.22922	27.3163	60.4708	4.77465	8.81582	2.90995	1.60252	15.807	13.9882	364.162	36.2201	32.173	55.527	17.196	0.469437	34.6398
1855	49_B_2	RPL9A	YGL147C	03-2	70.7768	48.9113	200.277	2.74421	15.0036	51.0254	4.31413	8.89973	2.39772	0.83734	11.9091	9.99343	227.149	39.0255	21.5128	43.3169	12.8829	0.366673	40.4928
1856	24_G_9	ELP3	YPL086C	03-2	57.3379	46.551	198.597	2.47774	20.6134	54.6031	3.13835	11.6772	1.76738	0.79946	11.48	9.5343	211.1	69.9756	20.0564	37.1781	11.2312	0.358104	29.014
1857	37_A_7		YLR428C	03-2	82.983	63.9501	311.16	3.34426	24.6996	71.1153	4.9925	11.8302	3.26852	1.42414	16.9417	15.4517	388.128	41.441	32.903	52.7686	17.1685	0.516649	44.2764
1858	24_A_4	KEX1	YGL203C	03-2	68.3277	57.0221	295.647	2.79692	18.7936	52.4377	4.00188	9.6968	2.76922	1.25927	14.3946	14.3608	348.628	31.5927	27.9693	40.0153	13.958	0.4077	38.3779
1859	24_C_7		YGL235W	03-2	72.5681	60.4827	291.46	2.57418	19.5388	55.6627	4.12288	9.2628	2.60572	1.35265	14.7765	14.9208	371.23	27.7145	29.544	48.5504	14.5313	0.365396	30.7642
1860	49_E_11	SCS2	YER120W	03-2	52.154	43.7873	203.25	2.92589	18.73	52.2914	3.98276	9.66743	3.12208	0.996383	11.2132	11.1428	274.991	29.694	22.5897	36.1388	12.2	0.442862	36.7325
1861	49_G_12		YER156C	03-2	39.1358	29.9893	131.248	1.71603	12.7225	40.3966	2.78029	8.36344	2.19897	0.726965	8.34851	7.29406	197.258	18.2591	17.0291	22.1508	8.5411	0.277699	29.4131
1862	49_H_12	GRX4	YER174C	03-2	55.0831	39.8601	173.614	2.68372	21.7648	53.391	3.83115	9.76067	2.73404	0.997591	10.4436	9.67402	233.791	52.0131	23.8923	33.2414	12.5254	0.369649	37.8332
1863	B_G_9	PHO87	YCR037C	03-2	66.4877	51.1939	230.749	3.14093	21.7289	43.0411	4.51938	8.07616	3.19945	1.27374	13.3321	11.764	306.429	35.1137	25.154	41.9689	14.9642	0.42995	33.8138
1864	37_E_4		YNR061C	03-2	61.9713	47.732	229.234	1.90479	16.9202	51.0029	3.66996	9.84419	1.69757	1.00482	13.1137	11.6781	321.228	38.15	24.2511	42.0098	12.5286	0.280911	24.3495
1865	24_A_9	NCS6	YGL211W	03-2	44.1221	36.9091	148.392	2.19275	16.7719	43.5245	2.86984	9.76877	1.55188	0.633417	9.64654	6.89744	196.846	65.8616	17.5839	29.687	9.98573	0.291007	23.7695
1866	24_B_6	NIF3	YGL221C	03-2	67.769	58.0638	275.358	3.35137	20.7309	52.4778	4.82912	8.88023	3.48853	1.40833	15.5294	14.1613	359.947	27.3975	30.5701	48.0741	15.3767	0.467534	37.6146
1867	37_D_8	HUB1	YNR032C-A	03-2	87.4359	76.0966	314.611	2.99581	30.2616	72.8263	5.19596	13.0542	3.10225	1.44304	18.2525	15.718	431.578	41.058	37.5829	63.7704	18.0969	0.461677	37.4523
1868	37_H_11		YJR098C	03-2	83.4188	73.7019	336.361	3.39968	23.8697	65.3363	5.30746	11.6872	3.62027	1.52495	18.0009	16.7795	426.353	41.0519	38.7102	57.2104	17.86	0.494458	48.9127
1869	49_A_7		YGL138C	03-2	49.0788	40.2963	176.581	2.34918	19.4375	50.3335	3.28805	8.13845	2.3734	0.983951	10.6158	9.99032	249.733	31.4487	20.7937	32.748	11.1903	0.312309	25.8091
1870	49_H_10	ADK2	YER170W	03-2	35.212	28.7549	137.576	1.95721	13.2715	37.1195	2.66351	6.91772	2.27448	0.687332	7.63367	7.64595	187.618	21.2062	16.7334	21.7782	8.29471	0.279242	21.7128
1871	B_H_4	ATG20	YDL113C	03-2	59.2365	47.7701	185.183	3.2094	20.2261	31.9217	4.22534	6.83189	2.5821	1.16696	11.3308	9.99947	250.58	18.1704	18.1411	37.6197	14.5945	0.46981	43.017
1872	B_F_8		YJR096W	03-2	72.2692	58.05	266.032	2.84848	23.343	66.7055	4.63559	12.5488	2.9517	1.22475	15.9165	13.56	370.879	50.763	30.0829	48.9037	15.5813	0.419359	40.4409
1873	QC_081			03-2	63.1104	51.0596	236.16	3.10081	19.3602	50.008	4.42971	8.37039	2.91794	1.24924	13.1461	13.3089	314.247	29.8453	26.1223	42.6408	14.0908	0.39927	31.8847
1874	49_H_4	RAD4	YER162C	03-2	79.002	59.9231	262.38	3.34912	23.6562	59.2765	4.74671	10.811	2.93338	1.21377	14.2522	13.2235	302.322	46.811	28.1239	46.1546	16.065	0.447963	41.5515
1875	37_E_7		YNR064C	03-2	62.1651	52.665	249.838	2.78937	19.7388	55.5425	4.22872	10.1238	3.00877	1.20382	14.0742	13.7222	331.602	33.6243	27.1009	45.7516	14.3198	0.408642	37.2295
1876	24_G_12		YPL080C	03-2	94.7518	53.7811	224.442	3.48088	24.8818	59.016	5.02181	12.4365	2.23327	0.753803	13.6913	9.42697	213.857	105.306	24.0157	50.7101	17.4065	0.480162	66.4707
1877	49_A_1	RSM23	YGL129C	03-2	76.5637	51.9501	195.478	2.80973	15.7285	28.8459	3.64957	5.93685	2.09726	0.829052	10.8781	10.1582	227.088	16.6932	17.5057	36.3609	11.2311	0.403212	46.2469
1878	24_H_3	ATP4	YPL078C	03-2	61.6593	53.0956	239.867	3.08666	20.7912	60.5694	4.20157	8.89669	2.93956	1.19888	13.7304	12.2512	317.867	46.505	26.8739	41.9384	14.3488	0.462327	37.1917
1879	37_E_6		YNR063W	03-2	64.1733	54.5071	252.861	3.02005	17.0242	53.5187	4.15971	7.78231	2.86604	1.39523	13.9331	13.4953	361.279	25.1039	28.0363	44.0309	15.0939	0.460891	32.3525
1880	49_F_8		YER134C	03-2	68.8817	58.9357	276.862	3.37896	25.2133	66.7426	5.10524	12.0468	3.72831	1.51161	15.7213	14.4357	374.364	40.1547	31.3809	49.6233	16.6159	0.486723	41.4196
1881	24_A_12		YGL214W	03-2	84.1985	70.6129	304.978	3.29135	23.1335	52.6725	5.05249	8.66134	3.21945	1.33643	16.123	14.7462	342.649	22.3305	31.502	57.9495	15.716	0.46266	40.2751
1882	49_C_3	SUT1	YGL162W	03-2	57.5325	54.3103	247.312	2.87055	18.8532	48.3475	4.22581	8.48656	2.96083	1.25863	13.6219	13.3657	335.526	22.3992	25.8261	42.8033	13.6797	0.402662	32.9555
1883	24_B_3		YGL217C	03-2	73.5181	65.1253	298.127	3.76015	25.0289	65.2323	5.26894	11.3293	3.63798	1.37933	16.0582	14.4707	371.865	60.2026	32.2776	53.3229	17.3842	0.53742	48.8954
1884	24_F_5		YGR015C	03-2	80.2945	60.5086	280.007	4.05718	26.9481	62.2493	5.3133	7.84554	3.99346	1.88743	17.4345	15.1673	394.721	27.7815	31.8143	55.7198	18.4125	0.614579	38.0753
1885	37_B_8	GMC2	YLR445W	03-2	77.6891	62.9054	297.155	3.4397	22.7521	66.3703	5.14835	11.3634	3.675	1.4916	17.0008	15.448	389.882	38.6464	34.0603	53.0107	17.1697	0.538547	43.7961
1886	49_C_6		YGL165C	03-2	52.0591	42.9715	197.419	2.57791	21.1329	52.5334	3.70092	8.65898	2.79711	0.997903	11.5797	11.1924	269.664	33.3579	26.4599	33.9251	12.6114	0.386725	29.3825
1887	49_A_5	RPL1B	YGL135W	03-2	50.6541	42.0385	195.123	2.154	15.2328	42.7776	4.23148	9.21422	2.4752	1.24044	12.9988	11.435	326.162	22.1487	22.7309	43.3473	15.6427	0.298772	20.0392
1888	49_A_11	MRF1	YGL143C	03-2	52.2401	36.3098	130.083	2.18943	13.9724	27.8884	2.83817	6.50907	1.98085	0.735326	8.59473	7.59778	175.03	13.6693	13.9543	26.0362	8.00058	0.334159	36.5915
1889	49_D_3		YGL177W	03-2	48.8221	44.5264	200.364	2.36258	17.7115	39.1182	3.473	7.63336	2.15008	1.1199	11.1213	11.3877	285.419	26.0376	22.0732	37.0115	12.0178	0.333371	30.1523
1890	B_H_7		YDL129W	03-2	59.2516	47.0212	199.898	2.77504	23.5388	55.6614	3.93371	11.0004	2.71346	1.09837	12.4563	10.9336	268.453	65.0001	24.8237	37.693	13.9547	0.393155	39.5307
1891	49_B_11	RCK1	YGL158W	03-2	54.1685	44.2226	195.561	2.97304	18.2066	49.327	3.95571	8.4665	3.08378	1.01305	11.083	10.6404	264.855	35.7791	22.1261	35.5985	12.3928	0.436462	40.733
1892	49_H_6	CHD1	YER164W	03-2	57.8087	42.6127	197.368	2.66692	20.0772	49.8996	3.73163	10.7438	2.41195	0.927474	10.1874	11.6348	246.178	40.3764	22.4209	33.8314	12.2012	0.343294	33.539
1893	37_B_7		YLR444C	03-2	77.8968	60.6871	284.258	3.28978	20.0823	61.141	4.80336	9.46026	3.3964	1.49335	15.6943	15.4973	364.679	34.688	31.2431	51.1307	16.35	0.503361	40.6675
1894	49_A_8	FLC3	YGL139W	03-2	65.2235	54.9631	247.471	3.32888	19.3408	52.7936	4.53032	9.81516	3.58702	1.1795	12.9369	13.0235	312.136	40.5226	26.2851	39.5759	14.483	0.467517	43.8851
1895	37_D_6		YMR194C-A	03-2	81.2911	64.9552	307.327	2.9999	24.8322	63.1337	4.48208	9.80886	2.82563	1.53998	17.1057	16.2353	420.969	30.5268	34.7637	51.5609	16.2007	0.46149	37.8014
1896	QC_082			03-2	65.4774	51.399	234.441	3.10569	20.7975	49.6271	4.40252	8.31086	2.9527	1.24382	13.228	13.5521	316.066	29.7914	26.1765	41.6143	14.7338	0.420137	32.7363
1897	49_G_10	OXA1	YER154W	03-2	55.3932	44.8849	180.492	3.22752	18.344	32.0532	3.71181	6.71053	2.52227	1.23273	11.0719	9.81675	222.778	20.9099	15.8906	35.7804	10.5535	0.456687	42.4277
1898	49_D_2		YGL176C	03-2	62.886	50.6767	253.554	3.61211	17.6088	42.3737	4.61753	7.2236	3.54846	1.46676	11.9496	13.6819	339.429	18.7031	26.1063	40.707	15.0849	0.49859	40.936
1899	37_H_7	RPL43B	YJR094W-A	03-2	50.181	38.0968	155.645	1.694	13.3063	38.5669	2.85949	6.93539	1.83589	0.715841	9.67741	8.88925	203.213	19.3843	20.2353	31.8202	9.27381	0.223004	22.087
1900	49_C_1	AIM14	YGL160W	03-2	49.5297	39.943	198.211	2.87379	13.0855	32.5453	3.64173	6.49719	2.77307	0.96853	9.27566	10.2327	273.865	16.5585	19.0261	31.9627	11.3524	0.382705	37.8863
1901	49_C_7	CUP2	YGL166W	03-2	43.873	40.5687	165.144	2.54419	20.3416	48.9302	3.58182	8.65728	2.88237	1.00165	10.3565	10.1413	244.247	31.8398	23.4745	31.7538	11.4811	0.374514	30.3661
1902	B_F_12		YJR120W	03-2	46.8264	34.7879	142.387	1.98945	14.0025	36.1803	3.03678	7.02755	2.34352	0.722056	8.96358	8.05598	192.793	33.2649	16.7824	25.5825	8.68253	0.331576	38.5557
1903	37_G_10	LIA1	YJR070C	03-2	62.5661	51.1144	231.762	2.79506	19.4043	54.5245	4.48594	10.9238	2.97845	1.18478	13.0195	12.0654	321.077	16.3848	26.405	48.0991	15.2662	0.403629	41.2881
1904	B_F_2	HMG2	YLR450W	03-2	62.1801	47.8925	219.189	2.81292	20.0868	56.4378	4.16966	10.5468	2.79912	1.04657	12.5669	11.2309	299.809	45.229	24.6715	40.6848	13.9865	0.427337	42.7068
1905	37_H_3		YJR084W	03-2	79.2942	69.3998	307.654	3.49517	22.6183	59.942	5.2184	11.0486	3.59488	1.53511	15.9519	15.9804	388.299	32.9454	34.7852	55.8151	17.0627	0.511341	46.7812
1906	49_F_2	DSE1	YER124C	03-2	60.6959	51.4805	241.599	2.95089	18.1373	42.711	4.07244	7.43998	2.6219	1.27398	13.6262	13.2926	340.691	18.7702	26.08	41.5481	13.9629	0.411998	33.7834
1907	37_C_10	UNG1	YML021C	03-2	45.8276	31.4903	119.503	1.54534	10.7608	29.5852	2.17029	5.61892	0.829722	0.704943	7.39037	7.00826	178.083	23.0941	12.864	23.9031	8.33312	0.178942	16.0154
1908	37_G_6		YGR018C	03-2	49.4446	49.3551	236.401	2.91799	14.3622	50.0088	3.4945	8.5823	2.50561	1.05543	13.0603	11.5251	286.557	91.7723	23.298	36.3053	12.4501	0.40527	42.4702
1909	B_A_8	PFK1	YGR240C	03-2	74.4039	39.5224	171.396	3.65743	21.163	29.8322	3.46464	5.65752	1.91552	0.846357	7.60885	7.86948	158.767	37.4186	14.1888	28.7177	14.8755	0.372614	67.6603
1910	24_E_4	PAU11	YGL261C	03-2	62.313	45.6569	213.995	1.69098	16.0356	46.6578	3.36499	8.93697	1.51704	1.08554	12.7633	12.7433	315.366	36.0577	24.9371	42.6571	12.4274	0.256297	24.9329
1911	37_F_7		YCL023C	03-2	76.3115	66.2725	274.494	3.1732	24.6709	51.7121	5.17294	10.5459	3.64392	1.45904	16.0092	15.0024	360.636	30.937	30.5362	55.4763	17.3045	0.462538	39.7957
1912	24_G_4	GLR1	YPL091W	03-2	96.3927	71.1072	314.888	3.95512	24.1054	65.8571	5.81009	9.46946	3.64884	1.85943	19.0007	16.7298	426.486	41.2517	38.3357	61.794	19.7838	0.540746	49.0328
1913	37_B_9		YLR446W	03-2	78.0657	54.4473	245.655	3.57623	24.7586	48.4054	4.56465	7.45052	3.11932	1.58017	13.0749	12.6974	279.773	34.5844	25.679	45.4698	16.0518	0.47846	39.1917
1914	QC_083			03-2	65.3024	48.9027	240.047	3.1466	20.7622	50.744	4.43829	8.28238	2.93616	1.3635	12.9727	13.4618	318.987	30.9542	25.6467	42.4259	15.2021	0.424905	32.8139
1915	37_G_2		YGL214W	03-2	60.5984	51.9924	240.969	1.97204	16.2292	44.7233	3.32431	8.22195	2.00436	0.96174	12.1183	11.0432	289.207	19.7848	24.0503	40.5876	11.8166	0.289307	26.4862
1916	24_B_4		YGL218W	03-2	49.541	53.0484	207.091	3.11394	15.1165	45.5782	3.56909	8.03953	2.60063	0.989263	11.7444	9.72473	239.218	46.9283	19.417	34.8916	10.4196	0.478655	59.2723
1917	24_E_9	PEX31	YGR004W	03-2	58.16	33.1088	220.153	2.80594	17.6907	59.3586	3.94891	7.9738	2.8068	1.45489	10.0997	10.5332	275.048	31.0201	24.9111	36.9758	13.5649	0.337449	18.1675
1918	B_G_3	MGM101	YJR144W	03-2	46.3915	35.9179	132.827	1.83683	11.9618	19.7416	2.6397	3.81013	0.930747	0.739657	10.7034	6.1498	166.513	7.23363	10.207	29.3626	11.8395	0.284516	36.2815
1919	37_A_8	CRN1	YLR429W	03-2	38.393	29.625	151.767	1.62115	11.3533	41.3208	2.41008	7.33811	1.66018	0.816909	8.28173	8.54208	202.962	26.7804	16.4671	24.6602	8.4008	0.235006	22.0516
1920	49_D_1	SAE2	YGL175C	03-2	46.2167	30.9136	175.494	2.77393	12.7194	28.791	3.28831	5.6972	2.22043	0.878602	8.47561	9.69888	226.003	14.4317	16.0588	29.4804	11.4181	0.360072	31.6046
1921	24_G_1	MTL1	YGR023W	03-2	34.6078	24.4456	119.957	1.56903	11.9577	33.9683	2.19233	5.70861	1.56682	0.678927	7.26783	7.26802	175.48	14.8088	13.7687	22.1801	7.78784	0.216817	13.2163
1922	B_C_8	HDA2	YDR295C	03-2	62.0119	47.3291	194.56	2.07387	15.1804	26.4535	3.35	7.27947	1.84483	0.865386	11.0998	9.99709	224.384	14.6391	15.838	34.4322	10.9447	0.295302	31.6739
1923	B_E_3	MRPL51	YPR100W	03-2	46.5025	30.8308	129.467	1.97235	11.7261	23.9772	2.32542	6.28344	1.21401	0.707314	7.98081	6.24023	158.58	12.6509	10.2221	24.0915	8.08437	0.273131	28.6888
1924	49_E_7	RPL23B	YER117W	03-2	76.8643	69.5922	300.376	3.91041	31.8039	71.7164	5.42836	10.8858	4.13276	1.62767	16.9259	15.9084	387.493	46.1227	34.0128	56.1935	18.2466	0.575241	44.9389
1925	49_D_4	TOS3	YGL179C	03-2	71.8867	65.7396	291.262	3.53304	23.098	63.8867	5.00245	10.0587	3.53967	1.42355	16.0918	15.6328	391.588	39.076	31.7446	52.0812	17.2893	0.528616	42.5717
1926	37_G_4		YGL235W	03-2	73.2394	62.0676	270.9	3.5121	23.258	63.2902	5.22429	10.7802	3.96302	1.48993	15.9608	15.2868	370.364	34.7291	29.1881	51.763	16.0636	0.53884	45.7243
1927	49_B_7	PEX14	YGL153W	03-2	91.7628	37.586	254.45	2.94208	22.5745	63.8013	4.76142	9.23652	3.51675	1.37062	15.3408	14.6006	380.713	37.4879	25.1418	42.7024	17.7288	0.476816	35.5391
1928	49_F_12	EMP65	YER140W	03-2	36.0267	32.7749	156.445	2.10437	11.1227	44.2337	2.84127	7.79677	2.37816	0.76693	8.74764	8.46965	204.876	30.1844	14.829	22.8817	8.6997	0.354631	28.894
1929	24_E_12	STF2	YGR008C	03-2	73.425	59.6678	273.927	3.67837	20.8826	67.6507	4.95166	8.4712	3.58361	1.55875	15.6881	15.309	375.472	33.6259	27.9009	51.7983	16.8553	0.511583	38.0862
1930	24_G_5	RPS6A	YPL090C	03-2	60.6289	42.7249	306.646	2.43716	21.4712	43.0556	3.51406	9.65155	2.15937	0.732329	12.0415	9.76458	267.813	52.1994	14.4945	36.6112	13.7261	0.387965	36.0843
1931	QC_084			03-2	63.0265	47.5342	235.923	3.16693	19.8307	53.9767	4.3269	7.77347	2.9268	1.35616	12.2479	13.0783	313.054	31.28	23.0238	41.8261	14.7956	0.407899	28.6362
1932	24_H_6	UBP16	YPL072W	03-2	35.6385	27.104	128.383	1.69296	12.471	42.5125	2.34916	6.66097	1.72415	0.798894	7.36453	7.32348	174.516	30.6827	16.2192	22.0716	8.40613	0.240592	12.0367
1933	37_B_3	DIF1	YLR437C	03-2	73.0549	58.5769	288.852	3.25713	22.335	70.5105	4.78351	11.737	3.25377	1.44761	16.9545	14.6002	378.189	40.5027	30.4222	50.5746	16.1922	0.480501	39.2002
1934	B_B_8	MRP21	YBL090W	03-2	75.5286	43.5676	185.456	2.90761	17.8493	36.9729	3.83511	8.69192	2.26327	1.0829	11.6306	10.0933	230.823	21.2561	15.5803	37.0221	12.4261	0.383416	43.1343
1935	24_A_11	SKI8	YGL213C	03-2	74.969	61.648	299.869	2.55446	14.6671	39.4148	3.99889	5.68212	2.31485	1.27771	14.4636	14.4307	347.967	13.0901	26.0405	49.9863	14.6894	0.320952	26.0522
1936	49_G_8		YER152C	03-2	72.7697	59.0581	287.173	4.19267	22.7471	72.092	5.5199	10.3053	4.41583	1.55287	15.0965	15.0789	376.026	48.621	31.2574	47.6505	17.8729	0.611298	48.291
1937	B_C_1	MRPL22	YNL177C	03-2	89.0983	64.477	255.906	3.49244	25.5757	45.5866	5.05452	9.04736	2.65086	1.48964	15.9359	13.2358	316.485	29.4891	23.1255	55.0251	18.2726	0.506758	54.2949
1938	37_G_7		YGR022C	03-2	69.5874	56.8117	271.007	2.92547	21.6656	62.7217	4.46046	10.0145	3.09741	1.41887	15.3965	14.8693	372.799	31.5751	29.5629	49.0011	16.0098	0.444151	35.4777
1939	37_G_3		YGL217C	03-2	65.8621	61.9472	270.421	3.16935	21.1979	62.2435	4.53732	11.0132	3.12128	1.38965	15.0491	14.3399	362.612	33.4845	28.1415	49.7109	15.7851	0.464621	40.9027
1940	24_H_12		YPL067C	03-2	109.944	87.6564	352.145	5.0368	46.616	82.7689	6.84672	11.6073	4.31923	2.15523	21.8014	18.3425	414.028	79.082	45.9785	75.9077	24.8399	0.687438	56.0137
1941	49_F_5	COM2	YER130C	03-2	75.9341	55.2909	258.811	3.75891	25.565	58.6166	5.10668	8.37683	3.58399	1.67157	15.4937	13.9801	381.866	35.8724	28.8982	52.9004	17.8404	0.512635	37.307
1942	24_F_12		YGR022C	03-2	84.0355	59.9703	287.768	3.65698	22.4761	60.6808	5.27839	8.37912	3.65564	1.62723	16.9807	15.7344	399.28	34.6447	32.1834	55.9482	18.2904	0.480415	36.4507
1943	B_F_1	FPR4	YLR449W	03-2	101.921	86.0298	336.499	4.20212	36.7431	77.9751	6.7117	11.898	4.58755	1.71266	20.4619	17.2322	440.522	46.1759	34.0339	70.5627	21.3901	0.666361	51.7298
1944	24_B_10	MTC3	YGL226W	03-2	89.9802	66.1922	311.298	3.48436	26.2674	55.9528	5.80189	7.50914	3.44531	1.76827	18.5954	18.1342	414.226	27.8244	37.4743	63.9206	17.8584	0.474898	38.4527
1945	49_H_9	RPH1	YER169W	03-2	27.2569	26.652	103.142	1.61269	8.65585	18.5342	2.04963	4.20475	1.24847	0.652335	6.36723	5.93053	129.979	6.96512	8.65322	19.7035	6.97418	0.234721	24.7848
1946	49_C_11	XRN1	YGL173C	03-2	35.8341	32.9174	153.157	3.62473	21.7089	26.3145	3.11042	5.88079	2.4646	0.45447	8.46366	6.97779	146.575	32.0982	13.8784	26.5901	12.2129	0.48921	74.6295
1947	49_C_5	YRB30	YGL164C	03-2	31.2332	30.0212	136.334	1.79673	10.3288	34.373	2.39015	5.90212	1.9509	0.674162	7.6623	7.76373	188.356	16.2354	14.9167	20.8347	7.87091	0.26003	18.1304
1948	24_B_9	OST5	YGL226C-A	03-2	57.5394	49.1826	236.272	2.53697	16.7678	43.8036	3.7562	7.09983	2.40364	1.22115	12.6471	12.588	317.827	20.7936	23.568	41.1253	13.1125	0.367493	27.4177
1949	QC_085			03-2	66.9022	51.0883	240.85	3.17739	20.5924	52.3202	4.41408	8.26506	2.95767	1.32945	12.9029	13.504	314.923	31.1929	25.4993	42.9733	14.76	0.408989	31.8103
1950	24_A_5	POX1	YGL205W	03-2	68.9143	55.5663	270.435	2.99815	18.0648	45.9822	4.25895	7.51854	2.88633	1.38846	13.2731	13.7469	352.828	19.3945	26.9436	43.4784	14.8801	0.399649	34.0905
1951	37_G_5		YGR011W	03-2	64.6762	56.3013	259.949	3.54715	18.6975	50.6938	4.60749	8.31751	3.67937	1.5202	14.5086	14.2275	349.439	26.0442	29.3566	46.2932	15.5751	0.507843	40.015
1952	24_C_8	MTO1	YGL236C	03-2	77.9205	65.1152	291.212	3.29078	21.0491	62.9207	4.9836	10.5859	3.3651	1.47347	15.9059	16.0379	390.065	31.3775	33.6834	55.0959	16.7516	0.48347	41.0185
1953	24_C_4	EMC4	YGL231C	03-2	76.1408	67.4694	313.152	3.76947	19.991	56.376	5.17016	9.02677	4.00984	1.48474	16.6832	15.9032	385.749	27.6818	31.5106	53.6163	16.6145	0.55533	50.2773
1954	24_B_5	FRA2	YGL220W	03-2	44.6179	44.4014	144.927	2.39556	14.6664	24.0475	3.18565	4.8421	1.57269	0.990755	11.8151	7.89471	217.335	7.85332	13.7712	37.365	11.3815	0.351775	38.7724
1955	24_F_4	MSB2	YGR014W	03-2	93.2179	71.9331	340.802	3.54602	24.9022	77.6322	5.37147	11.506	3.42943	1.77657	19.7025	17.5169	444.922	49.4857	38.19	61.8235	18.9261	0.554655	44.7808
1956	37_D_12	BIO4	YNR057C	03-2	73.6072	64.0239	266.675	3.81816	18.5393	60.4607	5.20958	9.52866	3.9783	1.34475	14.8521	15.2174	366.324	35.3582	28.7961	48.537	16.414	0.570204	53.0744
1957	37_G_1		YGL199C	03-2	23.7599	20.4602	93.65	1.29498	7.8431	23.7119	1.72778	4.72388	1.36948	0.54976	5.16851	5.64919	138.153	10.2124	10.2956	16.524	5.72894	0.175532	14.5718
1958	24_F_3		YGR012W	03-2	67.8533	53.7869	213.548	3.59574	27.5629	53.4374	4.75613	8.17911	2.86811	1.3962	14.9801	12.0961	297.188	73.811	29.5827	51.0704	15.647	0.498616	39.1098
1959	B_G_5		YDL206W	03-2	65.0972	51.8522	250.07	2.65933	19.2931	51.4357	3.97173	8.79369	2.49088	1.26251	14.9979	12.8031	352.238	30.0289	25.0325	40.8924	15.0645	0.369908	27.5799
1960	B_A_9	SLA1	YBL007C	03-2	38.7406	30.0512	165.738	2.08969	12.4434	36.2417	2.55256	7.95472	2.14169	0.776397	7.11205	8.51564	169.123	22.1033	13.9109	22.1891	8.5912	0.26714	25.661
1961	49_H_11	RAD24	YER173W	03-2	35.3514	28.637	137.781	2.22126	12.6771	35.9402	2.89424	6.98907	2.40199	0.772589	7.89011	7.19493	188.895	26.1535	17.3112	22.318	9.04195	0.326379	25.1912
1962	37_C_7	PAU4	YLR461W	03-2	76.4304	61.5301	298.278	3.27483	22.0938	61.5047	5.04505	10.3004	3.49509	1.42652	16.5488	15.975	386.9	37.2529	31.6703	52.9761	17.283	0.506035	41.5714
1963	B_H_11		YOR333C	03-2	75.3581	59.2614	258.039	3.26814	20.3675	63.1053	5.1203	11.6257	3.76465	1.26505	15.5359	13.903	347.023	55.243	27.3807	47.2696	15.4458	0.521978	51.8304
1964	49_E_9	AVT6	YER119C	03-2	68.4319	57.3363	261.067	3.69958	25.3844	53.0534	4.80159	8.82461	3.16793	1.47606	14.1721	12.9163	326.04	57.2472	30.1917	48.897	17.5638	0.477854	40.1465
1965	24_A_7	MIG2	YGL209W	03-2	83.7679	71.8812	314.841	4.10929	26.5461	68.7723	6.06575	11.191	4.06709	1.67467	18.228	16.2975	402.238	48.1693	38.2122	60.9093	19.7167	0.585997	52.3797
1966	37_F_6		YCL022C	03-2	77.6636	67.2756	299.84	3.30339	26.5628	66.1918	4.75082	10.9448	3.11063	1.51735	17.4766	16.0784	410.843	33.9149	34.0475	55.8451	17.6363	0.49103	40.7918
1967	37_E_5		YNR062C	03-2	66.9262	52.4884	259.062	2.93118	19.6381	48.3509	4.25036	8.3712	2.82949	1.325	14.8228	13.3489	350.531	27.9668	28.5816	46.593	15.3396	0.422447	32.2597
1968	24_E_6	COS12	YGL263W	03-2	74.9556	57.4048	266.632	3.21014	21.7094	60.6226	4.66877	8.02564	2.79468	1.6267	16.0651	14.9417	389.748	31.7418	30.9287	55.122	16.8213	0.473942	32.3042
1969	QC_086			03-2	65.108	50.0699	238.821	3.20033	21.4348	50.5607	4.46454	8.15093	2.99158	1.41084	13.439	13.4449	316.008	30.3974	25.1268	42.7759	14.9587	0.428914	31.652
1970	37_G_8		YGR025W	03-2	82.4645	70.7096	313.801	3.58554	29.0422	71.2329	5.52392	12.3071	3.87838	1.70786	18.3249	16.6886	403.554	42.8596	34.9918	58.9165	18.4456	0.578219	45.0357
1971	37_C_4	FMP27	YLR454W	03-2	74.2749	63.6238	285.296	3.76018	21.6078	66.5965	5.41907	10.8161	3.9792	1.43458	16.733	15.267	386.293	42.4121	32.5786	53.28	16.8739	0.587562	53.0264
1972	49_E_2	SWI4	YER111C	03-2	56.7715	48.5148	240.282	4.31453	22.358	47.3118	4.96284	6.94231	3.49524	1.46188	13.9305	12.2351	328.577	39.9707	24.6713	44.0036	16.6993	0.590838	51.753
1973	49_D_6	GTS1	YGL181W	03-2	60.2906	50.6923	237.541	2.78529	22.4456	56.0084	4.06617	8.89585	2.7537	1.35136	12.9755	12.8675	307.937	32.8011	25.0282	40.3236	14.2929	0.419682	28.7323
1974	37_C_11	ATP18	YML081C-A	03-2	76.5203	61.354	287.252	3.62394	24.1902	54.0713	5.3562	8.38581	3.92818	1.65539	16.0484	15.3421	361.92	38.552	31.5459	54.6083	17.1365	0.538192	40.8456
1975	37_H_6	IME1	YJR094C	03-2	75.9101	65.2755	292.079	4.21496	25.4753	59.7688	5.52989	9.32163	3.90722	1.58907	16.479	14.9467	372.051	44.2196	34.5635	54.4809	18.4723	0.56876	47.1338
1976	49_H_7	DNF1	YER166W	03-2	48.8653	42.8108	186.841	2.96858	21.3936	50.2181	3.87166	9.18012	2.8525	1.14381	11.4491	10.3838	251.12	52.0006	22.8644	34.3559	12.8538	0.395977	34.8338
1977	24_G_11	RPS9A	YPL081W	03-2	79.4901	60.5459	281.699	3.38567	24.0864	59.3193	4.78276	8.8332	3.02717	1.51861	16.6714	14.6039	378.102	35.7063	32.947	52.174	17.2914	0.497682	39.7453
1978	49_F_4	SAK1	YER129W	03-2	89.1471	72.4724	304.583	3.56127	26.9409	54.9399	5.57182	7.80166	3.37562	2.05998	17.2333	16.5612	425.415	34.8437	35.9132	56.9	20.386	0.486301	34.648
1979	B_G_11	MDE1	YJR024C	03-2	43.6092	33.0768	155.073	2.30421	15.9802	44.2179	3.16566	8.33105	2.55779	0.839128	8.65575	8.47242	209.435	36.6837	17.206	27.0629	10.1452	0.34867	31.3714
1980	B_H_1	PHO2	YDL106C	03-2	45.4198	45.9261	218.21	3.47403	13.8827	15.9997	4.27391	13.9856	2.90649	0.907068	11.9256	9.43898	232.451	133.24	19.324	36.1742	14.0437	0.479256	75.1074
1981	B_H_12	MRP7	YNL005C	03-2	35.4147	30.7758	138.272	1.61933	10.3823	40.7116	2.54081	8.82758	1.84325	0.716423	8.01882	7.05763	196.173	34.4936	15.9996	21.9457	8.26932	0.24544	26.0598
1982	37_E_9		YNR066C	03-2	66.8898	52.3486	253.276	3.5517	18.8116	49.719	4.76137	7.62314	3.75167	1.51309	14.1023	13.9321	342.845	24.4308	27.9446	45.3182	15.8534	0.517058	37.4956
1983	24_A_8	YPT32	YGL210W	03-2	79.4461	65.9283	286.716	3.30175	25.7216	62.7179	4.98187	10.4318	2.91423	1.50275	16.5944	14.9531	370.564	52.0305	34.2819	52.7725	17.3638	0.437661	41.3355
1984	24_G_3		YGR026W	03-2	77.9556	67.1305	268.703	4.19692	34.0242	62.6739	5.6533	10.5009	3.9915	1.76853	16.8339	15.1036	360.337	56.9767	32.883	58.8361	18.7489	0.630254	47.7121
1985	49_G_1	COX15	YER141W	03-2	63.4487	56.8293	248.082	3.28921	17.6089	39.7383	4.03225	6.00358	2.31632	1.08348	11.1265	11.2166	270.304	29.5931	21.1793	40.4078	14.2094	0.467643	44.8782
1986	24_H_8		YPL071C	03-2	32.2014	24.9486	111.647	1.4517	11.3372	37.7945	2.11093	6.17004	1.46851	0.755649	6.79699	6.57613	167.776	25.8153	14.4444	20.9271	7.41448	0.214888	13.5022
1987	24_C_5	TAN1	YGL232W	03-2	78.6889	59.5878	262.814	4.62691	25.3293	53.3193	5.33776	7.29006	3.89331	1.95226	15.4483	13.4776	339.058	51.3732	30.7506	49.6008	16.653	0.621495	43.3344
1988	24_D_4	ZIP2	YGL249W	03-2	72.2547	60.741	286.042	2.74113	19.3784	60.8942	4.2399	10.2352	2.77184	1.234	14.6457	13.6735	334.711	49.7052	29.2441	45.1478	14.7944	0.384495	37.5717
1989	37_A_5	TDA5	YLR426W	03-2	37.2487	27.431	150.041	2.13457	10.6825	29.2687	2.61641	6.45219	2.16782	0.836624	8.01943	8.43531	201.121	14.0681	17.8143	24.8792	8.92618	0.353986	30.1992
1990	37_G_11	MOG1	YJR074W	03-2	72.7762	52.9927	304.727	3.38783	26.005	36.0488	4.84711	6.74324	3.1528	0.719946	9.89303	13.0813	271.022	21.2251	29.1535	46.2827	14.8627	0.412452	40.6243
1991	37_F_2	ACS1	YAL054C	03-2	66.5923	54.5932	252.799	3.07436	19.0845	48.2008	4.42896	8.4335	3.1727	1.27391	13.2416	13.0667	341.097	26.3342	27.5096	44.641	14.1505	0.436853	41.5725
1992	QC_087			03-2	65.0783	51.7324	234.474	3.13537	20.9558	48.9381	4.37316	7.98358	2.9456	1.34851	13.4727	13.517	315.153	29.6634	25.8116	42.1129	15.0168	0.416724	32.2055
1993	B_G_7		YDR042C	03-2	81.7923	55.5484	222.938	3.00556	25.0551	32.3775	4.32327	7.71258	2.51966	1.18345	15.3379	13.1248	312.801	14.0425	21.3208	46.9962	14.5692	0.410353	45.2212
1994	37_E_2	MNT4	YNR059W	03-2	61.3294	47.7171	190.768	2.96578	19.1895	49.6564	3.61479	8.19467	2.27883	0.920751	10.953	9.62006	239.771	40.707	21.4083	37.9242	12.3538	0.383613	43.7687
1995	24_C_1	SHE10	YGL228W	03-2	44.1633	39.5162	172.453	2.24008	13.1015	47.6623	3.04376	8.01135	2.26467	0.862618	9.82791	9.30533	240.818	32.5535	18.3148	30.6183	9.79413	0.32584	32.295
1996	24_C_2	SAP4	YGL229C	03-2	77.3648	49.1998	226.674	3.699	22.4317	56.4349	5.40774	8.99861	3.38403	1.36109	16.7029	13.7377	363.692	33.2476	31.5807	61.6191	16.3362	0.524042	50.955
1997	49_A_9		YGL140C	03-2	62.7228	47.1932	216.113	3.42824	20.3183	39.1357	4.43412	5.89166	3.05551	1.47797	11.9365	11.7549	290.016	30.1862	24.2212	40.5629	14.9743	0.460458	34.7375
1998	24_F_8		YGR018C	03-2	81.2168	68.4778	328.876	3.14901	22.9955	64.4512	5.03082	9.35254	3.23876	1.80357	19.4956	17.3306	427.425	40.1124	36.1502	56.2704	18.6839	0.472995	35.6609
1999	B_G_10	PET130	YJL023C	03-2	61.617	40.8793	157.663	2.19457	16.3886	31.6548	3.01941	7.15088	1.69871	0.906034	9.65597	8.55222	205.183	22.5409	14.6892	31.9416	10.1354	0.297574	33.3494
[truncated: 3,291 more rows]

## Sheet: intracellular_concentration_mM
ORF	gene	alanine	aspartate	glutamate	phenylalanine	glycine	histidine	isoleucine	lysine	leucine	methionine	asparagine	proline	glutamine	arginine	serine	threonine	valine	tryptophan	tyrosine
YAL002W	VPS8	7.5757	6.02394	29.7992	0.172805	1.66883	5.51867	0.346954	1.01776	0.140872	0.148572	1.15085	1.5296	38.7437	5.00089	2.22797	3.83048	1.35445	0.0222827	1.06413
YAL004W		5.88596	5.03559	23.6278	0.280726	1.79323	3.91618	0.407873	0.662228	0.274522	0.141925	1.05257	1.16538	27.583	2.3754	2.28411	3.95299	1.32305	0.0406811	3.1806
YAL005C	SSA1	5.90322	4.82697	23.0245	0.300006	1.84695	4.76452	0.410972	0.707888	0.312808	0.136524	1.12128	1.1492	22.609	2.69718	2.15294	3.71175	1.36736	0.0430728	2.72497
YAL007C	ERP2	5.88236	5.40577	20.3912	0.25886	1.8843	5.55449	0.357562	0.946165	0.283098	0.0939182	1.28967	1.16153	28.7937	2.87582	2.4146	3.9676	1.23182	0.0388394	2.65934
YAL008W	FUN14	5.83825	4.68215	19.3025	0.286509	2.36656	7.12488	0.424865	1.24489	0.352115	0.108243	1.22443	1.1258	26.755	4.70458	2.78461	3.85161	1.20411	0.0552066	1.46569
YAL009W	SPO7	6.12709	4.9644	20.3572	0.273921	2.05259	6.55507	0.390481	1.02522	0.316971	0.119869	1.19748	1.14319	30.3537	4.26713	2.74225	3.64704	1.28375	0.0461806	1.85017
YAL010C	MDM10	16.6351	9.33942	14.2736	0.404866	2.65358	6.00422	0.347861	0.764978	0.190139	0.0668506	1.52507	0.862431	16.449	5.4713	1.41182	3.84329	0.870048	0.0915464	14.6348
YAL011W	SWC3	5.94172	4.92863	21.4719	0.292879	1.87235	5.3869	0.420009	0.843205	0.256083	0.136976	1.18111	0.993132	24.6645	3.87037	2.01691	3.99645	1.48135	0.0368644	2.11177
YAL013W	DEP1	5.9429	5.15324	23.6708	0.308679	1.82818	3.2453	0.387462	0.931528	0.329323	0.0927091	1.23841	1.21141	23.0326	2.45462	1.99734	3.59742	1.15708	0.0423306	4.17638
YAL014C	SYN8	5.98787	4.59921	18.8599	0.296529	2.55267	5.31708	0.380496	0.740984	0.24344	0.142919	1.29268	0.995117	24.8689	3.76962	2.38664	3.99645	1.40421	0.0427246	2.74658
YAL015C	NTG1	5.78998	4.79846	20.0034	0.272672	2.26809	5.39639	0.402232	0.745569	0.289476	0.126498	1.26274	1.12431	25.7633	3.11072	2.32633	4.00077	1.34869	0.040737	2.44222
YAL016C-B		5.47865	5.16576	21.963	0.263292	1.8558	4.73676	0.379979	0.875663	0.288003	0.130081	1.22443	1.32876	29.3029	1.95118	2.41866	3.91743	1.25235	0.0348507	2.71483
YAL017W	PSK1	5.87603	4.96572	22.6682	0.272607	1.94795	4.92202	0.38564	0.750551	0.273232	0.130153	1.25304	1.22869	30.8968	2.21626	2.15328	4.05685	1.34856	0.0388394	2.29498
YAL018C	LDS1	5.99236	4.86114	20.7704	0.296864	2.24443	4.45892	0.413148	0.736972	0.293518	0.132446	1.1575	1.1315	25.511	3.00952	2.27349	4.08831	1.37743	0.0376901	2.37168
YAL019W	FUN30	6.20307	5.0454	23.6613	0.292076	1.56392	4.17775	0.393352	0.685625	0.313419	0.144357	1.22443	1.20909	26.8505	1.94973	2.11137	3.86545	1.28321	0.0453358	3.11135
YAL020C	ATS1	6.37803	5.04784	21.4794	0.292548	1.58492	4.59366	0.386156	0.782603	0.295957	0.11622	1.28558	1.12803	26.7678	2.91394	2.15745	3.8138	1.29488	0.0393691	2.44988
YAL021C	CCR4	6.83994	3.72626	30.932	0.280215	2.4956	3.13379	0.450188	0.680244	0.331455	0.112836	1.04588	0.913574	38.5595	1.035	2.79262	4.06066	1.35445	0.0370046	2.21578
YAL022C	FUN26	5.68055	5.10568	19.6005	0.27985	2.49062	5.46461	0.415402	1.02343	0.264697	0.12634	1.16351	1.05215	25.9133	4.58742	2.33331	3.99259	1.39094	0.0381077	2.91241
YAL023C	PMT2	6.48582	5.68646	22.2129	0.152605	2.00451	4.8842	0.370886	1.11953	0.158474	0.0970994	1.06465	1.12085	30.508	3.00911	2.27349	4.2201	1.10678	0.022951	1.99037
YAL024C	LTE1	5.02083	5.22418	21.8395	0.271774	1.8698	4.87645	0.375935	0.977146	0.290191	0.126498	1.17743	1.19254	30.1502	2.86681	2.22607	4.04238	1.22513	0.0373109	2.36739
YAL026C	DRS2	5.91248	5.03846	24.7137	0.286207	1.56416	3.94935	0.357944	0.799189	0.333156	0.108707	1.2475	1.26384	25.5937	3.42398	1.73151	3.19508	1.21723	0.0388394	3.35558
YAL027W	SAW1	6.0672	4.80921	21.6983	0.27985	1.73321	6.12543	0.387652	0.806403	0.276221	0.125879	1.1969	1.2162	30.9842	3.06576	2.38833	4.1918	1.33132	0.0351855	2.44194
YAL028W	FRT2	6.15907	5.22521	21.4957	0.251775	1.76772	4.88713	0.370828	0.728863	0.267994	0.140945	1.29989	1.15218	28.2442	2.83918	2.14244	4.00518	1.32959	0.0385803	2.39411
YAL029C	MYO4	6.23675	4.99341	21.9024	0.289857	1.79563	4.98213	0.375721	0.667362	0.284349	0.143417	1.23229	1.21676	27.844	2.21235	2.14275	3.99645	1.38189	0.0375585	2.07072
YAL030W	SNC1	6.14685	4.87623	20.0486	0.259676	1.6145	4.42284	0.399366	0.546148	0.286013	0.136409	1.35171	1.19262	27.21	1.93296	2.31784	4.05239	1.3828	0.0408836	2.58547
YAL031C	GIP4	5.98876	4.63752	21.2541	0.296079	2.13537	5.01951	0.414528	0.578136	0.298302	0.163558	1.1525	1.14379	27.1713	2.58599	2.27349	3.94772	1.40089	0.0453895	2.23021
YAL034C	FUN19	6.33911	4.9397	23.5635	0.259589	1.97723	4.74095	0.375027	0.776593	0.253205	0.130035	1.22443	1.27376	29.8969	2.23998	2.47419	4.16483	1.33268	0.0334417	1.888
YAL036C	RBG1	6.16366	4.7056	21.4505	0.327329	2.28017	3.8136	0.432753	0.600887	0.299113	0.16886	1.10692	1.07674	23.905	2.51285	2.27349	3.92111	1.44063	0.0426432	2.95471
YAL037C-A		5.34836	4.86021	22.3005	0.294367	1.80976	4.58616	0.399366	0.764312	0.306765	0.137845	1.21946	1.31106	28.5705	1.86185	2.37238	3.95076	1.24923	0.0420868	3.23488
YAL037W		6.00746	5.46695	21.4899	0.258597	1.86136	5.85153	0.357794	0.909378	0.284978	0.0965936	1.21099	1.12803	29.0656	2.88942	2.48403	3.84674	1.19701	0.0322007	2.28993
YAL039C	CYC3	5.58597	6.80306	17.2936	0.296154	2.49318	4.64809	0.430731	0.889008	0.267696	0.0882045	1.1491	1.00438	22.3425	2.26066	2.60737	3.83055	1.37911	0.0484588	4.25255
YAL040C	CLN3	6.3057	5.21048	21.4538	0.328698	1.5535	5.35338	0.399366	0.763933	0.348849	0.117373	1.09624	1.38054	26.1585	4.09675	2.03256	3.87015	1.31794	0.0479788	2.94974
YAL042C-A		6.28553	5.15054	20.0816	0.282986	1.39866	3.79846	0.401064	0.569603	0.334703	0.126498	1.22511	1.13651	27.5517	1.97012	2.00521	3.86237	1.27875	0.0432839	2.80137
YAL042W	ERV46	6.08911	5.22693	22.1254	0.279275	1.88945	4.29356	0.366815	0.81791	0.291085	0.129612	1.1728	1.23901	29.4494	2.25928	2.15787	3.99645	1.28891	0.0389385	2.29451
YAL044C	GCV3	14.2104	4.0229	13.7199	0.315939	3.4677	4.70663	0.65893	1.69834	0.0529028	0.0448778	1.22443	0.363058	11.1272	1.36536	1.38078	4.56537	6.33948	0.0576398	9.3225
YAL044W-A		5.13184	6.03109	20.8071	0.279088	1.79998	5.93475	0.404561	1.0751	0.316	0.0929354	1.22443	1.05158	28.8	3.77207	2.64762	3.84	1.26296	0.039683	2.50086
YAL045C		6.12709	4.82529	22.0737	0.312303	2.2922	4.94168	0.378995	0.719591	0.321093	0.134835	1.21223	1.19566	26.874	2.65253	2.01666	3.88786	1.34498	0.0446235	2.82545
YAL046C	AIM1	12.1741	5.03559	15.7404	0.242691	7.09805	5.26388	0.535898	0.93884	0.228922	0.107349	1.20105	0.88401	18.8079	3.33124	1.80042	4.92775	3.48366	0.0360824	2.77515
YAL048C	GEM1	6.25487	5.55198	16.658	0.337595	1.60485	3.31563	0.40962	0.653168	0.267696	0.135428	1.272	0.867467	24.4314	1.12336	1.85087	4.15597	1.2132	0.0480821	3.33293
YAL049C	AIM2	5.61772	5.22559	19.8387	0.291957	2.03	5.25658	0.411927	0.896781	0.308907	0.121689	1.21784	1.04792	24.9364	3.45151	2.25044	3.84281	1.30198	0.0417798	2.87123
YAL051W	OAF1	5.89774	4.76057	20.2785	0.286018	1.987	4.21663	0.422149	0.691377	0.301869	0.129987	1.21322	1.03283	27.6724	3.24781	2.30345	3.99645	1.34953	0.0416667	3.70861
YAL053W	FLC2	6.12709	4.87337	22.5568	0.309642	2.4846	3.69225	0.404172	0.69819	0.262464	0.134636	1.13733	1.07432	22.6294	3.51604	2.20088	3.99399	1.41969	0.0427814	3.86245
YAL054C	ACS1	6.12709	5.12209	22.3356	0.272155	1.69114	4.37066	0.400766	0.727986	0.283746	0.124279	1.18442	1.15259	30.1842	2.28533	2.3567	4.03194	1.27784	0.0372896	2.95922
YAL055W	PEX22	7.32746	2.88873	19.7837	0.27985	1.41672	5.93752	0.490475	0.72059	0.41717	0.125106	1.01971	1.06977	30.6361	2.95965	1.96017	2.96959	1.44022	0.042817	3.2009
YAL056C-A		5.63578	5.50315	23.3276	0.253507	2.01249	4.76452	0.378855	0.926187	0.282171	0.122772	1.21627	1.17142	26.779	3.0311	2.37536	3.94817	1.27389	0.0350761	2.91138
YAL056W	GPB2	5.94771	4.75143	17.999	0.291102	2.45522	6.1852	0.405889	0.980487	0.283038	0.124645	1.22408	0.980823	25.7393	5.67913	2.47058	3.93352	1.35838	0.0388394	2.41223
YAL058W	CNE1	5.84558	5.27238	22.5141	0.272576	2.05447	4.76452	0.389588	0.868443	0.308649	0.103099	1.21552	1.19028	26.9113	3.48402	2.08826	3.81959	1.28723	0.0467838	3.08687
YAL059W	ECM1	6.33389	5.32878	20.3409	0.29872	1.60781	5.5677	0.392729	0.963032	0.312004	0.117359	1.27494	1.12803	27.727	3.69949	2.11897	3.88877	1.29174	0.0442874	2.61619
YAL060W	BDH1	6.08643	4.77299	21.4656	0.34324	1.70754	6.24894	0.431365	0.883573	0.378077	0.143404	1.21391	1.06775	28.6329	3.71742	2.13116	3.95178	1.27016	0.0487928	2.22341
YAL061W	BDH2	5.42161	4.86238	18.6801	0.281541	1.88266	5.55073	0.401708	0.918656	0.304049	0.109332	1.22443	0.966607	25.7219	4.3305	2.25367	3.78953	1.28401	0.0403715	3.06206
YAL062W	GDH3	5.82437	4.90294	20.5847	0.279163	1.92338	5.4946	0.395737	0.798398	0.315548	0.134408	1.22443	1.09651	29.4192	2.93191	2.29991	3.80435	1.27392	0.0432179	2.44287
YAL064C-A	TDA8	5.56127	4.85281	22.1764	0.251656	1.82818	4.79394	0.384533	0.843942	0.275981	0.130895	1.2312	1.18028	28.9366	2.49705	2.35994	3.92845	1.26308	0.0376308	2.56247
YAL065C		5.97285	5.17589	20.0473	0.280697	1.85125	5.92769	0.3731	0.843213	0.279292	0.121687	1.23734	1.09987	27.6956	3.58118	2.28011	3.99645	1.27203	0.0362463	2.02725
YAL066W		5.86591	5.023	20.5326	0.285969	1.96357	5.75307	0.397022	0.837639	0.307261	0.126498	1.36858	1.11585	27.9959	3.21882	2.29292	4.11159	1.33002	0.0387521	2.06631
YAL067C	SEO1	5.7935	4.87972	20.7849	0.317646	1.94657	4.83443	0.429166	0.751394	0.346504	0.133905	1.24976	1.14	26.2853	2.53292	2.11159	3.8019	1.31903	0.0524706	2.75801
YAL067W-A		5.40786	4.84817	21.4437	0.331936	1.73819	4.46265	0.421027	0.677677	0.358728	0.142663	1.19322	1.38129	28.6199	1.69079	2.27349	4.12658	1.34025	0.0475663	3.31122
YAL068C	PAU8	5.78344	5.07004	21.4656	0.319653	1.85516	4.70835	0.418423	0.705982	0.336639	0.12735	1.23826	1.09432	25.6086	2.69107	2.34872	3.84739	1.31682	0.0427304	2.75329
YAR002C-A	ERP1	6.21931	4.65539	19.8979	0.285638	2.38028	5.25696	0.400172	0.794117	0.251067	0.127929	1.14209	1.12563	25.0116	4.21027	2.17615	3.96123	1.40319	0.0388394	2.56729
YAR002W	NUP60	6.23737	5.19439	25.385	0.310585	1.54316	5.65666	0.396238	0.699863	0.315683	0.124834	1.29239	1.20064	27.5209	2.88027	2.19237	3.75887	1.25157	0.0456703	2.62574
YAR003W	SWD1	6.84033	6.43367	27.8687	0.296786	2.31296	3.87172	0.399366	0.670619	0.272172	0.0965174	1.16836	1.3258	28.0372	3.14992	2.26189	5.12602	1.20071	0.0382888	2.4977
YAR014C	BUD14	7.85069	4.88637	21.906	0.301059	3.30733	4.71148	0.447947	0.876535	0.161676	0.126498	0.966782	1.1585	20.5989	5.46951	2.23851	3.93544	1.829	0.029731	2.34761
YAR018C	KIN3	6.11908	4.63067	24.4631	0.272927	1.89145	4.6868	0.388687	0.751799	0.295318	0.133271	1.19506	1.27017	28.3133	3.08195	2.12413	3.68351	1.35445	0.0444756	2.84418
YAR020C	PAU7	5.59509	4.94721	19.1296	0.281073	2.21166	4.84224	0.360332	0.788147	0.272697	0.107495	1.22723	1.23047	24.3522	3.01125	2.17769	3.99645	1.23423	0.0356593	2.86162
YAR023C		5.99321	5.0445	22.9096	0.254898	1.66353	5.03837	0.395425	0.698394	0.281028	0.136626	1.28782	1.1646	31.1572	2.44405	2.27349	3.97688	1.32563	0.0421042	2.68226
YAR027W	UIP3	5.65063	5.13412	20.6816	0.28428	2.08045	5.05224	0.404266	0.846821	0.327079	0.115997	1.21244	1.10418	28.2442	2.84003	2.26833	3.92802	1.26541	0.0445784	3.25632
YAR028W		5.73647	5.29882	21.9694	0.317851	1.76991	5.24457	0.400588	0.93037	0.322495	0.116676	1.13919	1.13222	27.8413	2.79457	2.27349	3.87548	1.26421	0.0456395	2.51368
YAR029W		7.13374	5.1784	21.4656	0.311669	1.80699	4.29064	0.418866	0.637204	0.276607	0.142286	1.12215	1.05721	25.3833	2.30072	2.15719	3.8999	1.36074	0.0416894	4.03825
YAR030C		5.89083	4.79753	19.7621	0.355315	2.58025	4.76452	0.434665	0.711762	0.313652	0.152895	1.21699	1.05048	23.0204	4.14074	2.23934	4.01671	1.5276	0.0455035	2.72146
YAR031W	PRM9	6.12709	4.99541	23.1418	0.271013	1.77611	4.24973	0.396262	0.642174	0.27786	0.142053	1.20612	1.24198	30.5461	1.78281	2.37215	4.16482	1.3506	0.042596	2.81399
YAR035C-A		5.89225	4.92912	23.3491	0.27985	1.84918	4.32331	0.379731	0.705417	0.270157	0.154895	1.2279	1.26098	30.5143	1.89704	2.57883	4.19365	1.34881	0.0357404	2.07732
YAR035W	YAT1	5.99941	5.03559	24.7232	0.253464	1.8029	4.90666	0.397296	0.650277	0.258662	0.157565	1.32853	1.18613	34.2016	2.28682	2.54097	4.01253	1.40772	0.0378836	2.41303
YAR042W	SWH1	5.92203	5.25721	20.7127	0.286724	2.07542	5.01272	0.404261	0.990174	0.292309	0.112308	1.21886	1.10773	26.9432	4.02525	2.15369	4.08538	1.30458	0.0413511	3.76935
YAR047C		6.12709	4.67388	19.8192	0.32696	2.14448	4.94149	0.411797	0.70794	0.282939	0.138667	1.11456	1.04325	24.0091	4.17832	2.21527	3.8184	1.42156	0.0444427	2.33384
YAR050W	FLO1	6.51187	5.07042	22.6071	0.198112	1.63825	5.19498	0.346118	0.884228	0.195753	0.114714	1.27805	1.12803	30.6273	2.77872	2.55387	4.15985	1.26494	0.0284413	2.24343
YBL001C	ECM15	7.25055	5.67508	23.0695	0.255695	1.47259	3.87177	0.406868	0.73822	0.266626	0.149668	1.26808	1.20544	27.0089	1.78602	2.27349	4.31047	1.34152	0.0376479	2.93452
YBL002W	HTB2	6.75695	5.03559	18.0531	0.312724	2.24829	5.0746	0.438222	0.640826	0.209444	0.0956909	1.39921	0.887912	23.9051	1.73635	2.26467	3.89671	1.50309	0.0564695	5.31065
YBL003C	HTA2	6.5313	5.14696	22.7267	0.31108	2.32802	4.02441	0.395716	0.796934	0.267696	0.111473	1.15781	1.0536	24.282	2.69559	2.58197	3.88885	1.40192	0.0379185	3.14377
YBL005W	PDR3	7.78075	6.1283	24.1173	0.240136	2.27735	4.8757	0.3862	0.855765	0.22173	0.0986859	1.02244	1.28074	28.2442	2.48527	2.2673	4.78393	1.42636	0.0235627	1.37044
YBL006C	LDB7	6.0587	5.00017	24.8706	0.285696	1.85939	4.55355	0.397476	0.767718	0.267696	0.125051	1.14268	1.17376	29.3652	2.05753	2.31662	4.06532	1.36317	0.0359626	2.06972
YBL007C	SLA1	5.85528	4.87219	24.5763	0.341228	1.74979	4.62537	0.396797	1.01072	0.367336	0.139563	1.07541	1.33509	24.5192	2.59148	2.08524	3.53336	1.28787	0.0422065	3.57048
YBL008W	HIR1	6.89499	5.11734	22.6758	0.28716	1.94525	4.02551	0.505493	0.549059	0.25978	0.120223	1.06645	1.18708	28.2442	1.98523	2.16698	4.38913	1.55765	0.0351018	2.16168
YBL008W-A		5.65435	4.9472	21.0622	0.271209	2.08061	5.07154	0.402169	0.830638	0.267696	0.133886	1.21908	1.31826	28.0917	2.50164	2.37766	4.03271	1.32647	0.0379428	2.9446
YBL009W	ALK2	6.46515	5.65959	25.1613	0.259341	1.69146	4.60243	0.38652	0.706173	0.247201	0.136632	1.22791	1.2413	33.0741	1.63977	2.61896	4.32596	1.35445	0.0343048	2.26452
YBL011W	SCT1	5.35838	4.8448	22.6353	0.321627	1.65162	4.9368	0.399366	0.715521	0.333253	0.133512	1.18082	1.26154	28.658	1.81457	2.24433	3.64039	1.23895	0.0487108	2.81496
YBL012C		8.53923	6.25801	21.539	0.281351	2.1335	2.92685	0.39448	0.698137	0.217046	0.153033	1.30296	1.12803	26.1164	1.40541	1.96571	4.66497	1.20298	0.0381317	3.10471
YBL013W	FMT1	4.94606	4.63462	19.3593	0.300151	1.84471	4.61248	0.400117	0.920873	0.323636	0.129339	1.15408	1.12803	26.4535	2.98126	2.14545	3.39598	1.17134	0.0455701	2.96251
YBL015W	ACH1	6.22798	5.24333	21.9393	0.297228	1.86264	5.19758	0.400387	0.885938	0.280694	0.114218	1.23631	1.14151	27.9816	3.59589	2.3277	3.96315	1.35253	0.0407176	3.22723
YBL016W	FUS3	5.513	5.03559	22.769	0.276946	2.11155	5.14358	0.346174	1.21825	0.303344	0.129854	1.26098	1.1809	26.6898	3.40413	2.0963	3.87506	1.20484	0.0288804	2.67449
YBL017C	PEP1	6.57267	4.90028	24.2063	0.323714	1.94106	3.81899	0.399366	0.609261	0.278752	0.0878701	0.939427	1.14119	24.1018	2.56229	1.96079	3.42049	1.42846	0.0403153	2.97645
YBL019W	APN2	5.82668	4.81503	21.4656	0.366044	2.29342	3.8086	0.419829	0.585338	0.316853	0.133813	1.03009	1.00522	21.4463	3.52669	1.95162	3.54429	1.43172	0.0483394	3.04037
YBL021C	HAP3	5.7846	4.84436	24.1225	0.295853	1.36283	2.96729	0.408399	0.421541	0.299074	0.141595	1.13194	1.34179	30.9654	0.974603	2.07693	4.02625	1.35445	0.0408286	2.65461
YBL022C	PIM1	12.2741	5.52552	17.8752	0.27985	2.37472	3.36469	0.387889	0.93359	0.256839	0.117484	1.29737	1.02224	21.3746	1.08231	1.57571	4.1109	1.62341	0.0431712	3.45814
YBL024W	NCL1	8.85893	4.6633	18.8598	0.330088	2.15547	4.76452	0.466784	0.656422	0.256431	0.103173	0.996038	0.909727	19.3529	4.53943	1.98256	4.51976	1.57479	0.0397358	3.37289
YBL027W	RPL19B	6.3452	5.03559	22.3083	0.314387	2.10904	4.31756	0.372657	0.541222	0.237937	0.146334	1.11946	1.07255	26.3506	3.45455	2.37777	4.02316	1.22718	0.0399139	2.56137
YBL028C		6.12709	4.94494	23.5686	0.311468	1.32884	3.77315	0.391415	0.467831	0.291187	0.155182	1.23975	1.23127	30.054	1.79669	2.12965	4.04738	1.20053	0.0422803	2.49805
YBL029C-A		5.16056	4.93043	20.3748	0.293793	1.82818	5.22091	0.398518	0.782146	0.313217	0.133425	1.1817	1.32668	27.2588	2.58801	2.23542	4.02536	1.2849	0.0437685	2.96984
YBL029W		5.55881	5.07417	21.4656	0.289411	2.14453	5.28951	0.366827	0.647665	0.263362	0.148488	1.28426	1.24494	29.9677	2.57517	2.16423	4.2921	1.33398	0.032934	2.00747
YBL031W	SHE1	5.79279	4.46193	20.1812	0.36279	2.0834	4.92009	0.438651	0.576151	0.366181	0.152147	1.16489	1.28975	27.4253	2.09031	2.01087	3.97165	1.38989	0.0545668	2.75801
YBL032W	HEK2	5.68205	4.79084	20.1455	0.280939	2.30554	4.68297	0.399366	0.883691	0.25511	0.148779	1.25088	1.22872	29.7993	2.102	2.62908	4.50984	1.35217	0.0383326	2.14758
YBL033C	RIB1	6.37168	5.31996	20.9644	0.312306	1.82818	2.67901	0.444407	0.631403	0.298977	0.0825682	1.24763	1.16349	25.2494	1.28605	2.05264	4.52739	1.27152	0.0380713	4.1028
YBL036C		6.2212	4.92386	21.3065	0.306017	1.71516	4.75099	0.380453	0.650346	0.26172	0.13644	1.17699	1.12972	27.7814	2.88455	2.32272	3.83015	1.37619	0.0395747	2.61295
YBL037W	APL3	6.28827	4.92912	21.6904	0.37734	2.00011	4.45454	0.464739	0.736496	0.380056	0.123498	1.13783	1.07363	27.4605	2.88027	2.12838	3.73745	1.40843	0.0533892	3.88316
YBL038W	MRPL16	7.87714	6.47313	19.5642	0.189134	1.83876	3.08499	0.361075	0.992149	0.125399	0.126498	1.49979	0.968082	28.3909	1.55803	2.30499	5.22363	1.22456	0.0251991	3.4416
YBL039C	URA7	5.70157	4.37884	19.1748	0.258996	1.88144	5.4281	0.393653	0.91511	0.242366	0.100394	1.28901	1.02082	27.4029	3.40692	2.38499	3.85577	1.17883	0.0376825	3.09145
YBL039W-B		6.0982	4.57263	22.3229	0.311686	1.82818	4.80753	0.403194	0.698306	0.301976	0.160205	1.19014	1.15402	29.2385	2.85503	2.48345	3.78418	1.3297	0.0352772	2.12865
YBL042C	FUI1	8.10515	3.82359	21.8626	0.228519	0.0202755	5.38658	0.61364	0.764978	0.2573	0.0323846	1.30372	0.532628	33.7908	1.53977	2.2656	4.8613	1.96404	0.0282343	4.04608
YBL043W	ECM13	6.15394	4.76478	21.7489	0.305483	1.88195	4.13495	0.399366	0.434128	0.242633	0.164043	1.2681	1.1269	27.2713	2.31213	2.20571	4.1137	1.47482	0.0403289	2.06433
YBL044W		7.52025	5.453	18.9256	0.28565	2.0462	3.77982	0.398231	0.814066	0.180144	0.141837	1.32361	1.0872	24.2375	1.77781	1.76408	4.36773	1.37237	0.0391248	3.30958
YBL045C	COR1	6.39378	5.4741	19.3681	0.286642	2.37392	5.06819	0.394317	0.91777	0.242976	0.131817	1.15095	1.14977	25.1397	3.59316	1.87068	4.00991	1.30341	0.0374961	2.82863
YBL046W	PSY4	5.98292	4.86182	21.5916	0.273206	2.68976	4.87887	0.407727	0.594371	0.275273	0.129048	1.16299	1.32592	27.8435	2.17119	2.43206	4.58677	1.35048	0.0388394	2.16225
YBL047C	EDE1	5.98316	4.77748	23.0016	0.281369	2.23379	4.92256	0.35586	0.654693	0.259797	0.129379	1.2277	1.26128	29.1467	2.34714	2.27349	4.3345	1.33959	0.038164	1.86098
YBL048W	RRT1	5.90637	5.01414	21.4656	0.247956	2.50873	5.06551	0.368729	0.877339	0.248265	0.108861	1.26386	1.2404	29.2162	2.99876	2.38675	4.22389	1.24514	0.0342561	1.93087
YBL049W	MOH1	6.03502	4.61178	22.2821	0.274565	2.00354	6.02058	0.379277	0.63714	0.280278	0.126498	1.26548	1.30676	30.2829	2.14304	2.3024	3.89153	1.26206	0.0421188	1.92333
YBL051C	PIN4	6.12709	5.44484	22.4376	0.334275	1.39072	4.7903	0.433645	0.728142	0.374408	0.122793	1.10292	0.973983	30.2161	2.67382	2.01939	3.47586	1.25227	0.0514054	3.3073
YBL052C	SAS3	6.12709	5.00247	22.879	0.394792	1.41292	3.21072	0.480916	0.539409	0.423631	0.136515	1.10405	1.21729	27.9525	1.36392	2.16631	3.8248	1.36923	0.058991	4.45626
YBL053W		4.57329	4.69131	23.6576	0.37267	0.966712	4.54879	0.393388	0.729387	0.296569	0.128502	1.25523	1.10119	28.2442	4.79083	2.0528	3.60292	1.40905	0.0409486	3.8932
YBL054W	TOD6	6.68025	4.81377	23.7346	0.276701	1.64966	3.28825	0.399366	0.432186	0.267539	0.154286	1.28482	1.29703	33.2627	1.27338	2.46233	4.23861	1.4361	0.0383817	2.18703
YBL055C		6.83574	4.74735	24.1794	0.263302	2.19806	4.24239	0.371529	0.489096	0.246567	0.135773	1.27709	1.22518	29.7661	1.35774	2.23182	3.99645	1.41214	0.0402042	1.89223
YBL056W	PTC3	5.7706	4.7524	21.4656	0.259766	2.29017	4.85352	0.385356	0.996692	0.245981	0.129117	1.25197	1.20753	28.662	2.66592	2.65822	4.33989	1.24481	0.0359331	2.12124
YBL057C	PTH2	6.17043	5.29319	24.3974	0.298711	1.79459	4.76452	0.38292	0.610863	0.287748	0.142809	1.26623	1.22653	24.4469	2.1829	2.15915	3.9346	1.34233	0.0404045	2.62424
YBL058W	SHP1	7.34067	4.67799	19.7408	0.26238	3.23517	4.76452	0.339522	1.64274	0.16462	0.0803121	1.67638	1.18891	28.731	2.26763	2.7859	4.20345	1.15443	0.0318714	3.89896
YBL059W		5.49639	4.83573	21.8433	0.305886	1.75656	4.76452	0.42772	0.681573	0.305935	0.149858	1.23275	1.24886	31.3946	2.54193	2.2461	3.9559	1.2006	0.0415173	2.68987
YBL060W	YEL1	5.48477	4.38532	21.5574	0.30906	1.5021	4.9198	0.398826	0.77695	0.330513	0.126498	1.21134	1.22909	30.628	2.22139	2.23413	3.46573	1.22142	0.0452978	2.8578
YBL061C	SKT5	5.24321	4.3885	21.9485	0.339273	1.70761	5.30487	0.427477	0.622241	0.348695	0.137546	1.17823	1.30887	29.2891	2.46631	2.27349	3.78084	1.3407	0.0505273	2.63149
YBL062W		5.29362	5.03559	22.6879	0.250265	1.94045	5.51845	0.323464	1.00419	0.252504	0.123357	1.27567	1.0199	31.7552	3.02867	2.49301	4.07644	1.19854	0.0289735	1.6444
YBL063W	KIP1	5.9277	4.93089	22.2361	0.301272	1.34898	4.74002	0.413003	0.707935	0.321611	0.126853	1.22443	1.08286	30.7102	2.36679	2.32934	3.93145	1.35492	0.0435834	2.40925
YBL064C	PRX1	7.76787	5.14852	21.4656	0.435169	1.1806	2.47158	0.488411	0.503322	0.453517	0.13388	1.44055	1.12758	27.4326	0.976437	1.71669	3.91967	1.32704	0.0842307	5.90405
YBL065W		5.91993	4.76628	21.4656	0.305877	1.46404	3.47006	0.43843	0.556973	0.336287	0.1294	1.13078	1.21447	28.2762	1.72116	2.1118	4.35421	1.33404	0.0438411	2.808
YBL066C	SEF1	7.86592	5.03559	24.1361	0.230405	1.10043	3.5115	0.430748	0.605898	0.198418	0.137655	1.11945	1.30793	35.5791	2.1059	2.35121	4.96734	1.49809	0.025885	1.59437
YBL067C	UBP13	8.61567	4.74441	20.7355	0.331917	2.55125	3.26431	0.466311	0.547837	0.259406	0.144579	1.22443	0.968156	21.8697	3.80686	2.16364	3.89586	1.94589	0.047279	3.74123
YBL068W	PRS4	6.43574	4.73351	21.5912	0.244639	1.93659	5.06301	0.356761	0.581004	0.223575	0.143629	1.25298	1.13052	28.0145	2.44639	2.55097	4.06626	1.35445	0.0351576	1.8303
YBL069W	AST1	6.83887	4.79633	24.492	0.254399	1.71089	4.15764	0.369911	0.453282	0.240037	0.144139	1.27323	1.27452	30.4287	1.43741	2.36719	4.05389	1.42324	0.0388394	1.90887
YBL070C		6.1288	4.51973	20.1681	0.338694	1.55899	3.90204	0.435054	0.496792	0.343282	0.136229	1.21915	1.143	26.5962	2.46905	2.27349	3.82182	1.38883	0.0465334	3.18392
YBL071C		5.56547	4.93854	20.0298	0.293414	1.82818	4.31155	0.395773	0.790364	0.298882	0.139058	1.26368	1.16419	30.5831	2.67513	2.30882	4.31029	1.31558	0.0381878	2.32113
YBL071C-B		6.16624	4.66198	19.3145	0.295101	1.36101	8.01801	0.447884	0.680127	0.328192	0.126498	1.31206	0.901465	32.0864	4.84083	1.72359	3.74807	1.19429	0.0387696	3.24838
YBL071W-A	KTI11	6.12709	4.92038	20.0736	0.346886	1.73924	8.19513	0.437325	1.85989	0.354483	0.0955111	1.17852	0.826598	24.5294	13.7136	2.24253	4.06626	1.26524	0.0440809	2.84509
YBL072C	RPS8A	6.37267	4.85642	18.3779	0.27509	1.56703	7.95972	0.428019	0.513118	0.284585	0.129891	1.31865	0.872416	33.3881	7.34235	1.51282	3.71535	1.14568	0.0385906	3.06372
YBL075C	SSA3	5.80013	4.78464	22.5506	0.3607	1.95212	5.30198	0.391198	0.480112	0.330487	0.146117	1.12121	1.3507	28.2442	1.91161	2.02138	3.9743	1.37717	0.0525678	2.16178
YBL078C	ATG8	6.33399	4.84182	21.0635	0.313015	1.67122	4.56927	0.405144	0.591542	0.290397	0.135981	1.22526	1.13337	28.174	2.43168	2.22768	3.87207	1.3948	0.0418779	2.75801
YBL079W	NUP170	5.59346	4.57492	22.2257	0.359389	1.93774	4.57904	0.389942	0.403742	0.326771	0.161041	1.15741	1.36067	28.2442	1.60178	2.23027	4.05739	1.41742	0.0509381	2.03921
YBL080C	PET112	7.6648	6.06717	21.1138	0.257255	2.33105	4.37608	0.385968	1.0223	0.160683	0.129569	1.35257	1.17922	27.1007	1.82127	1.90083	4.49933	1.47099	0.0328782	3.0724
YBL081W		6.28174	4.99447	21.2707	0.303551	1.52901	4.29789	0.398348	0.580047	0.27229	0.153206	1.28656	1.13921	28.2442	3.03145	2.24941	3.75304	1.41673	0.0411605	2.36462
YBL082C	ALG3	7.69778	4.5853	21.4656	0.331353	2.10308	3.56218	0.411785	0.505156	0.220162	0.136284	1.15336	1.10562	26.9572	2.734	2.27639	4.00836	1.51016	0.0400795	2.63258
YBL083C		6.26915	4.46587	20.592	0.320798	2.00253	3.99037	0.425784	0.437383	0.291399	0.152494	1.25268	1.09031	25.7111	2.60064	2.27349	3.9325	1.46205	0.0446485	2.46358
YBL085W	BOI1	7.16917	5.03559	22.277	0.223408	1.56221	4.18553	0.392772	0.602896	0.179705	0.131121	1.30757	1.23972	32.6068	2.33769	2.33358	4.23036	1.41356	0.0288503	1.83328
YBL086C		5.82139	4.57315	18.8032	0.334929	2.42696	4.81228	0.427186	0.634589	0.30881	0.134341	1.22443	0.995116	22.6549	4.68811	2.23736	3.75404	1.43079	0.044227	2.72302
YBL087C	RPL23A	7.74474	4.74281	14.9423	0.247347	1.08391	2.05563	0.450041	0.408118	0.310006	0.126498	1.43839	0.921441	31.4868	3.43516	2.53049	4.71787	1.24789	0.0379387	3.11538
YBL088C	TEL1	5.43181	4.7281	20.2067	0.27985	2.13845	4.83096	0.379404	0.886366	0.254624	0.128538	1.20921	1.2324	28.7991	2.78951	2.39425	4.27527	1.27965	0.039223	2.33046
YBL089W	AVT5	6.19107	4.6834	20.7294	0.317145	2.15764	5.33639	0.413432	0.574738	0.334827	0.127386	1.22443	1.26845	27.8173	2.6008	2.03842	3.89512	1.32565	0.0446898	2.21482
YBL090W	MRP21	7.91582	5.02182	19.0365	0.337561	1.95182	3.22877	0.413364	0.789662	0.273152	0.134906	1.13849	1.0811	23.0363	1.68101	1.60604	4.00014	1.23942	0.0412067	4.00679
YBL091C	MAP2	6.41335	4.2942	18.4985	0.363639	2.05684	3.4373	0.471649	0.411558	0.348546	0.149778	1.0721	1.05054	21.7382	2.79439	2.16188	3.99645	1.52067	0.0485065	2.94389
YBL091C-A	SCS22	5.95298	5.22759	21.278	0.238229	1.69228	4.98364	0.39849	0.980721	0.272962	0.117559	1.20804	1.07602	29.3418	3.06324	2.27657	4.09936	1.2578	0.0404728	3.21151
YBL093C	ROX3	6.12389	5.23541	16.2764	0.313195	1.82818	3.05335	0.427844	0.381695	0.235293	0.154495	1.39117	0.823987	23.2485	1.2877	1.66959	4.54016	1.56575	0.0497768	3.32964
YBL094C		5.58388	4.47313	18.496	0.293037	1.45968	6.65636	0.405305	0.969193	0.296612	0.109772	1.17633	0.899782	30.4039	4.60783	2.27349	3.93574	1.19919	0.0421666	3.03237
YBL095W	MRX3	6.01539	5.10104	22.4925	0.236913	1.83924	4.02707	0.388161	0.750891	0.214353	0.129135	1.2715	1.16918	29.7202	2.0297	2.19135	4.19145	1.44374	0.0345783	2.75801
YBL096C		6.04771	4.82349	21.4787	0.28012	1.60988	4.08796	0.415943	0.653699	0.267696	0.13301	1.15732	1.15136	29.0773	1.79487	2.11121	3.86154	1.45186	0.0396373	2.98349
YBL098W	BNA4	5.92347	5.54501	26.0822	0.514224	1.65555	4.09108	0.388645	0.745327	0.327076	0.141622	1.30321	1.16734	25.5767	2.04905	2.27349	3.69069	1.2577	0.0778224	9.08083
YBL099W	ATP1	6.12709	5.45752	20.6843	0.249149	2.45408	6.28567	0.348186	1.05608	0.227536	0.0832209	1.27204	1.19603	27.9787	4.61895	2.37543	4.43313	1.35404	0.0278252	1.70456
YBL100C		6.11878	5.16985	20.4158	0.243639	1.87904	5.1734	0.386017	0.75186	0.215767	0.121739	1.31026	1.12803	32.5124	2.98109	2.30626	4.347	1.37207	0.0361187	2.06255
YBL100W-C		5.72627	5.17788	20.1359	0.251826	1.82818	5.93954	0.371081	1.04825	0.262289	0.117888	1.28167	1.31742	28.7846	3.31139	2.36229	3.86667	1.23338	0.0350574	2.81692
YBL101C	ECM21	6.46625	5.19143	24.5728	0.25416	1.82818	4.66225	0.37057	0.742641	0.253794	0.134863	1.33142	1.23095	31.9383	1.50052	2.27387	4.19143	1.27528	0.0361593	2.16116
YBL102W	SFT2	6.12709	5.20157	21.0977	0.30003	1.75565	4.45483	0.424776	0.645807	0.318521	0.149545	1.13785	1.19552	26.6193	2.5355	2.1199	4.01705	1.3162	0.044744	3.71829
YBL103C	RTG3	8.49851	5.03559	17.6937	0.291649	2.47272	4.45095	0.432322	0.704904	0.221305	0.0803678	1.20391	0.877065	17.41	6.07911	2.18023	5.06282	1.46665	0.0400707	3.68528
YBL104C	SEA4	7.36343	5.85476	25.7881	0.24197	1.45216	4.03023	0.387513	0.729517	0.263721	0.122837	1.80405	1.19426	37.198	1.91511	2.16158	3.979	1.36281	0.0396359	2.79113
YBL106C	SRO77	6.45633	5.07078	19.7891	0.296489	1.89023	4.7979	0.367179	0.781052	0.235986	0.128665	1.11964	1.15376	26.0382	3.20231	1.99753	3.86394	1.35445	0.0372637	2.65245
YBL107C	MIX23	6.1947	5.90502	22.5535	0.262825	1.66372	3.42206	0.391287	0.7077	0.275368	0.114452	1.27491	1.03335	28.2442	1.99667	2.48633	4.13816	1.26706	0.0404754	3.92977
YBR001C	NTH2	6.20776	5.03846	22.956	0.271689	1.66681	3.96669	0.383977	0.60076	0.284217	0.136359	1.21412	1.20889	30.7701	1.68394	2.28533	4.09852	1.34408	0.0388394	2.66192
YBR003W	COQ1	6.32454	4.74839	17.5762	0.255656	2.60077	4.27562	0.395395	0.863368	0.268232	0.110849	1.26208	1.02353	27.9177	2.89688	2.65446	4.18451	1.42779	0.0388394	1.86502
YBR005W	RCR1	6.01378	5.12267	22.8681	0.286314	1.53696	3.41767	0.399366	0.672429	0.295015	0.13307	1.19204	1.18956	29.355	1.63009	2.15303	3.93442	1.3256	0.0409579	3.71823
YBR006W	UGA2	5.7965	4.72177	22.8692	0.284018	1.75062	6.36657	0.37726	0.875175	0.307757	0.126498	1.37338	1.14649	27.8004	3.62506	2.00546	3.41187	1.34854	0.0423641	2.30297
YBR007C	DSF2	5.82131	4.58893	18.6141	0.278037	2.45928	6.56836	0.393311	1.11409	0.278176	0.126498	1.2303	1.03727	25.9427	5.13546	2.35758	3.74335	1.42095	0.0388521	2.41542
YBR008C	FLR1	5.67705	4.34983	20.8374	0.307488	1.88813	5.33492	0.399366	0.575837	0.308586	0.152314	1.19885	1.14047	29.2051	2.04822	2.14626	3.81059	1.39968	0.0453045	1.64519
YBR009C	HHF1	5.91892	4.12984	19.5201	0.340867	1.52671	6.12454	0.413319	0.860475	0.297727	0.126498	1.36878	0.985366	27.7318	4.89077	2.21681	3.67761	1.31134	0.0490855	4.05516
YBR010W	HHT1	6.40008	4.88992	21.4656	0.200425	1.86317	5.71298	0.335382	1.09439	0.150561	0.0831952	1.29216	0.987725	28.3521	5.3846	2.56939	3.48793	1.17366	0.0304584	2.93987
YBR012C		6.37308	4.80148	21.5619	0.270487	1.73929	6.02916	0.36479	0.891872	0.234264	0.12361	1.30131	1.07282	31.5869	4.14078	2.47546	3.85706	1.3755	0.0388394	2.24156
YBR013C		6.03217	4.64316	21.9923	0.331666	2.27159	5.49996	0.413556	0.697416	0.340181	0.146647	1.22443	1.12122	27.3867	2.80789	2.1979	3.74792	1.37576	0.048322	2.38602
YBR014C	GRX7	6.0635	7.42791	22.0802	0.260364	2.02809	5.63756	0.364048	1.23395	0.256404	0.0812134	1.10279	1.18348	28.2442	2.67914	2.54248	4.25434	1.1634	0.0290165	3.03465
YBR015C	MNN2	5.89099	6.32173	24.6544	0.250281	2.10066	6.27079	0.352986	1.18117	0.225604	0.0745988	1.14963	1.16242	29.5933	6.9258	1.9727	3.99645	1.15016	0.0312801	4.02447
YBR016W		6.17849	4.68076	21.5864	0.274775	1.68129	4.60863	0.399366	0.845535	0.280271	0.120923	1.14722	1.19602	28.701	3.4893	2.21123	4.01717	1.26377	0.0361285	3.17768
YBR018C	GAL7	6.26787	5.26737	22.3504	0.260718	1.6534	4.75013	0.392924	0.924277	0.284705	0.110414	1.0908	1.19042	28.452	3.05521	2.27349	3.98922	1.20665	0.0383074	3.26587
YBR019C	GAL10	6.46015	5.05674	21.5517	0.270058	1.70522	4.78342	0.380942	0.870315	0.258125	0.114624	1.14167	1.12803	29.519	3.14155	2.35131	3.89617	1.22842	0.0362219	3.29643
YBR020W	GAL1	5.8019	6.54043	20.0687	0.237785	2.21288	6.06088	0.364847	1.12653	0.260847	0.101981	1.11737	1.10811	27.0681	4.26337	2.29101	3.84577	1.20553	0.0303144	1.90024
YBR021W	FUR4	6.39096	5.03559	18.1174	0.338339	1.82402	5.96306	0.402845	1.05841	0.252078	0.113972	1.22991	0.758933	21.349	8.34346	1.86093	3.823	1.31153	0.0452005	4.14409
YBR022W	POA1	6.50625	4.68997	19.9338	0.285235	1.74454	5.00532	0.41373	0.757829	0.266894	0.133797	1.22443	1.12014	29.5872	3.13975	2.26785	4.18073	1.34417	0.0381599	2.77935
YBR023C	CHS3	6.10591	4.41801	21.6696	0.324264	1.85267	4.7687	0.422525	0.672117	0.32242	0.140615	1.1007	1.1412	27.6828	2.70529	2.24434	3.81578	1.35445	0.0457326	2.40738
YBR024W	SCO2	6.62553	4.41765	21.4328	0.293673	1.62238	3.98912	0.416063	0.55711	0.267696	0.164391	1.11746	1.29607	29.6863	2.10559	2.0934	4.10986	1.44013	0.0388756	2.50562
YBR025C	OLA1	7.51966	4.70262	21.4656	0.271296	1.60651	4.94306	0.418842	0.819636	0.235538	0.106005	1.19867	0.964033	30.2504	3.13578	1.86073	4.02657	1.44057	0.0328326	3.15662
YBR026C	ETR1	5.65221	3.82904	20.3938	0.355252	1.23091	3.0909	0.426598	0.764978	0.32615	0.159333	1.18215	1.14473	33.0458	2.72281	2.26273	3.40069	1.45595	0.0433799	3.14032
YBR027C		6.04356	5.39207	22.4492	0.27985	1.64484	4.1746	0.402828	0.633684	0.270536	0.100978	1.23067	1.19664	29.8087	1.52384	2.42335	4.04102	1.29436	0.0366127	2.61562
YBR028C	YPK3	5.92008	5.8046	22.1118	0.253521	1.64566	4.98274	0.373589	0.982685	0.235287	0.111798	1.45125	1.12803	30.3911	2.91967	2.749	3.93471	1.27851	0.0362755	3.20124
YBR030W	RKM3	6.15511	5.62714	22.9573	0.281967	1.64882	4.67042	0.399366	0.884242	0.300308	0.116322	1.16581	1.18434	30.8073	2.59514	2.27104	3.90319	1.30142	0.0385965	3.42991
YBR031W	RPL4A	6.62687	5.4311	20.3198	0.270802	1.43196	4.79527	0.428387	0.834228	0.320632	0.106274	1.22443	1.11549	26.0084	2.84346	2.02768	4.02693	1.22746	0.0425896	3.71507
YBR032W		6.27956	4.52332	21.6399	0.285875	1.49627	3.70837	0.401447	0.593864	0.313928	0.151332	1.21296	1.15966	29.1556	1.94055	2.1325	3.79144	1.3232	0.0425837	2.75801
YBR033W	EDS1	5.78538	5.03559	21.8959	0.277253	1.43844	5.05892	0.391216	0.855733	0.295002	0.123062	1.18182	1.17148	29.3656	2.97323	2.1114	3.76011	1.26067	0.0400998	2.84538
YBR034C	HMT1	6.24543	5.54854	20.718	0.260613	2.56879	4.76452	0.394096	1.05355	0.228849	0.129719	1.15809	0.937131	21.3155	5.29101	2.27134	3.84426	1.42459	0.0402872	2.96568
YBR035C	PDX3	5.38583	4.35302	33.2738	0.220585	3.8059	5.49818	0.282503	1.12824	0.16341	0.0708854	1.22443	1.19745	32.9146	5.98963	2.10858	2.96343	1.17948	0.0437921	3.21976
YBR036C	CSG2	6.64894	5.89527	25.3638	0.218616	2.2843	4.76452	0.351188	0.90227	0.206816	0.119906	1.08205	1.36143	28.2125	4.06277	2.30515	3.97542	1.36279	0.0289002	2.00898
YBR037C	SCO1	5.98247	5.72071	22.5153	0.253543	2.04108	4.66704	0.365431	1.1407	0.208021	0.104895	1.23953	1.34086	26.5602	2.88027	2.43164	4.46631	1.29665	0.0253333	3.44657
YBR040W	FIG1	6.45531	3.87467	21.2842	0.328341	1.65853	3.40898	0.433155	0.50787	0.342643	0.184636	1.03363	1.29946	28.2442	1.67997	2.25062	3.90315	1.43964	0.0469677	2.81099
YBR041W	FAT1	6.28501	5.38588	23.4165	0.27985	1.49655	5.38753	0.374909	0.895174	0.284125	0.117944	1.18839	1.11499	28.1831	3.19027	2.08454	3.8349	1.25562	0.0401001	3.08401
YBR042C	CST26	7.32155	5.07788	25.075	0.278935	1.55607	3.48464	0.38419	0.559467	0.260387	0.143386	1.16355	1.2702	31.6967	1.35567	2.29865	4.11894	1.3742	0.0388394	2.75082
YBR043C	QDR3	6.16344	6.0018	25.2417	0.255436	1.78418	4.76452	0.385643	0.834157	0.254377	0.10615	1.2298	1.23725	32.1117	1.99643	2.82302	4.24174	1.31236	0.0358679	2.59971
YBR044C	TCM62	6.71098	4.48716	21.5928	0.29599	1.403	3.31986	0.402425	0.460686	0.320676	0.154658	1.05534	1.25944	28.509	1.28786	2.00409	3.84202	1.2939	0.0419966	2.75801
YBR045C	GIP1	6.12709	5.01781	21.9148	0.273406	1.75156	4.41369	0.400112	0.759933	0.276079	0.12679	1.17034	1.19856	30.1304	2.4708	2.52252	4.15942	1.31601	0.0356	2.85497
YBR046C	ZTA1	6.65148	5.90767	23.514	0.240512	1.72662	4.44372	0.379146	0.88034	0.250091	0.102451	1.29898	1.14395	30.2763	2.56417	2.27349	4.26973	1.28582	0.0350784	2.86766
YBR047W	FMP23	6.12709	5.1322	24.0166	0.268899	1.75933	4.6812	0.381611	0.77085	0.276213	0.134614	1.26492	1.23426	30.7227	2.67152	2.29127	3.94531	1.326	0.0369669	2.70211
YBR048W	RPS11B	6.68749	4.8086	21.3647	0.265421	1.4678	5.98415	0.432005	1.13246	0.290488	0.084837	1.26362	0.87796	29.3022	2.88027	2.41312	3.85063	1.29273	0.0320487	3.65525
YBR050C	REG2	6.54898	4.77197	20.0981	0.252933	2.63967	5.72817	0.386594	0.95336	0.216923	0.123385	1.1242	1.13836	28.2442	4.94707	2.40165	4.47281	1.42928	0.0327754	2.22858
YBR051W		6.19348	5.18004	20.8033	0.280372	1.64884	4.51125	0.399366	0.688703	0.291784	0.141863	1.29677	1.23715	25.8359	2.70642	2.33819	3.89533	1.31051	0.0437413	2.65632
YBR052C	RFS1	5.87086	4.81933	19.8292	0.276716	2.03967	5.01226	0.388777	0.795862	0.263289	0.128907	1.14408	1.16895	29.2169	2.73803	2.32448	4.19057	1.35448	0.0388394	2.42027
YBR053C		6.81422	4.94447	22.7089	0.206765	1.75322	5.17483	0.385803	0.764978	0.167039	0.138033	1.16254	1.31505	33.8232	3.1536	2.23668	4.38729	1.42059	0.0247518	1.5943
YBR054W	YRO2	6.64366	4.70921	20.6679	0.280994	1.54578	4.36803	0.399897	0.640024	0.276636	0.129152	1.15338	1.12803	30.4122	2.20335	2.22826	4.14359	1.31213	0.0391341	2.82979
YBR056W		6.39317	5.2764	21.815	0.27985	1.54433	4.20025	0.390121	0.652685	0.26563	0.147004	1.20371	1.20628	26.1566	2.28499	2.27567	3.79314	1.35835	0.0402704	2.81342
YBR056W-A		5.7519	4.2301	21.8099	0.315837	1.66916	5.08892	0.412304	0.776899	0.346591	0.1378	1.12208	1.17487	28.2442	2.72288	2.08989	3.58489	1.28549	0.0514114	2.70255
YBR057C	MUM2	5.76353	6.27987	20.8705	0.277963	2.18494	4.83625	0.399366	0.940816	0.254312	0.102732	1.25171	1.12672	24.9845	3.14284	2.6449	4.10796	1.33947	0.0379211	2.90169
YBR058C	UBP14	6.20265	5.34212	26.3562	0.254538	1.95935	3.82836	0.360814	0.978243	0.267696	0.115972	1.32941	1.2379	30.7089	2.12907	2.25467	3.76122	1.24091	0.0358294	3.88034
YBR059C	AKL1	6.12709	4.84322	22.5382	0.259808	1.94917	4.6308	0.389228	0.785857	0.276148	0.121799	1.09354	1.10702	28.3914	2.8946	2.40334	4.25221	1.31562	0.0389621	2.63876
YBR061C	TRM7	5.81074	5.03559	20.8882	0.319269	1.62824	5.68525	0.405463	1.14101	0.264023	0.10743	1.37453	0.897607	23.6365	11.9958	2.11006	4.14786	1.27294	0.0442829	5.02572
YBR062C		5.77965	5.8408	23.1503	0.238855	1.99042	5.66796	0.378288	1.02064	0.253227	0.123135	1.35856	1.17945	29.3919	3.09609	2.55442	4.01173	1.36876	0.0344643	2.21099
YBR063C		5.99636	4.71419	23.6623	0.272101	1.92231	3.68078	0.399366	0.562682	0.298809	0.153733	1.13677	1.33956	28.9891	1.66353	2.2491	4.01539	1.3748	0.0396523	2.39651
YBR064W		6.12709	5.37001	21.9227	0.277699	1.59698	4.71795	0.38479	0.708897	0.276788	0.148327	1.35522	1.25781	25.9716	2.77849	2.30445	3.98848	1.38703	0.0402385	2.47547
YBR065C	ECM2	6.52355	4.64778	22.6174	0.276686	1.60152	5.46252	0.383653	0.689965	0.264315	0.132652	1.24051	1.19969	30.414	2.92801	2.15609	3.99645	1.36404	0.0379817	2.10009
YBR066C	NRG2	8.01814	4.02329	21.0428	0.267502	1.78768	3.16124	0.435887	0.381121	0.267696	0.180268	1.29494	1.39799	32.4115	0.929284	2.52033	4.68402	1.5775	0.0375898	2.03788
YBR067C	TIP1	6.12709	4.49625	21.294	0.347825	1.62492	4.37233	0.441977	0.697161	0.375752	0.152541	1.08131	1.14346	28.3186	2.29044	2.25283	3.76953	1.415	0.0512282	2.88716
YBR068C	BAP2	6.23867	4.52777	23.4198	0.31582	1.42383	3.51464	0.418224	0.489619	0.341034	0.166803	1.14632	1.20511	29.3087	1.5839	2.19483	3.83182	1.35445	0.0451998	2.7537
YBR069C	TAT1	5.72639	5.73249	23.044	0.302202	1.64547	5.24682	0.387444	0.791736	0.288535	0.104041	1.22443	1.10764	29.1978	2.37049	2.55446	3.73022	1.29478	0.0387874	3.28838
YBR071W		6.12709	7.05764	21.5334	0.19459	2.04686	6.26344	0.321684	1.25064	0.223967	0.0706097	1.23758	1.11365	29.2882	3.13366	2.42987	3.97516	1.1121	0.0262669	2.34092
YBR072C-A		5.9512	5.20401	21.4656	0.250327	1.97287	5.62168	0.369076	1.04756	0.310049	0.12173	1.23418	1.33159	28.7376	2.35393	2.39029	3.93028	1.21312	0.0330727	2.00972
YBR072W	HSP26	6.52936	5.68271	24.4359	0.25044	1.7825	4.7416	0.377158	0.887581	0.234463	0.132031	1.22009	1.32379	33.0803	2.66086	2.42306	4.41784	1.33953	0.0340031	2.75801
[truncated: 4,449 more rows]

## Sheet: robust_summary_statistics
amino acid	mean (mM)	SD (mM)	RSD (%)
alanine	6.0393	0.448227	7.42183
aspartate	5.04047	0.408099	8.09646
glutamate	21.5965	1.73962	8.05511
[truncated: 16 more rows]

[truncated: 4 more sheets: Z-score, p_value_Z-test, Mahalanobis_distance, p_value_X2-test]
